# Supplementary material for: Bacteroides vesicles promote functional alterations in the gut microbiota composition
Source: Microbiol Spectr. 2024 Sep 30;12(11):e00636-24. doi: 10.1128/spectrum.00636-24 (PMC11537023; doi:10.1128/spectrum.00636-24)
Supplement: Table S1 — Histology and DAI indexes, obtained during intestine histology examination and animals observation. [file spectrum.00636-24-s0006.xlsx]

## Sheet: Abbreviations
	Table S1: Histology	Histology indexes, obtained during intestine hystology examination
	Table S1: DAI	Disease activity index, obtained from animal observation

## Sheet: Histology
Table S1: Histology indexes, obtained during intestine histology examination
Histology
Sample	Total	Mean
1 DSS	11
2 DSS	11
3 DSS	11
4 DSS	10
5 DSS	12
6 DSS	15
7 DSS	13
8 DSS	20
9 DSS	16
10 DSS	13	13.2
1 DSS+OMV	9
2 DSS+OMV	7
3 DSS+OMV	12
4 DSS+OMV	9
5 DSS+OMV	11
6 DSS+OMV	11
7 DSS+OMV	12
8 DSS+OMV	9
9 DSS+OMV	15
10 DSS+OMV	10	10.5
1К	4
2К	2
3К	2
4К	4
5К	4
6К	1
7К	2
8К	2
9К	1
10К	2	2.4

## Sheet: DAI
Table S1: DAI indexes, obtained from animal observation
DAI
DAYs		1	3	5	8	10	12	15	17	19
1 DSS		0	0	3	1	0	3	1	3	1
2 DSS		0	0	5	1	1	3	5	2	3
3 DSS		0	0	4	1	0	0	0	1	1
4 DSS		0	0	1	1	0	2	4	1	1
5 DSS		0	0	2	2	0	0	1	5	6
6 DSS		0	0	3	2	0	1	5	7	8
7 DSS		0	0	5	4	2	3	4	6	5
8 DSS		0	0	3	1	0	0	4	5	6
9 DSS		0	0	1	1	0	4	8	7	7
10 DSS		0	0	1	1	0	0	4	4	3
	Mean	0	0	2.8	1.5	0.3	1.6	3.6	4.1	4.1
1 DSS+OMV		0	0	1	0	0	0	1	1	2
2 DSS+OMV		0	1	2	2	0	1	2	1	1
3 DSS+OMV		0	0	1	0	0	0	1	1	0
4 DSS+OMV		0	0	1	0	1	0	4	6	4
5 DSS+OMV		0	0	4	0	0	0	0	1	2
6 DSS+OMV		0	0	5	4	3	4	3	5	4
7 DSS+OMV		0	0	3	0	0	0	1	1	0
8 DSS+OMV		0	0	3	1	0	0	4	3	0
9 DSS+OMV		0	0	1	0	0	0	0	2	1
10 DSS+OMV		0	0	1	0	0	0	0	1	0
	Mean	0	0.1	2.2	0.7	0.4	0.5	1.6	2.2	1.4
1 K		0	0	0	0	0	0	0	0	0
2 K		0	0	0	0	0	0	0	0	0
3 K		0	0	0	0	0	0	0	0	0
4 K		0	0	0	0	0	0	0	0	0
5 K		0	0	0	0	0	0	0	0	0
6 K		0	0	0	0	0	0	0	0	0
7 K		0	1	1	1	1	1	1	0	0
8 K		0	1	1	0	2	2	1	2	1
9 K		0	0	0	0	0	0	0	0	0
10 K		0	0	0	0	0	0	0	0	0
	average value	0	0.2	0.2	0.1	0.3	0.3	0.2	0.2	0.1
