# Supplementary material for: Bacteroides vesicles promote functional alterations in the gut microbiota composition
Source: Microbiol Spectr. 2024 Sep 30;12(11):e00636-24. doi: 10.1128/spectrum.00636-24 (PMC11537023; doi:10.1128/spectrum.00636-24)
Supplement: Table S2 — Metabolomic data obtained from control, DSS, and DSS+OMV groups. [file spectrum.00636-24-s0007.xls]

## Sheet: Abbreviations
Table S2: metabolomic data from control, DSS and DSS+OMV groups

## Sheet: Control
Table S2: metabolomic data from control group
FileName	Code	Group	Name	Model	Amount
C:\GCMSsolution\Data\SCFattyAcid\21082023_01.FIN	k 17.1	control	Acetic acid	43 m/z	0.984%
C:\GCMSsolution\Data\SCFattyAcid\21082023_01.FIN	k 17.1	control	Propanoic acid	74 m/z	0.628%
C:\GCMSsolution\Data\SCFattyAcid\21082023_01.FIN	k 17.1	control	Benzaldehyde	105 m/z	0.0351%
C:\GCMSsolution\Data\SCFattyAcid\21082023_01.FIN	k 17.1	control	Propanoic acid, 2-methyl-	43 m/z	0.621%
C:\GCMSsolution\Data\SCFattyAcid\21082023_01.FIN	k 17.1	control	Benzeneacetaldehyde	91 m/z (60)	0.0385%
C:\GCMSsolution\Data\SCFattyAcid\21082023_01.FIN	k 17.1	control	Butanoic acid, 3-methyl-	60 m/z	0.858%
C:\GCMSsolution\Data\SCFattyAcid\21082023_01.FIN	k 17.1	control	Methyl formate	60 m/z (41)	0.582%
C:\GCMSsolution\Data\SCFattyAcid\21082023_01.FIN	k 17.1	control	Pentanoic acid, 3-methyl-	TIC	1.47%
C:\GCMSsolution\Data\SCFattyAcid\21082023_01.FIN	k 17.1	control	Butanoic acid, 2-methyl-	74 m/z	0.902%
C:\GCMSsolution\Data\SCFattyAcid\21082023_01.FIN	k 17.1	control	Heptadecane	85 m/z	0.0448%
C:\GCMSsolution\Data\SCFattyAcid\21082023_01.FIN	k 17.1	control	Pentanoic acid	60 m/z	0.296%
C:\GCMSsolution\Data\SCFattyAcid\21082023_01.FIN	k 17.1	control	Pentanoic acid, 4-methyl-	57 m/z	0.00596%
C:\GCMSsolution\Data\SCFattyAcid\21082023_01.FIN	k 17.1	control	p-Aminotoluene	106 m/z	0.00144%
C:\GCMSsolution\Data\SCFattyAcid\21082023_01.FIN	k 17.1	control	Phenol	94 m/z	0.0864%
C:\GCMSsolution\Data\SCFattyAcid\21082023_01.FIN	k 17.1	control	Octanoic Acid	60 m/z	0.0114%
C:\GCMSsolution\Data\SCFattyAcid\21082023_01.FIN	k 17.1	control	Benzyl Alcohol	107 m/z (55)	0.0540%
C:\GCMSsolution\Data\SCFattyAcid\21082023_01.FIN	k 17.1	control	Undecanal	TIC	0.0105%
C:\GCMSsolution\Data\SCFattyAcid\21082023_01.FIN	k 17.1	control	Nonanoic acid	60 m/z	0.00916%
C:\GCMSsolution\Data\SCFattyAcid\21082023_01.FIN	k 17.1	control	5-Acetyl-2-methylpyridine	120 m/z	0.0148%
C:\GCMSsolution\Data\SCFattyAcid\21082023_01.FIN	k 17.1	control	Indole	117 m/z	0.0310%
C:\GCMSsolution\Data\SCFattyAcid\21082023_03.FIN	k 17.3	control	Acetic acid	TIC	0.657%
C:\GCMSsolution\Data\SCFattyAcid\21082023_03.FIN	k 17.3	control	Propanoic acid	TIC	0.637%
C:\GCMSsolution\Data\SCFattyAcid\21082023_03.FIN	k 17.3	control	Benzaldehyde	106 m/z	0.0705%
C:\GCMSsolution\Data\SCFattyAcid\21082023_03.FIN	k 17.3	control	Propanoic acid, 2-methyl-	43 m/z	0.315%
C:\GCMSsolution\Data\SCFattyAcid\21082023_03.FIN	k 17.3	control	Pentadecane	57 m/z	0.0129%
C:\GCMSsolution\Data\SCFattyAcid\21082023_03.FIN	k 17.3	control	Benzeneacetaldehyde	91 m/z	0.0142%
C:\GCMSsolution\Data\SCFattyAcid\21082023_03.FIN	k 17.3	control	Butanoic acid, 3-methyl-	60 m/z	0.489%
C:\GCMSsolution\Data\SCFattyAcid\21082023_03.FIN	k 17.3	control	Butanoic acid, 2-methyl-	74 m/z	0.238%
C:\GCMSsolution\Data\SCFattyAcid\21082023_03.FIN	k 17.3	control	Heptadecane	57 m/z	0.0323%
C:\GCMSsolution\Data\SCFattyAcid\21082023_03.FIN	k 17.3	control	Pentanoic acid	60 m/z	0.943%
C:\GCMSsolution\Data\SCFattyAcid\21082023_03.FIN	k 17.3	control	Tridecane	57 m/z	0.00593%
C:\GCMSsolution\Data\SCFattyAcid\21082023_03.FIN	k 17.3	control	Pentanoic acid, 4-methyl-	57 m/z	0.00678%
C:\GCMSsolution\Data\SCFattyAcid\21082023_03.FIN	k 17.3	control	p-Aminotoluene	106 m/z	0.00289%
C:\GCMSsolution\Data\SCFattyAcid\21082023_03.FIN	k 17.3	control	Methyl formate	60 m/z	0.00203%
C:\GCMSsolution\Data\SCFattyAcid\21082023_03.FIN	k 17.3	control	Phenol	TIC	0.0187%
C:\GCMSsolution\Data\SCFattyAcid\21082023_03.FIN	k 17.3	control	Octanoic Acid	60 m/z	0.00890%
C:\GCMSsolution\Data\SCFattyAcid\21082023_03.FIN	k 17.3	control	Benzyl Alcohol	TIC	0.164%
C:\GCMSsolution\Data\SCFattyAcid\21082023_03.FIN	k 17.3	control	Undecanal	TIC	0.00379%
C:\GCMSsolution\Data\SCFattyAcid\21082023_03.FIN	k 17.3	control	Nonanoic acid	60 m/z	0.00846%
C:\GCMSsolution\Data\SCFattyAcid\21082023_03.FIN	k 17.3	control	5-Acetyl-2-methylpyridine	120 m/z	0.00684%
C:\GCMSsolution\Data\SCFattyAcid\21082023_03.FIN	k 17.3	control	Indole	117 m/z	0.0898%
C:\GCMSsolution\Data\SCFattyAcid\21082023_04.FIN	k 17.4	control	Acetic acid	43 m/z	3.11%
C:\GCMSsolution\Data\SCFattyAcid\21082023_04.FIN	k 17.4	control	Propanoic acid	TIC	1.78%
C:\GCMSsolution\Data\SCFattyAcid\21082023_04.FIN	k 17.4	control	Benzaldehyde	106 m/z	0.0832%
C:\GCMSsolution\Data\SCFattyAcid\21082023_04.FIN	k 17.4	control	Propanoic acid, 2-methyl-	43 m/z	0.890%
C:\GCMSsolution\Data\SCFattyAcid\21082023_04.FIN	k 17.4	control	Nonane	TIC	0.00125%
C:\GCMSsolution\Data\SCFattyAcid\21082023_04.FIN	k 17.4	control	Undecane	57 m/z	0.0108%
C:\GCMSsolution\Data\SCFattyAcid\21082023_04.FIN	k 17.4	control	Benzeneacetaldehyde	91 m/z	0.0259%
C:\GCMSsolution\Data\SCFattyAcid\21082023_04.FIN	k 17.4	control	Methyl formate	60 m/z (87)	0.789%
C:\GCMSsolution\Data\SCFattyAcid\21082023_04.FIN	k 17.4	control	Butanoic acid, 3-methyl-	87 m/z	1.52%
C:\GCMSsolution\Data\SCFattyAcid\21082023_04.FIN	k 17.4	control	Butanoic acid, 2-methyl-	74 m/z	0.577%
C:\GCMSsolution\Data\SCFattyAcid\21082023_04.FIN	k 17.4	control	Heptadecane	57 m/z	0.0276%
C:\GCMSsolution\Data\SCFattyAcid\21082023_04.FIN	k 17.4	control	Pentanoic acid	60 m/z	1.48%
C:\GCMSsolution\Data\SCFattyAcid\21082023_04.FIN	k 17.4	control	Hexadecane	TIC	0.00784%
C:\GCMSsolution\Data\SCFattyAcid\21082023_04.FIN	k 17.4	control	Pentadecane	57 m/z	0.0137%
C:\GCMSsolution\Data\SCFattyAcid\21082023_04.FIN	k 17.4	control	Pentanoic acid, 4-methyl-	57 m/z	0.0165%
C:\GCMSsolution\Data\SCFattyAcid\21082023_04.FIN	k 17.4	control	Benzenamine, 3-methyl-	106 m/z (57)	0.0171%
C:\GCMSsolution\Data\SCFattyAcid\21082023_04.FIN	k 17.4	control	p-Aminotoluene	106 m/z	0.0123%
C:\GCMSsolution\Data\SCFattyAcid\21082023_04.FIN	k 17.4	control	Tridecane	57 m/z	0.00583%
C:\GCMSsolution\Data\SCFattyAcid\21082023_04.FIN	k 17.4	control	Undecanal	57 m/z	0.0104%
C:\GCMSsolution\Data\SCFattyAcid\21082023_04.FIN	k 17.4	control	Phenol	94 m/z	0.118%
C:\GCMSsolution\Data\SCFattyAcid\21082023_04.FIN	k 17.4	control	Tridecanal	57 m/z	0.0346%
C:\GCMSsolution\Data\SCFattyAcid\21082023_04.FIN	k 17.4	control	Benzyl Alcohol	107 m/z	0.391%
C:\GCMSsolution\Data\SCFattyAcid\21082023_04.FIN	k 17.4	control	Tetradecanal	57 m/z	0.0722%
C:\GCMSsolution\Data\SCFattyAcid\21082023_04.FIN	k 17.4	control	Acetophenone, 4'-methoxy-	135 m/z	0.00556%
C:\GCMSsolution\Data\SCFattyAcid\21082023_04.FIN	k 17.4	control	5-Acetyl-2-methylpyridine	120 m/z	0.0124%
C:\GCMSsolution\Data\SCFattyAcid\21082023_04.FIN	k 17.4	control	1-Tridecanol	TIC	0.0720%
C:\GCMSsolution\Data\SCFattyAcid\21082023_04.FIN	k 17.4	control	Indole	117 m/z	0.218%
C:\GCMSsolution\Data\SCFattyAcid\21082023_04.FIN	k 17.4	control	Vanillin	151 m/z	0.00479%
C:\GCMSsolution\Data\SCFattyAcid\21082023_04.FIN	k 17.4	control	Benzenepropanoic acid	91 m/z	0.00675%
C:\GCMSsolution\Data\SCFattyAcid\21082023_06.FIN	k 17.6	control	Acetic acid	60 m/z	7.55%
C:\GCMSsolution\Data\SCFattyAcid\21082023_06.FIN	k 17.6	control	Furfural	96 m/z	0.0509%
C:\GCMSsolution\Data\SCFattyAcid\21082023_06.FIN	k 17.6	control	Benzaldehyde	106 m/z	0.123%
C:\GCMSsolution\Data\SCFattyAcid\21082023_06.FIN	k 17.6	control	Propanoic acid	74 m/z	3.00%
C:\GCMSsolution\Data\SCFattyAcid\21082023_06.FIN	k 17.6	control	Propanoic acid, 2-methyl-	43 m/z	1.48%
C:\GCMSsolution\Data\SCFattyAcid\21082023_06.FIN	k 17.6	control	Benzeneacetaldehyde	91 m/z	0.155%
C:\GCMSsolution\Data\SCFattyAcid\21082023_06.FIN	k 17.6	control	Butanoic acid, 3-methyl-	60 m/z	2.99%
C:\GCMSsolution\Data\SCFattyAcid\21082023_06.FIN	k 17.6	control	Pentanoic acid, 3-methyl-	41 m/z	4.35%
C:\GCMSsolution\Data\SCFattyAcid\21082023_06.FIN	k 17.6	control	Butanoic acid, 2-methyl-	74 m/z	2.41%
C:\GCMSsolution\Data\SCFattyAcid\21082023_06.FIN	k 17.6	control	Heptadecane	TIC	0.00985%
C:\GCMSsolution\Data\SCFattyAcid\21082023_06.FIN	k 17.6	control	Hexadecane	57 m/z	0.0177%
C:\GCMSsolution\Data\SCFattyAcid\21082023_06.FIN	k 17.6	control	3-Furanmethanol	98 m/z	0.00689%
C:\GCMSsolution\Data\SCFattyAcid\21082023_06.FIN	k 17.6	control	2-Furanmethanol	98 m/z (57)	0.00953%
C:\GCMSsolution\Data\SCFattyAcid\21082023_06.FIN	k 17.6	control	Pentanoic acid	60 m/z	4.29%
C:\GCMSsolution\Data\SCFattyAcid\21082023_06.FIN	k 17.6	control	Pentanoic acid, 4-methyl-	57 m/z	0.234%
C:\GCMSsolution\Data\SCFattyAcid\21082023_06.FIN	k 17.6	control	p-Aminotoluene	TIC	0.00306%
C:\GCMSsolution\Data\SCFattyAcid\21082023_06.FIN	k 17.6	control	6-Octen-1-ol, 3,7-dimethyl-, propanoate	82 m/z (87)	0.00453%
C:\GCMSsolution\Data\SCFattyAcid\21082023_06.FIN	k 17.6	control	Tetradecanal	57 m/z	0.0595%
C:\GCMSsolution\Data\SCFattyAcid\21082023_06.FIN	k 17.6	control	Heptanoic acid	60 m/z	0.0118%
C:\GCMSsolution\Data\SCFattyAcid\21082023_06.FIN	k 17.6	control	2-Propenal, 2-methyl-3-phenyl-	117 m/z	0.00866%
C:\GCMSsolution\Data\SCFattyAcid\21082023_06.FIN	k 17.6	control	Undecanal	57 m/z	0.0173%
C:\GCMSsolution\Data\SCFattyAcid\21082023_06.FIN	k 17.6	control	Phenol	TIC	0.219%
C:\GCMSsolution\Data\SCFattyAcid\21082023_06.FIN	k 17.6	control	Tridecanal	57 m/z	0.323%
C:\GCMSsolution\Data\SCFattyAcid\21082023_06.FIN	k 17.6	control	Phenylethyl Alcohol	91 m/z	0.223%
C:\GCMSsolution\Data\SCFattyAcid\21082023_06.FIN	k 17.6	control	1H-Pyrrole-2-carboxaldehyde	95 m/z	0.0478%
C:\GCMSsolution\Data\SCFattyAcid\21082023_06.FIN	k 17.6	control	Octanoic Acid	60 m/z	0.0164%
C:\GCMSsolution\Data\SCFattyAcid\21082023_06.FIN	k 17.6	control	Benzyl Alcohol	107 m/z	0.518%
C:\GCMSsolution\Data\SCFattyAcid\21082023_06.FIN	k 17.6	control	Isopulegol	TIC	0.0129%
C:\GCMSsolution\Data\SCFattyAcid\21082023_06.FIN	k 17.6	control	2-Isopropylpyrazine	107 m/z	0.0957%
C:\GCMSsolution\Data\SCFattyAcid\21082023_06.FIN	k 17.6	control	Acetophenone, 4'-methoxy-	135 m/z	0.0279%
C:\GCMSsolution\Data\SCFattyAcid\21082023_06.FIN	k 17.6	control	5-Acetyl-2-methylpyridine	120 m/z	0.00953%
C:\GCMSsolution\Data\SCFattyAcid\21082023_06.FIN	k 17.6	control	6-Methyloctahydrocoumarin	55 m/z	0.0487%
C:\GCMSsolution\Data\SCFattyAcid\21082023_06.FIN	k 17.6	control	Cyclohexanol, 5-methyl-2-(1-methylethenyl)-, [1R-(1.alpha.,2.beta.,5.alpha.)]-	55 m/z	0.130%
C:\GCMSsolution\Data\SCFattyAcid\21082023_06.FIN	k 17.6	control	1-Tridecanol	83 m/z (120)	0.0652%
C:\GCMSsolution\Data\SCFattyAcid\21082023_06.FIN	k 17.6	control	Indole	58 m/z	0.165%
C:\GCMSsolution\Data\SCFattyAcid\21082023_06.FIN	k 17.6	control	Benzeneacetic acid	91 m/z	0.194%
C:\GCMSsolution\Data\SCFattyAcid\21082023_06.FIN	k 17.6	control	Vanillin	152 m/z	0.00259%
C:\GCMSsolution\Data\SCFattyAcid\21082023_06.FIN	k 17.6	control	Benzenepropanoic acid	TIC	0.140%
C:\GCMSsolution\Data\SCFattyAcid\21082023_06.FIN	k 17.6	control	Tetradecanoic acid	60 m/z	0.0751%
C:\GCMSsolution\Data\SCFattyAcid\21082023_06.FIN	k 17.6	control	n-Hexadecanoic acid	60 m/z	0.318%
C:\GCMSsolution\Data\SCFattyAcid\21082023_07.FIN	k 17.7	control	Acetic acid	60 m/z	1.93%
C:\GCMSsolution\Data\SCFattyAcid\21082023_07.FIN	k 17.7	control	Propanoic acid	74 m/z	1.13%
C:\GCMSsolution\Data\SCFattyAcid\21082023_07.FIN	k 17.7	control	Propanoic acid, 2-methyl-	43 m/z	0.517%
C:\GCMSsolution\Data\SCFattyAcid\21082023_07.FIN	k 17.7	control	Benzeneacetaldehyde	91 m/z	0.0297%
C:\GCMSsolution\Data\SCFattyAcid\21082023_07.FIN	k 17.7	control	Butanoic acid, 3-methyl-	87 m/z	1.16%
C:\GCMSsolution\Data\SCFattyAcid\21082023_07.FIN	k 17.7	control	Butanoic acid, 2-methyl-	74 m/z	0.438%
C:\GCMSsolution\Data\SCFattyAcid\21082023_07.FIN	k 17.7	control	Heptadecane	57 m/z	0.0342%
C:\GCMSsolution\Data\SCFattyAcid\21082023_07.FIN	k 17.7	control	Pentanoic acid	60 m/z	1.82%
C:\GCMSsolution\Data\SCFattyAcid\21082023_07.FIN	k 17.7	control	Tridecane	57 m/z	0.00919%
C:\GCMSsolution\Data\SCFattyAcid\21082023_07.FIN	k 17.7	control	Pentanoic acid, 4-methyl-	TIC	0.0264%
C:\GCMSsolution\Data\SCFattyAcid\21082023_07.FIN	k 17.7	control	p-Aminotoluene	106 m/z	0.00474%
C:\GCMSsolution\Data\SCFattyAcid\21082023_07.FIN	k 17.7	control	Undecanal	TIC	0.0132%
C:\GCMSsolution\Data\SCFattyAcid\21082023_07.FIN	k 17.7	control	Phenol	94 m/z	0.0485%
C:\GCMSsolution\Data\SCFattyAcid\21082023_07.FIN	k 17.7	control	Tridecanal	57 m/z	0.0664%
C:\GCMSsolution\Data\SCFattyAcid\21082023_07.FIN	k 17.7	control	Phenylethyl Alcohol	TIC	0.0142%
C:\GCMSsolution\Data\SCFattyAcid\21082023_07.FIN	k 17.7	control	Benzyl Alcohol	107 m/z	0.513%
C:\GCMSsolution\Data\SCFattyAcid\21082023_07.FIN	k 17.7	control	Tetradecanal	57 m/z	0.223%
C:\GCMSsolution\Data\SCFattyAcid\21082023_07.FIN	k 17.7	control	2-Isopropylpyrazine	107 m/z	0.105%
C:\GCMSsolution\Data\SCFattyAcid\21082023_07.FIN	k 17.7	control	Acetophenone, 4'-methoxy-	135 m/z	0.00258%
C:\GCMSsolution\Data\SCFattyAcid\21082023_07.FIN	k 17.7	control	5-Acetyl-2-methylpyridine	120 m/z	0.00429%
C:\GCMSsolution\Data\SCFattyAcid\21082023_07.FIN	k 17.7	control	6-Methyloctahydrocoumarin	TIC	0.00882%
C:\GCMSsolution\Data\SCFattyAcid\21082023_07.FIN	k 17.7	control	1-Tridecanol	83 m/z	0.116%
C:\GCMSsolution\Data\SCFattyAcid\21082023_07.FIN	k 17.7	control	Indole	TIC	0.0294%
C:\GCMSsolution\Data\SCFattyAcid\21082023_07.FIN	k 17.7	control	1-Undecanol	83 m/z (219)	0.0269%
C:\GCMSsolution\Data\SCFattyAcid\21082023_07.FIN	k 17.7	control	Ethyl 4-pyridyl ketone	TIC	0.000590%
C:\GCMSsolution\Data\SCFattyAcid\21082023_07.FIN	k 17.7	control	Benzeneacetic acid	91 m/z	0.0105%
C:\GCMSsolution\Data\SCFattyAcid\21082023_07.FIN	k 17.7	control	Benzenepropanoic acid	91 m/z	0.0187%
C:\GCMSsolution\Data\SCFattyAcid\21082023_07.FIN	k 17.7	control	n-Hexadecanoic acid	TIC	0.00537%
C:\GCMSsolution\Data\SCFattyAcid\21082023_08.FIN	k 17.8	control	Acetic acid	43 m/z	1.41%
C:\GCMSsolution\Data\SCFattyAcid\21082023_08.FIN	k 17.8	control	Furfural	95 m/z	0.0115%
C:\GCMSsolution\Data\SCFattyAcid\21082023_08.FIN	k 17.8	control	Propanoic acid	TIC	0.877%
C:\GCMSsolution\Data\SCFattyAcid\21082023_08.FIN	k 17.8	control	Benzaldehyde	77 m/z	0.0982%
C:\GCMSsolution\Data\SCFattyAcid\21082023_08.FIN	k 17.8	control	Propanoic acid, 2-methyl-	43 m/z	0.471%
C:\GCMSsolution\Data\SCFattyAcid\21082023_08.FIN	k 17.8	control	Benzeneacetaldehyde	91 m/z	0.0259%
C:\GCMSsolution\Data\SCFattyAcid\21082023_08.FIN	k 17.8	control	Butanoic acid, 3-methyl-	60 m/z	0.889%
C:\GCMSsolution\Data\SCFattyAcid\21082023_08.FIN	k 17.8	control	Methyl formate	60 m/z (41)	0.587%
C:\GCMSsolution\Data\SCFattyAcid\21082023_08.FIN	k 17.8	control	Butanoic acid, 2-methyl-	74 m/z	0.371%
C:\GCMSsolution\Data\SCFattyAcid\21082023_08.FIN	k 17.8	control	Pentadecane	TIC	0.0139%
C:\GCMSsolution\Data\SCFattyAcid\21082023_08.FIN	k 17.8	control	Pentanoic acid	60 m/z	1.42%
C:\GCMSsolution\Data\SCFattyAcid\21082023_08.FIN	k 17.8	control	Tridecane	57 m/z	0.00594%
C:\GCMSsolution\Data\SCFattyAcid\21082023_08.FIN	k 17.8	control	p-Aminotoluene	106 m/z	0.00413%
C:\GCMSsolution\Data\SCFattyAcid\21082023_08.FIN	k 17.8	control	Phenol	94 m/z	0.0638%
C:\GCMSsolution\Data\SCFattyAcid\21082023_08.FIN	k 17.8	control	Tridecanal	57 m/z	0.0585%
C:\GCMSsolution\Data\SCFattyAcid\21082023_08.FIN	k 17.8	control	Phenylethyl Alcohol	91 m/z	0.0386%
C:\GCMSsolution\Data\SCFattyAcid\21082023_08.FIN	k 17.8	control	Benzyl Alcohol	107 m/z	0.299%
C:\GCMSsolution\Data\SCFattyAcid\21082023_08.FIN	k 17.8	control	Tetradecanal	57 m/z	0.369%
C:\GCMSsolution\Data\SCFattyAcid\21082023_08.FIN	k 17.8	control	Acetophenone, 4'-methoxy-	135 m/z	0.00156%
C:\GCMSsolution\Data\SCFattyAcid\21082023_08.FIN	k 17.8	control	5-Acetyl-2-methylpyridine	120 m/z	0.00358%
C:\GCMSsolution\Data\SCFattyAcid\21082023_08.FIN	k 17.8	control	Undecanal	82 m/z	0.00903%
C:\GCMSsolution\Data\SCFattyAcid\21082023_08.FIN	k 17.8	control	6-Methyloctahydrocoumarin	TIC	0.00427%
C:\GCMSsolution\Data\SCFattyAcid\21082023_08.FIN	k 17.8	control	1-Undecanol	97 m/z	0.00737%
C:\GCMSsolution\Data\SCFattyAcid\21082023_08.FIN	k 17.8	control	Indole	117 m/z	0.0366%
C:\GCMSsolution\Data\SCFattyAcid\21082023_08.FIN	k 17.8	control	Benzeneacetic acid	91 m/z	0.0129%
C:\GCMSsolution\Data\SCFattyAcid\21082023_09.FIN	k 17.9	control	Acetic acid	60 m/z	3.68%
C:\GCMSsolution\Data\SCFattyAcid\21082023_09.FIN	k 17.9	control	Benzaldehyde	106 m/z	0.147%
C:\GCMSsolution\Data\SCFattyAcid\21082023_09.FIN	k 17.9	control	Propanoic acid	74 m/z	2.18%
C:\GCMSsolution\Data\SCFattyAcid\21082023_09.FIN	k 17.9	control	Propanoic acid, 2-methyl-	43 m/z	1.40%
C:\GCMSsolution\Data\SCFattyAcid\21082023_09.FIN	k 17.9	control	Benzeneacetaldehyde	91 m/z	0.0171%
C:\GCMSsolution\Data\SCFattyAcid\21082023_09.FIN	k 17.9	control	Butanoic acid, 3-methyl-	60 m/z	2.23%
C:\GCMSsolution\Data\SCFattyAcid\21082023_09.FIN	k 17.9	control	Methyl formate	60 m/z (41)	1.27%
C:\GCMSsolution\Data\SCFattyAcid\21082023_09.FIN	k 17.9	control	Pentanoic acid, 3-methyl-	TIC	2.76%
C:\GCMSsolution\Data\SCFattyAcid\21082023_09.FIN	k 17.9	control	Butanoic acid, 2-methyl-	74 m/z	1.65%
C:\GCMSsolution\Data\SCFattyAcid\21082023_09.FIN	k 17.9	control	Heptadecane	57 m/z	0.0265%
C:\GCMSsolution\Data\SCFattyAcid\21082023_09.FIN	k 17.9	control	Pentanoic acid	60 m/z	2.46%
C:\GCMSsolution\Data\SCFattyAcid\21082023_09.FIN	k 17.9	control	Pentanoic acid, 4-methyl-	57 m/z	0.0242%
C:\GCMSsolution\Data\SCFattyAcid\21082023_09.FIN	k 17.9	control	p-Aminotoluene	107 m/z	0.0127%
C:\GCMSsolution\Data\SCFattyAcid\21082023_09.FIN	k 17.9	control	Undecanal	TIC	0.00290%
C:\GCMSsolution\Data\SCFattyAcid\21082023_09.FIN	k 17.9	control	Heptanoic acid	TIC	0.00412%
C:\GCMSsolution\Data\SCFattyAcid\21082023_09.FIN	k 17.9	control	Phenol	94 m/z (58)	0.0470%
C:\GCMSsolution\Data\SCFattyAcid\21082023_09.FIN	k 17.9	control	Tridecanal	TIC	0.00886%
C:\GCMSsolution\Data\SCFattyAcid\21082023_09.FIN	k 17.9	control	Phenylethyl Alcohol	91 m/z	0.0178%
C:\GCMSsolution\Data\SCFattyAcid\21082023_09.FIN	k 17.9	control	Pyrazine, 2,6-diethyl-	135 m/z	0.0162%
C:\GCMSsolution\Data\SCFattyAcid\21082023_09.FIN	k 17.9	control	Benzyl Alcohol	107 m/z	0.890%
C:\GCMSsolution\Data\SCFattyAcid\21082023_09.FIN	k 17.9	control	Tetradecanal	57 m/z	0.138%
C:\GCMSsolution\Data\SCFattyAcid\21082023_09.FIN	k 17.9	control	Nonanoic acid	60 m/z	0.0180%
C:\GCMSsolution\Data\SCFattyAcid\21082023_09.FIN	k 17.9	control	6-Methyloctahydrocoumarin	82 m/z	0.00339%
C:\GCMSsolution\Data\SCFattyAcid\21082023_09.FIN	k 17.9	control	5-Acetyl-2-methylpyridine	120 m/z	0.0152%
C:\GCMSsolution\Data\SCFattyAcid\21082023_09.FIN	k 17.9	control	1-Dodecanol	83 m/z (85)	0.0180%
C:\GCMSsolution\Data\SCFattyAcid\21082023_09.FIN	k 17.9	control	1-Tridecanol	83 m/z	0.0106%
C:\GCMSsolution\Data\SCFattyAcid\21082023_09.FIN	k 17.9	control	1-Decanol	TIC	0.00203%
C:\GCMSsolution\Data\SCFattyAcid\21082023_09.FIN	k 17.9	control	Indole	58 m/z	0.184%
C:\GCMSsolution\Data\SCFattyAcid\21082023_09.FIN	k 17.9	control	Benzeneacetic acid	91 m/z	0.0284%
C:\GCMSsolution\Data\SCFattyAcid\21082023_09.FIN	k 17.9	control	Benzenepropanoic acid	91 m/z	0.0162%
C:\GCMSsolution\Data\SCFattyAcid\21082023_09.FIN	k 17.9	control	n-Hexadecanoic acid	TIC	0.00967%
C:\GCMSsolution\Data\SCFattyAcid\21082023_10.FIN	k 17.10	control	Acetic acid	43 m/z	2.98%
C:\GCMSsolution\Data\SCFattyAcid\21082023_10.FIN	k 17.10	control	Propanoic acid	74 m/z (105)	1.43%
C:\GCMSsolution\Data\SCFattyAcid\21082023_10.FIN	k 17.10	control	Propanoic acid, 2-methyl-	43 m/z	0.628%
C:\GCMSsolution\Data\SCFattyAcid\21082023_10.FIN	k 17.10	control	Benzeneacetaldehyde	91 m/z (60)	0.0340%
C:\GCMSsolution\Data\SCFattyAcid\21082023_10.FIN	k 17.10	control	Butanoic acid, 3-methyl-	60 m/z	1.28%
C:\GCMSsolution\Data\SCFattyAcid\21082023_10.FIN	k 17.10	control	Methyl formate	60 m/z (41)	0.725%
C:\GCMSsolution\Data\SCFattyAcid\21082023_10.FIN	k 17.10	control	Butanoic acid, 2-methyl-	74 m/z	0.976%
C:\GCMSsolution\Data\SCFattyAcid\21082023_10.FIN	k 17.10	control	Heptadecane	57 m/z	0.0377%
C:\GCMSsolution\Data\SCFattyAcid\21082023_10.FIN	k 17.10	control	Pentanoic acid	60 m/z	1.80%
C:\GCMSsolution\Data\SCFattyAcid\21082023_10.FIN	k 17.10	control	Tridecane	TIC	0.00188%
C:\GCMSsolution\Data\SCFattyAcid\21082023_10.FIN	k 17.10	control	Pentanoic acid, 4-methyl-	57 m/z	0.0201%
C:\GCMSsolution\Data\SCFattyAcid\21082023_10.FIN	k 17.10	control	p-Aminotoluene	106 m/z	0.00502%
C:\GCMSsolution\Data\SCFattyAcid\21082023_10.FIN	k 17.10	control	Ethanone, 1-(1H-pyrrol-2-yl)-	94 m/z (57)	0.000851%
C:\GCMSsolution\Data\SCFattyAcid\21082023_10.FIN	k 17.10	control	Undecane	57 m/z (94)	0.00469%
C:\GCMSsolution\Data\SCFattyAcid\21082023_10.FIN	k 17.10	control	Phenol	94 m/z	0.0318%
C:\GCMSsolution\Data\SCFattyAcid\21082023_10.FIN	k 17.10	control	Tridecanal	TIC	0.00956%
C:\GCMSsolution\Data\SCFattyAcid\21082023_10.FIN	k 17.10	control	Phenylethyl Alcohol	TIC	0.0110%
C:\GCMSsolution\Data\SCFattyAcid\21082023_10.FIN	k 17.10	control	Pyrazine, 2,6-diethyl-	135 m/z	0.00537%
C:\GCMSsolution\Data\SCFattyAcid\21082023_10.FIN	k 17.10	control	Benzyl Alcohol	107 m/z	0.653%
C:\GCMSsolution\Data\SCFattyAcid\21082023_10.FIN	k 17.10	control	Tetradecanal	57 m/z	0.0440%
C:\GCMSsolution\Data\SCFattyAcid\21082023_10.FIN	k 17.10	control	Nonanoic acid	60 m/z	0.00790%
C:\GCMSsolution\Data\SCFattyAcid\21082023_10.FIN	k 17.10	control	2-Isopropylpyrazine	107 m/z	0.0602%
C:\GCMSsolution\Data\SCFattyAcid\21082023_10.FIN	k 17.10	control	Acetophenone, 4'-methoxy-	150 m/z	0.00153%
C:\GCMSsolution\Data\SCFattyAcid\21082023_10.FIN	k 17.10	control	5-Acetyl-2-methylpyridine	120 m/z	0.00339%
C:\GCMSsolution\Data\SCFattyAcid\21082023_10.FIN	k 17.10	control	1-Undecanol	55 m/z	0.0325%
C:\GCMSsolution\Data\SCFattyAcid\21082023_10.FIN	k 17.10	control	Indole	117 m/z	0.0336%
C:\GCMSsolution\Data\SCFattyAcid\21082023_10.FIN	k 17.10	control	Benzeneacetic acid	91 m/z	0.00725%
C:\GCMSsolution\Data\SCFattyAcid\21082023_10.FIN	k 17.10	control	Benzenepropanoic acid	91 m/z	0.00759%
C:\GCMSsolution\Data\SCFattyAcid\22082023_01.FIN	k 15.1	control	Acetic acid	60 m/z	0.648%
C:\GCMSsolution\Data\SCFattyAcid\22082023_01.FIN	k 15.1	control	Propanoic acid	73 m/z	0.644%
C:\GCMSsolution\Data\SCFattyAcid\22082023_01.FIN	k 15.1	control	Benzaldehyde	TIC	0.0400%
C:\GCMSsolution\Data\SCFattyAcid\22082023_01.FIN	k 15.1	control	Propanoic acid, 2-methyl-	43 m/z	0.439%
C:\GCMSsolution\Data\SCFattyAcid\22082023_01.FIN	k 15.1	control	Benzeneacetaldehyde	91 m/z	0.143%
C:\GCMSsolution\Data\SCFattyAcid\22082023_01.FIN	k 15.1	control	Butanoic acid, 3-methyl-	TIC	1.26%
C:\GCMSsolution\Data\SCFattyAcid\22082023_01.FIN	k 15.1	control	Butanoic acid, 2-methyl-	74 m/z	0.632%
C:\GCMSsolution\Data\SCFattyAcid\22082023_01.FIN	k 15.1	control	Pentanoic acid	60 m/z	1.14%
C:\GCMSsolution\Data\SCFattyAcid\22082023_01.FIN	k 15.1	control	Pentanoic acid, 4-methyl-	57 m/z	0.00619%
C:\GCMSsolution\Data\SCFattyAcid\22082023_01.FIN	k 15.1	control	Undecanal	57 m/z	0.0158%
C:\GCMSsolution\Data\SCFattyAcid\22082023_01.FIN	k 15.1	control	Phenol	TIC	0.0835%
C:\GCMSsolution\Data\SCFattyAcid\22082023_01.FIN	k 15.1	control	Tridecanal	57 m/z	0.0331%
C:\GCMSsolution\Data\SCFattyAcid\22082023_01.FIN	k 15.1	control	Phenylethyl Alcohol	91 m/z	0.157%
C:\GCMSsolution\Data\SCFattyAcid\22082023_01.FIN	k 15.1	control	Benzyl Alcohol	107 m/z	0.110%
C:\GCMSsolution\Data\SCFattyAcid\22082023_01.FIN	k 15.1	control	Tetradecanal	57 m/z	0.145%
C:\GCMSsolution\Data\SCFattyAcid\22082023_01.FIN	k 15.1	control	Nonanoic acid	60 m/z	0.00837%
C:\GCMSsolution\Data\SCFattyAcid\22082023_01.FIN	k 15.1	control	Acetophenone, 4'-methoxy-	150 m/z	0.00503%
C:\GCMSsolution\Data\SCFattyAcid\22082023_01.FIN	k 15.1	control	5-Acetyl-2-methylpyridine	TIC	0.000819%
C:\GCMSsolution\Data\SCFattyAcid\22082023_01.FIN	k 15.1	control	3-Buten-2-one, 4-(2,5,6,6-tetramethyl-1-cyclohexen-1-yl)-	TIC	0.117%
C:\GCMSsolution\Data\SCFattyAcid\22082023_01.FIN	k 15.1	control	Indole	117 m/z	0.0533%
C:\GCMSsolution\Data\SCFattyAcid\22082023_02.FIN	k 15.2	control	Acetic acid	TIC	1.84%
C:\GCMSsolution\Data\SCFattyAcid\22082023_02.FIN	k 15.2	control	Benzaldehyde	77 m/z	0.111%
C:\GCMSsolution\Data\SCFattyAcid\22082023_02.FIN	k 15.2	control	Propanoic acid	74 m/z	0.735%
C:\GCMSsolution\Data\SCFattyAcid\22082023_02.FIN	k 15.2	control	Propanoic acid, 2-methyl-	43 m/z	0.837%
C:\GCMSsolution\Data\SCFattyAcid\22082023_02.FIN	k 15.2	control	Benzeneacetaldehyde	91 m/z	0.0477%
C:\GCMSsolution\Data\SCFattyAcid\22082023_02.FIN	k 15.2	control	Butanoic acid, 3-methyl-	60 m/z	1.16%
C:\GCMSsolution\Data\SCFattyAcid\22082023_02.FIN	k 15.2	control	Butanoic acid, 2-methyl-	74 m/z	1.35%
C:\GCMSsolution\Data\SCFattyAcid\22082023_02.FIN	k 15.2	control	Pentanoic acid	60 m/z	1.31%
C:\GCMSsolution\Data\SCFattyAcid\22082023_02.FIN	k 15.2	control	Nonane	57 m/z	0.00461%
C:\GCMSsolution\Data\SCFattyAcid\22082023_02.FIN	k 15.2	control	Pentadecane	57 m/z	0.00807%
C:\GCMSsolution\Data\SCFattyAcid\22082023_02.FIN	k 15.2	control	Pentanoic acid, 4-methyl-	57 m/z	0.00817%
C:\GCMSsolution\Data\SCFattyAcid\22082023_02.FIN	k 15.2	control	p-Aminotoluene	106 m/z	0.00293%
C:\GCMSsolution\Data\SCFattyAcid\22082023_02.FIN	k 15.2	control	Phenol	94 m/z	0.336%
C:\GCMSsolution\Data\SCFattyAcid\22082023_02.FIN	k 15.2	control	Undecanal	TIC	0.00220%
C:\GCMSsolution\Data\SCFattyAcid\22082023_02.FIN	k 15.2	control	Phenylethyl Alcohol	91 m/z (135)	0.0212%
C:\GCMSsolution\Data\SCFattyAcid\22082023_02.FIN	k 15.2	control	Octanoic Acid	60 m/z	0.00842%
C:\GCMSsolution\Data\SCFattyAcid\22082023_02.FIN	k 15.2	control	Benzyl Alcohol	107 m/z (55)	0.0556%
C:\GCMSsolution\Data\SCFattyAcid\22082023_02.FIN	k 15.2	control	Tridecanal	57 m/z	0.0437%
C:\GCMSsolution\Data\SCFattyAcid\22082023_02.FIN	k 15.2	control	Nonanoic acid	TIC	0.00743%
C:\GCMSsolution\Data\SCFattyAcid\22082023_02.FIN	k 15.2	control	5-Acetyl-2-methylpyridine	120 m/z	0.0326%
C:\GCMSsolution\Data\SCFattyAcid\22082023_02.FIN	k 15.2	control	Indole	117 m/z	0.175%
C:\GCMSsolution\Data\SCFattyAcid\22082023_03.FIN	k 15.3	control	Acetic acid	43 m/z	0.539%
C:\GCMSsolution\Data\SCFattyAcid\22082023_03.FIN	k 15.3	control	Propanoic acid	74 m/z	0.377%
C:\GCMSsolution\Data\SCFattyAcid\22082023_03.FIN	k 15.3	control	Benzaldehyde	TIC	0.0268%
C:\GCMSsolution\Data\SCFattyAcid\22082023_03.FIN	k 15.3	control	Propanoic acid, 2-methyl-	43 m/z	0.116%
C:\GCMSsolution\Data\SCFattyAcid\22082023_03.FIN	k 15.3	control	Benzeneacetaldehyde	91 m/z	0.0626%
C:\GCMSsolution\Data\SCFattyAcid\22082023_03.FIN	k 15.3	control	Butanoic acid, 3-methyl-	60 m/z	0.214%
C:\GCMSsolution\Data\SCFattyAcid\22082023_03.FIN	k 15.3	control	Butanoic acid, 2-methyl-	74 m/z	0.193%
C:\GCMSsolution\Data\SCFattyAcid\22082023_03.FIN	k 15.3	control	Pentanoic acid	TIC	0.244%
C:\GCMSsolution\Data\SCFattyAcid\22082023_03.FIN	k 15.3	control	Pentadecane	57 m/z	0.0101%
C:\GCMSsolution\Data\SCFattyAcid\22082023_03.FIN	k 15.3	control	5,6,7,8-Tetrahydroquinoxaline	133 m/z	0.0728%
C:\GCMSsolution\Data\SCFattyAcid\22082023_03.FIN	k 15.3	control	Methyl formate	60 m/z	0.00184%
C:\GCMSsolution\Data\SCFattyAcid\22082023_03.FIN	k 15.3	control	Phenol	TIC	0.00842%
C:\GCMSsolution\Data\SCFattyAcid\22082023_03.FIN	k 15.3	control	Phenylethyl Alcohol	91 m/z	0.00672%
C:\GCMSsolution\Data\SCFattyAcid\22082023_03.FIN	k 15.3	control	Benzyl Alcohol	TIC	0.0138%
C:\GCMSsolution\Data\SCFattyAcid\22082023_03.FIN	k 15.3	control	Tetradecanal	57 m/z	0.0222%
C:\GCMSsolution\Data\SCFattyAcid\22082023_03.FIN	k 15.3	control	Nonanoic acid	60 m/z	0.0206%
C:\GCMSsolution\Data\SCFattyAcid\22082023_03.FIN	k 15.3	control	Acetophenone, 4'-methoxy-	150 m/z	0.00260%
C:\GCMSsolution\Data\SCFattyAcid\22082023_03.FIN	k 15.3	control	5-Acetyl-2-methylpyridine	TIC	0.00386%
C:\GCMSsolution\Data\SCFattyAcid\22082023_03.FIN	k 15.3	control	Indole	TIC	0.00958%
C:\GCMSsolution\Data\SCFattyAcid\22082023_04.FIN	k 15.4	control	Acetic acid	43 m/z	0.802%
C:\GCMSsolution\Data\SCFattyAcid\22082023_04.FIN	k 15.4	control	Propanoic acid	TIC	0.660%
C:\GCMSsolution\Data\SCFattyAcid\22082023_04.FIN	k 15.4	control	Benzaldehyde	77 m/z	0.0588%
C:\GCMSsolution\Data\SCFattyAcid\22082023_04.FIN	k 15.4	control	Propanoic acid, 2-methyl-	43 m/z	0.464%
C:\GCMSsolution\Data\SCFattyAcid\22082023_04.FIN	k 15.4	control	Benzeneacetaldehyde	91 m/z	0.0301%
C:\GCMSsolution\Data\SCFattyAcid\22082023_04.FIN	k 15.4	control	Butanoic acid, 3-methyl-	60 m/z	0.760%
C:\GCMSsolution\Data\SCFattyAcid\22082023_04.FIN	k 15.4	control	Methyl formate	60 m/z (41)	0.517%
C:\GCMSsolution\Data\SCFattyAcid\22082023_04.FIN	k 15.4	control	Butanoic acid, 2-methyl-	74 m/z	0.546%
C:\GCMSsolution\Data\SCFattyAcid\22082023_04.FIN	k 15.4	control	Pentanoic acid	60 m/z	1.15%
C:\GCMSsolution\Data\SCFattyAcid\22082023_04.FIN	k 15.4	control	Pentadecane	TIC	0.00197%
C:\GCMSsolution\Data\SCFattyAcid\22082023_04.FIN	k 15.4	control	Pentanoic acid, 4-methyl-	57 m/z	0.00514%
C:\GCMSsolution\Data\SCFattyAcid\22082023_04.FIN	k 15.4	control	p-Aminotoluene	107 m/z	0.00155%
C:\GCMSsolution\Data\SCFattyAcid\22082023_04.FIN	k 15.4	control	Phenol	94 m/z	0.0480%
C:\GCMSsolution\Data\SCFattyAcid\22082023_04.FIN	k 15.4	control	Phenylethyl Alcohol	91 m/z	0.0100%
C:\GCMSsolution\Data\SCFattyAcid\22082023_04.FIN	k 15.4	control	Pyrazine, 2,6-diethyl-	135 m/z	0.0111%
C:\GCMSsolution\Data\SCFattyAcid\22082023_04.FIN	k 15.4	control	Benzyl Alcohol	107 m/z	0.190%
C:\GCMSsolution\Data\SCFattyAcid\22082023_04.FIN	k 15.4	control	Tetradecanal	82 m/z	0.0240%
C:\GCMSsolution\Data\SCFattyAcid\22082023_04.FIN	k 15.4	control	5-Acetyl-2-methylpyridine	120 m/z	0.0120%
C:\GCMSsolution\Data\SCFattyAcid\22082023_04.FIN	k 15.4	control	Indole	117 m/z	0.0768%
C:\GCMSsolution\Data\SCFattyAcid\22082023_05.FIN	k 15.5	control	Acetic acid	43 m/z	0.918%
C:\GCMSsolution\Data\SCFattyAcid\22082023_05.FIN	k 15.5	control	Propanoic acid	74 m/z	0.381%
C:\GCMSsolution\Data\SCFattyAcid\22082023_05.FIN	k 15.5	control	Propanoic acid, 2-methyl-	43 m/z	0.244%
C:\GCMSsolution\Data\SCFattyAcid\22082023_05.FIN	k 15.5	control	Benzeneacetaldehyde	91 m/z	0.0451%
C:\GCMSsolution\Data\SCFattyAcid\22082023_05.FIN	k 15.5	control	Butanoic acid, 3-methyl-	60 m/z	0.358%
C:\GCMSsolution\Data\SCFattyAcid\22082023_05.FIN	k 15.5	control	Butanoic acid, 2-methyl-	41 m/z	0.467%
C:\GCMSsolution\Data\SCFattyAcid\22082023_05.FIN	k 15.5	control	Pentanoic acid	60 m/z	0.240%
C:\GCMSsolution\Data\SCFattyAcid\22082023_05.FIN	k 15.5	control	Pentanoic acid, 4-methyl-	57 m/z	0.00298%
C:\GCMSsolution\Data\SCFattyAcid\22082023_05.FIN	k 15.5	control	5,6,7,8-Tetrahydroquinoxaline	133 m/z	0.0817%
C:\GCMSsolution\Data\SCFattyAcid\22082023_05.FIN	k 15.5	control	Tridecane	57 m/z	0.00371%
C:\GCMSsolution\Data\SCFattyAcid\22082023_05.FIN	k 15.5	control	Phenol	TIC	0.0333%
C:\GCMSsolution\Data\SCFattyAcid\22082023_05.FIN	k 15.5	control	Undecanal	82 m/z	0.0157%
C:\GCMSsolution\Data\SCFattyAcid\22082023_05.FIN	k 15.5	control	1H-Pyrrole-2-carboxaldehyde	95 m/z	0.00345%
C:\GCMSsolution\Data\SCFattyAcid\22082023_05.FIN	k 15.5	control	Pyrazine, 2,6-diethyl-	135 m/z	0.0150%
C:\GCMSsolution\Data\SCFattyAcid\22082023_05.FIN	k 15.5	control	Benzyl Alcohol	107 m/z	0.0606%
C:\GCMSsolution\Data\SCFattyAcid\22082023_05.FIN	k 15.5	control	Tetradecanal	57 m/z	0.0561%
C:\GCMSsolution\Data\SCFattyAcid\22082023_05.FIN	k 15.5	control	Tridecanal	TIC	0.0359%
C:\GCMSsolution\Data\SCFattyAcid\22082023_05.FIN	k 15.5	control	Nonanoic acid	60 m/z	0.0136%
C:\GCMSsolution\Data\SCFattyAcid\22082023_05.FIN	k 15.5	control	5-Acetyl-2-methylpyridine	120 m/z	0.00931%
C:\GCMSsolution\Data\SCFattyAcid\22082023_05.FIN	k 15.5	control	Indole	117 m/z	0.0697%
C:\GCMSsolution\Data\SCFattyAcid\22082023_06.FIN	k 15.6	control	Acetic acid	60 m/z	1.05%
C:\GCMSsolution\Data\SCFattyAcid\22082023_06.FIN	k 15.6	control	Propanoic acid	74 m/z	0.431%
C:\GCMSsolution\Data\SCFattyAcid\22082023_06.FIN	k 15.6	control	Benzaldehyde	106 m/z (74)	0.0928%
C:\GCMSsolution\Data\SCFattyAcid\22082023_06.FIN	k 15.6	control	Propanoic acid, 2-methyl-	43 m/z	0.328%
C:\GCMSsolution\Data\SCFattyAcid\22082023_06.FIN	k 15.6	control	Benzeneacetaldehyde	91 m/z	0.0314%
C:\GCMSsolution\Data\SCFattyAcid\22082023_06.FIN	k 15.6	control	Butanoic acid, 3-methyl-	60 m/z	0.710%
C:\GCMSsolution\Data\SCFattyAcid\22082023_06.FIN	k 15.6	control	Butanoic acid, 2-methyl-	74 m/z	0.279%
C:\GCMSsolution\Data\SCFattyAcid\22082023_06.FIN	k 15.6	control	Pentanoic acid	60 m/z	0.652%
C:\GCMSsolution\Data\SCFattyAcid\22082023_06.FIN	k 15.6	control	Undecane	57 m/z	0.00894%
C:\GCMSsolution\Data\SCFattyAcid\22082023_06.FIN	k 15.6	control	Pentadecane	TIC	0.00349%
C:\GCMSsolution\Data\SCFattyAcid\22082023_06.FIN	k 15.6	control	Pentanoic acid, 4-methyl-	57 m/z	0.0114%
C:\GCMSsolution\Data\SCFattyAcid\22082023_06.FIN	k 15.6	control	Methyl formate	60 m/z	0.00136%
C:\GCMSsolution\Data\SCFattyAcid\22082023_06.FIN	k 15.6	control	Tridecane	TIC	0.00138%
C:\GCMSsolution\Data\SCFattyAcid\22082023_06.FIN	k 15.6	control	Phenol	94 m/z	0.0785%
C:\GCMSsolution\Data\SCFattyAcid\22082023_06.FIN	k 15.6	control	Undecanal	82 m/z	0.0121%
C:\GCMSsolution\Data\SCFattyAcid\22082023_06.FIN	k 15.6	control	Phenylethyl Alcohol	91 m/z (135)	0.00828%
C:\GCMSsolution\Data\SCFattyAcid\22082023_06.FIN	k 15.6	control	Benzyl Alcohol	107 m/z	0.378%
C:\GCMSsolution\Data\SCFattyAcid\22082023_06.FIN	k 15.6	control	Tetradecanal	57 m/z	0.0396%
C:\GCMSsolution\Data\SCFattyAcid\22082023_06.FIN	k 15.6	control	2-Isopropylpyrazine	TIC	0.0331%
C:\GCMSsolution\Data\SCFattyAcid\22082023_06.FIN	k 15.6	control	Acetophenone, 4'-methoxy-	135 m/z	0.000785%
C:\GCMSsolution\Data\SCFattyAcid\22082023_06.FIN	k 15.6	control	5-Acetyl-2-methylpyridine	120 m/z	0.0134%
C:\GCMSsolution\Data\SCFattyAcid\22082023_06.FIN	k 15.6	control	Indole	117 m/z	0.0849%
C:\GCMSsolution\Data\SCFattyAcid\22082023_07.FIN	k 15.7	control	Acetic acid	43 m/z	1.79%
C:\GCMSsolution\Data\SCFattyAcid\22082023_07.FIN	k 15.7	control	Propanoic acid	74 m/z (106)	0.939%
C:\GCMSsolution\Data\SCFattyAcid\22082023_07.FIN	k 15.7	control	Benzaldehyde	106 m/z (74)	0.121%
C:\GCMSsolution\Data\SCFattyAcid\22082023_07.FIN	k 15.7	control	Propanoic acid, 2-methyl-	41 m/z	0.379%
C:\GCMSsolution\Data\SCFattyAcid\22082023_07.FIN	k 15.7	control	Benzeneacetaldehyde	91 m/z	0.0489%
C:\GCMSsolution\Data\SCFattyAcid\22082023_07.FIN	k 15.7	control	Butanoic acid, 3-methyl-	60 m/z	0.600%
C:\GCMSsolution\Data\SCFattyAcid\22082023_07.FIN	k 15.7	control	Butanoic acid, 2-methyl-	74 m/z	0.498%
C:\GCMSsolution\Data\SCFattyAcid\22082023_07.FIN	k 15.7	control	Pentanoic acid	60 m/z	0.395%
C:\GCMSsolution\Data\SCFattyAcid\22082023_07.FIN	k 15.7	control	Pentanoic acid, 4-methyl-	57 m/z	0.00791%
C:\GCMSsolution\Data\SCFattyAcid\22082023_07.FIN	k 15.7	control	Methyl formate	60 m/z	0.00242%
C:\GCMSsolution\Data\SCFattyAcid\22082023_07.FIN	k 15.7	control	Phenol	94 m/z	0.0808%
C:\GCMSsolution\Data\SCFattyAcid\22082023_07.FIN	k 15.7	control	Tridecanal	82 m/z	0.0146%
C:\GCMSsolution\Data\SCFattyAcid\22082023_07.FIN	k 15.7	control	Phenylethyl Alcohol	TIC	0.0177%
C:\GCMSsolution\Data\SCFattyAcid\22082023_07.FIN	k 15.7	control	Benzyl Alcohol	TIC	0.0568%
C:\GCMSsolution\Data\SCFattyAcid\22082023_07.FIN	k 15.7	control	Tetradecanal	57 m/z	0.0443%
C:\GCMSsolution\Data\SCFattyAcid\22082023_07.FIN	k 15.7	control	Nonanoic acid	60 m/z	0.0140%
C:\GCMSsolution\Data\SCFattyAcid\22082023_07.FIN	k 15.7	control	Acetophenone, 4'-methoxy-	150 m/z (74)	0.00237%
C:\GCMSsolution\Data\SCFattyAcid\22082023_07.FIN	k 15.7	control	5-Acetyl-2-methylpyridine	120 m/z	0.00882%
C:\GCMSsolution\Data\SCFattyAcid\22082023_07.FIN	k 15.7	control	Indole	117 m/z	0.119%
C:\GCMSsolution\Data\SCFattyAcid\22082023_08.FIN	k 15.8	control	Acetic acid	60 m/z	8.77%
C:\GCMSsolution\Data\SCFattyAcid\22082023_08.FIN	k 15.8	control	Furfural	96 m/z	0.0374%
C:\GCMSsolution\Data\SCFattyAcid\22082023_08.FIN	k 15.8	control	Benzaldehyde	106 m/z (70)	0.214%
C:\GCMSsolution\Data\SCFattyAcid\22082023_08.FIN	k 15.8	control	Propanoic acid	74 m/z	3.46%
C:\GCMSsolution\Data\SCFattyAcid\22082023_08.FIN	k 15.8	control	Propanoic acid, 2-methyl-	TIC	3.04%
C:\GCMSsolution\Data\SCFattyAcid\22082023_08.FIN	k 15.8	control	Benzeneacetaldehyde	91 m/z	0.0808%
C:\GCMSsolution\Data\SCFattyAcid\22082023_08.FIN	k 15.8	control	Butanoic acid, 3-methyl-	60 m/z	4.95%
C:\GCMSsolution\Data\SCFattyAcid\22082023_08.FIN	k 15.8	control	Pentanoic acid, 3-methyl-	87 m/z	7.11%
C:\GCMSsolution\Data\SCFattyAcid\22082023_08.FIN	k 15.8	control	Butanoic acid, 2-methyl-	74 m/z	3.78%
C:\GCMSsolution\Data\SCFattyAcid\22082023_08.FIN	k 15.8	control	Pentanoic acid	60 m/z	5.11%
C:\GCMSsolution\Data\SCFattyAcid\22082023_08.FIN	k 15.8	control	Pentanoic acid, 4-methyl-	57 m/z	0.0982%
C:\GCMSsolution\Data\SCFattyAcid\22082023_08.FIN	k 15.8	control	Heptanoic acid	60 m/z (57)	0.0121%
C:\GCMSsolution\Data\SCFattyAcid\22082023_08.FIN	k 15.8	control	Undecanal	57 m/z	0.0201%
C:\GCMSsolution\Data\SCFattyAcid\22082023_08.FIN	k 15.8	control	Phenol	TIC	0.335%
C:\GCMSsolution\Data\SCFattyAcid\22082023_08.FIN	k 15.8	control	Tridecanal	57 m/z	0.0601%
C:\GCMSsolution\Data\SCFattyAcid\22082023_08.FIN	k 15.8	control	Phenylethyl Alcohol	TIC	0.0415%
C:\GCMSsolution\Data\SCFattyAcid\22082023_08.FIN	k 15.8	control	1H-Pyrrole-2-carboxaldehyde	95 m/z	0.0158%
C:\GCMSsolution\Data\SCFattyAcid\22082023_08.FIN	k 15.8	control	Benzyl Alcohol	TIC	1.18%
C:\GCMSsolution\Data\SCFattyAcid\22082023_08.FIN	k 15.8	control	Tetradecanal	57 m/z	0.447%
C:\GCMSsolution\Data\SCFattyAcid\22082023_08.FIN	k 15.8	control	2-Isopropylpyrazine	107 m/z	0.0601%
C:\GCMSsolution\Data\SCFattyAcid\22082023_08.FIN	k 15.8	control	Acetophenone, 4'-methoxy-	135 m/z	0.00418%
C:\GCMSsolution\Data\SCFattyAcid\22082023_08.FIN	k 15.8	control	5-Acetyl-2-methylpyridine	120 m/z	0.0203%
C:\GCMSsolution\Data\SCFattyAcid\22082023_08.FIN	k 15.8	control	6-Methyloctahydrocoumarin	TIC	0.0109%
C:\GCMSsolution\Data\SCFattyAcid\22082023_08.FIN	k 15.8	control	Isopulegol	55 m/z	0.0215%
C:\GCMSsolution\Data\SCFattyAcid\22082023_08.FIN	k 15.8	control	Cyclohexanol, 5-methyl-2-(1-methylethenyl)-, [1R-(1.alpha.,2.beta.,5.alpha.)]-	55 m/z	0.0462%
C:\GCMSsolution\Data\SCFattyAcid\22082023_08.FIN	k 15.8	control	Indole	117 m/z	0.231%
C:\GCMSsolution\Data\SCFattyAcid\22082023_08.FIN	k 15.8	control	Benzeneacetic acid	91 m/z	0.0760%
C:\GCMSsolution\Data\SCFattyAcid\22082023_08.FIN	k 15.8	control	Vanillin	151 m/z	0.00148%
C:\GCMSsolution\Data\SCFattyAcid\22082023_08.FIN	k 15.8	control	Benzenepropanoic acid	91 m/z	0.0409%
C:\GCMSsolution\Data\SCFattyAcid\22082023_08.FIN	k 15.8	control	Tetradecanoic acid	73 m/z	0.0103%
C:\GCMSsolution\Data\SCFattyAcid\22082023_08.FIN	k 15.8	control	n-Hexadecanoic acid	60 m/z	0.0491%
C:\GCMSsolution\Data\SCFattyAcid\22082023_09.FIN	k 15.9	control	Acetic acid	43 m/z	4.09%
C:\GCMSsolution\Data\SCFattyAcid\22082023_09.FIN	k 15.9	control	Propanoic acid	TIC	1.26%
C:\GCMSsolution\Data\SCFattyAcid\22082023_09.FIN	k 15.9	control	Benzaldehyde	106 m/z	0.119%
C:\GCMSsolution\Data\SCFattyAcid\22082023_09.FIN	k 15.9	control	Propanoic acid, 2-methyl-	43 m/z	0.698%
C:\GCMSsolution\Data\SCFattyAcid\22082023_09.FIN	k 15.9	control	Benzeneacetaldehyde	91 m/z	0.0512%
C:\GCMSsolution\Data\SCFattyAcid\22082023_09.FIN	k 15.9	control	Methyl formate	60 m/z (87)	0.777%
C:\GCMSsolution\Data\SCFattyAcid\22082023_09.FIN	k 15.9	control	Butanoic acid, 3-methyl-	43 m/z	1.47%
C:\GCMSsolution\Data\SCFattyAcid\22082023_09.FIN	k 15.9	control	Butanoic acid, 2-methyl-	74 m/z	0.507%
C:\GCMSsolution\Data\SCFattyAcid\22082023_09.FIN	k 15.9	control	Pentanoic acid	60 m/z	2.27%
C:\GCMSsolution\Data\SCFattyAcid\22082023_09.FIN	k 15.9	control	Pentanoic acid, 4-methyl-	57 m/z	0.0119%
C:\GCMSsolution\Data\SCFattyAcid\22082023_09.FIN	k 15.9	control	Undecanal	57 m/z	0.0120%
C:\GCMSsolution\Data\SCFattyAcid\22082023_09.FIN	k 15.9	control	Phenol	TIC	0.0572%
C:\GCMSsolution\Data\SCFattyAcid\22082023_09.FIN	k 15.9	control	Tridecanal	57 m/z	0.0241%
C:\GCMSsolution\Data\SCFattyAcid\22082023_09.FIN	k 15.9	control	Phenylethyl Alcohol	91 m/z	0.0694%
C:\GCMSsolution\Data\SCFattyAcid\22082023_09.FIN	k 15.9	control	Pyrazine, 2,6-diethyl-	135 m/z	0.00347%
C:\GCMSsolution\Data\SCFattyAcid\22082023_09.FIN	k 15.9	control	Benzyl Alcohol	107 m/z	0.283%
C:\GCMSsolution\Data\SCFattyAcid\22082023_09.FIN	k 15.9	control	Tetradecanal	57 m/z	0.119%
C:\GCMSsolution\Data\SCFattyAcid\22082023_09.FIN	k 15.9	control	2-Isopropylpyrazine	107 m/z	0.0384%
C:\GCMSsolution\Data\SCFattyAcid\22082023_09.FIN	k 15.9	control	Acetophenone, 4'-methoxy-	135 m/z	0.00993%
C:\GCMSsolution\Data\SCFattyAcid\22082023_09.FIN	k 15.9	control	5-Acetyl-2-methylpyridine	120 m/z	0.00564%
C:\GCMSsolution\Data\SCFattyAcid\22082023_09.FIN	k 15.9	control	Indole	117 m/z	0.0656%
C:\GCMSsolution\Data\SCFattyAcid\22082023_09.FIN	k 15.9	control	Vanillin	152 m/z	0.00118%
C:\GCMSsolution\Data\SCFattyAcid\22082023_10.FIN	k 15.10	control	Acetic acid	TIC	3.66%
C:\GCMSsolution\Data\SCFattyAcid\22082023_10.FIN	k 15.10	control	Furfural	96 m/z	0.0292%
C:\GCMSsolution\Data\SCFattyAcid\22082023_10.FIN	k 15.10	control	Benzaldehyde	106 m/z	0.115%
C:\GCMSsolution\Data\SCFattyAcid\22082023_10.FIN	k 15.10	control	Propanoic acid	TIC	2.56%
C:\GCMSsolution\Data\SCFattyAcid\22082023_10.FIN	k 15.10	control	Propanoic acid, 2-methyl-	43 m/z	1.27%
C:\GCMSsolution\Data\SCFattyAcid\22082023_10.FIN	k 15.10	control	2-Furancarboxaldehyde, 5-methyl-	110 m/z (57)	0.00432%
C:\GCMSsolution\Data\SCFattyAcid\22082023_10.FIN	k 15.10	control	Benzeneacetaldehyde	91 m/z	0.155%
C:\GCMSsolution\Data\SCFattyAcid\22082023_10.FIN	k 15.10	control	Butanoic acid, 3-methyl-	45 m/z	2.92%
C:\GCMSsolution\Data\SCFattyAcid\22082023_10.FIN	k 15.10	control	Pentanoic acid, 3-methyl-	41 m/z	3.83%
C:\GCMSsolution\Data\SCFattyAcid\22082023_10.FIN	k 15.10	control	Butanoic acid, 2-methyl-	74 m/z	2.04%
C:\GCMSsolution\Data\SCFattyAcid\22082023_10.FIN	k 15.10	control	Pentanoic acid	60 m/z	4.07%
C:\GCMSsolution\Data\SCFattyAcid\22082023_10.FIN	k 15.10	control	Tridecane	57 m/z (72)	0.00513%
C:\GCMSsolution\Data\SCFattyAcid\22082023_10.FIN	k 15.10	control	Pentanoic acid, 4-methyl-	57 m/z	0.0353%
C:\GCMSsolution\Data\SCFattyAcid\22082023_10.FIN	k 15.10	control	Heptanoic acid	60 m/z (88)	0.0139%
C:\GCMSsolution\Data\SCFattyAcid\22082023_10.FIN	k 15.10	control	2-Propenal, 2-methyl-3-phenyl-	117 m/z	0.0177%
C:\GCMSsolution\Data\SCFattyAcid\22082023_10.FIN	k 15.10	control	Undecanal	57 m/z	0.00738%
C:\GCMSsolution\Data\SCFattyAcid\22082023_10.FIN	k 15.10	control	Phenol	94 m/z	0.132%
C:\GCMSsolution\Data\SCFattyAcid\22082023_10.FIN	k 15.10	control	Tridecanal	57 m/z	0.394%
C:\GCMSsolution\Data\SCFattyAcid\22082023_10.FIN	k 15.10	control	Phenylethyl Alcohol	91 m/z	0.551%
C:\GCMSsolution\Data\SCFattyAcid\22082023_10.FIN	k 15.10	control	Benzyl Alcohol	107 m/z	0.669%
C:\GCMSsolution\Data\SCFattyAcid\22082023_10.FIN	k 15.10	control	Tetradecanal	57 m/z	1.50%
C:\GCMSsolution\Data\SCFattyAcid\22082023_10.FIN	k 15.10	control	2-Nonenal, (E)-	TIC	0.00771%
C:\GCMSsolution\Data\SCFattyAcid\22082023_10.FIN	k 15.10	control	2-Isopropylpyrazine	107 m/z	0.139%
C:\GCMSsolution\Data\SCFattyAcid\22082023_10.FIN	k 15.10	control	Acetophenone, 4'-methoxy-	135 m/z	0.00605%
C:\GCMSsolution\Data\SCFattyAcid\22082023_10.FIN	k 15.10	control	5-Acetyl-2-methylpyridine	120 m/z	0.00926%
C:\GCMSsolution\Data\SCFattyAcid\22082023_10.FIN	k 15.10	control	6-Methyloctahydrocoumarin	TIC	0.0123%
C:\GCMSsolution\Data\SCFattyAcid\22082023_10.FIN	k 15.10	control	3-Buten-2-one, 4-(2,5,6,6-tetramethyl-1-cyclohexen-1-yl)-	191 m/z	0.134%
C:\GCMSsolution\Data\SCFattyAcid\22082023_10.FIN	k 15.10	control	Cyclohexanol, 5-methyl-2-(1-methylethenyl)-, [1R-(1.alpha.,2.beta.,5.alpha.)]-	55 m/z	0.0543%
C:\GCMSsolution\Data\SCFattyAcid\22082023_10.FIN	k 15.10	control	Indole	117 m/z	0.0568%
C:\GCMSsolution\Data\SCFattyAcid\22082023_10.FIN	k 15.10	control	Benzeneacetic acid	91 m/z	0.0223%
C:\GCMSsolution\Data\SCFattyAcid\22082023_10.FIN	k 15.10	control	2-Furancarboxaldehyde, 5-(hydroxymethyl)-	97 m/z	0.00336%
C:\GCMSsolution\Data\SCFattyAcid\22082023_10.FIN	k 15.10	control	Vanillin	151 m/z	0.000925%
C:\GCMSsolution\Data\SCFattyAcid\22082023_10.FIN	k 15.10	control	Benzenepropanoic acid	91 m/z	0.0221%
C:\GCMSsolution\Data\SCFattyAcid\22082023_11.FIN	k 3.1	control	Acetic acid	60 m/z	2.41%
C:\GCMSsolution\Data\SCFattyAcid\22082023_11.FIN	k 3.1	control	Propanoic acid	74 m/z (105)	1.30%
C:\GCMSsolution\Data\SCFattyAcid\22082023_11.FIN	k 3.1	control	Benzaldehyde	77 m/z	0.0746%
C:\GCMSsolution\Data\SCFattyAcid\22082023_11.FIN	k 3.1	control	Propanoic acid, 2-methyl-	43 m/z	1.13%
C:\GCMSsolution\Data\SCFattyAcid\22082023_11.FIN	k 3.1	control	Benzeneacetaldehyde	91 m/z (60)	0.0436%
C:\GCMSsolution\Data\SCFattyAcid\22082023_11.FIN	k 3.1	control	Butanoic acid, 3-methyl-	60 m/z	1.93%
C:\GCMSsolution\Data\SCFattyAcid\22082023_11.FIN	k 3.1	control	Butanoic acid, 2-methyl-	74 m/z	0.914%
C:\GCMSsolution\Data\SCFattyAcid\22082023_11.FIN	k 3.1	control	Pentanoic acid	60 m/z	1.77%
C:\GCMSsolution\Data\SCFattyAcid\22082023_11.FIN	k 3.1	control	Undecane	57 m/z	0.00689%
C:\GCMSsolution\Data\SCFattyAcid\22082023_11.FIN	k 3.1	control	Pentanoic acid, 4-methyl-	TIC	0.00719%
C:\GCMSsolution\Data\SCFattyAcid\22082023_11.FIN	k 3.1	control	p-Aminotoluene	107 m/z	0.00293%
C:\GCMSsolution\Data\SCFattyAcid\22082023_11.FIN	k 3.1	control	Phenol	94 m/z	0.209%
C:\GCMSsolution\Data\SCFattyAcid\22082023_11.FIN	k 3.1	control	Undecanal	82 m/z	0.00822%
C:\GCMSsolution\Data\SCFattyAcid\22082023_11.FIN	k 3.1	control	Pyrazine, 2,6-diethyl-	135 m/z	0.00866%
C:\GCMSsolution\Data\SCFattyAcid\22082023_11.FIN	k 3.1	control	Benzyl Alcohol	107 m/z	0.0914%
C:\GCMSsolution\Data\SCFattyAcid\22082023_11.FIN	k 3.1	control	Tridecanal	57 m/z	0.0412%
C:\GCMSsolution\Data\SCFattyAcid\22082023_11.FIN	k 3.1	control	Nonanoic acid	TIC	0.0150%
C:\GCMSsolution\Data\SCFattyAcid\22082023_11.FIN	k 3.1	control	2-Isopropylpyrazine	TIC	0.00516%
C:\GCMSsolution\Data\SCFattyAcid\22082023_11.FIN	k 3.1	control	5-Acetyl-2-methylpyridine	120 m/z	0.00247%
C:\GCMSsolution\Data\SCFattyAcid\22082023_11.FIN	k 3.1	control	Indole	117 m/z	0.0508%
C:\GCMSsolution\Data\SCFattyAcid\22082023_12.FIN	k 3.2	control	Acetic acid	60 m/z	7.89%
C:\GCMSsolution\Data\SCFattyAcid\22082023_12.FIN	k 3.2	control	Furfural	96 m/z	0.0434%
C:\GCMSsolution\Data\SCFattyAcid\22082023_12.FIN	k 3.2	control	Benzaldehyde	TIC	0.0435%
C:\GCMSsolution\Data\SCFattyAcid\22082023_12.FIN	k 3.2	control	Propanoic acid	74 m/z	2.74%
C:\GCMSsolution\Data\SCFattyAcid\22082023_12.FIN	k 3.2	control	Propanoic acid, 2-methyl-	TIC	2.15%
C:\GCMSsolution\Data\SCFattyAcid\22082023_12.FIN	k 3.2	control	2-Furancarboxaldehyde, 5-methyl-	110 m/z	0.00205%
C:\GCMSsolution\Data\SCFattyAcid\22082023_12.FIN	k 3.2	control	Benzeneacetaldehyde	TIC	0.0192%
C:\GCMSsolution\Data\SCFattyAcid\22082023_12.FIN	k 3.2	control	Butanoic acid, 3-methyl-	60 m/z	3.18%
C:\GCMSsolution\Data\SCFattyAcid\22082023_12.FIN	k 3.2	control	Butanoic acid, 2-methyl-	74 m/z	2.99%
C:\GCMSsolution\Data\SCFattyAcid\22082023_12.FIN	k 3.2	control	Pentanoic acid	60 m/z	2.06%
C:\GCMSsolution\Data\SCFattyAcid\22082023_12.FIN	k 3.2	control	Pentanoic acid, 4-methyl-	57 m/z	0.0134%
C:\GCMSsolution\Data\SCFattyAcid\22082023_12.FIN	k 3.2	control	Undecanal	57 m/z	0.00882%
C:\GCMSsolution\Data\SCFattyAcid\22082023_12.FIN	k 3.2	control	Heptanoic acid	TIC	0.0193%
C:\GCMSsolution\Data\SCFattyAcid\22082023_12.FIN	k 3.2	control	Phenol	94 m/z (57)	0.144%
C:\GCMSsolution\Data\SCFattyAcid\22082023_12.FIN	k 3.2	control	Tridecanal	57 m/z	0.0787%
C:\GCMSsolution\Data\SCFattyAcid\22082023_12.FIN	k 3.2	control	Phenylethyl Alcohol	91 m/z	0.0951%
C:\GCMSsolution\Data\SCFattyAcid\22082023_12.FIN	k 3.2	control	Octanoic Acid	60 m/z	0.0207%
C:\GCMSsolution\Data\SCFattyAcid\22082023_12.FIN	k 3.2	control	Benzyl Alcohol	TIC	0.0291%
C:\GCMSsolution\Data\SCFattyAcid\22082023_12.FIN	k 3.2	control	Tetradecanal	57 m/z	0.345%
C:\GCMSsolution\Data\SCFattyAcid\22082023_12.FIN	k 3.2	control	Nonanoic acid	TIC	0.0316%
C:\GCMSsolution\Data\SCFattyAcid\22082023_12.FIN	k 3.2	control	Pyridine, 3-methyl-	93 m/z	0.130%
C:\GCMSsolution\Data\SCFattyAcid\22082023_12.FIN	k 3.2	control	Acetophenone, 4'-methoxy-	135 m/z	0.00189%
C:\GCMSsolution\Data\SCFattyAcid\22082023_12.FIN	k 3.2	control	5-Acetyl-2-methylpyridine	120 m/z	0.00579%
C:\GCMSsolution\Data\SCFattyAcid\22082023_12.FIN	k 3.2	control	6-Methyloctahydrocoumarin	55 m/z	0.0220%
C:\GCMSsolution\Data\SCFattyAcid\22082023_12.FIN	k 3.2	control	Cyclohexanol, 5-methyl-2-(1-methylethenyl)-, [1R-(1.alpha.,2.beta.,5.alpha.)]-	55 m/z	0.0407%
C:\GCMSsolution\Data\SCFattyAcid\22082023_12.FIN	k 3.2	control	Indole	117 m/z	0.0635%
C:\GCMSsolution\Data\SCFattyAcid\22082023_12.FIN	k 3.2	control	Benzeneacetic acid	91 m/z	0.0117%
C:\GCMSsolution\Data\SCFattyAcid\22082023_13.FIN	k 3.3	control	Acetic acid	43 m/z	5.08%
C:\GCMSsolution\Data\SCFattyAcid\22082023_13.FIN	k 3.3	control	Propanoic acid	TIC	1.33%
C:\GCMSsolution\Data\SCFattyAcid\22082023_13.FIN	k 3.3	control	Benzaldehyde	106 m/z	0.134%
C:\GCMSsolution\Data\SCFattyAcid\22082023_13.FIN	k 3.3	control	Propanoic acid, 2-methyl-	43 m/z	1.58%
C:\GCMSsolution\Data\SCFattyAcid\22082023_13.FIN	k 3.3	control	Benzeneacetaldehyde	91 m/z	0.0517%
C:\GCMSsolution\Data\SCFattyAcid\22082023_13.FIN	k 3.3	control	Methyl formate	60 m/z (41)	1.61%
C:\GCMSsolution\Data\SCFattyAcid\22082023_13.FIN	k 3.3	control	Butanoic acid, 3-methyl-	43 m/z	2.86%
C:\GCMSsolution\Data\SCFattyAcid\22082023_13.FIN	k 3.3	control	Butanoic acid, 2-methyl-	74 m/z	1.52%
C:\GCMSsolution\Data\SCFattyAcid\22082023_13.FIN	k 3.3	control	Isopropyl phenyl ketone	105 m/z	0.00727%
C:\GCMSsolution\Data\SCFattyAcid\22082023_13.FIN	k 3.3	control	Pentanoic acid	60 m/z	4.11%
C:\GCMSsolution\Data\SCFattyAcid\22082023_13.FIN	k 3.3	control	Pentanoic acid, 4-methyl-	57 m/z	0.0703%
C:\GCMSsolution\Data\SCFattyAcid\22082023_13.FIN	k 3.3	control	p-Aminotoluene	106 m/z	0.00437%
C:\GCMSsolution\Data\SCFattyAcid\22082023_13.FIN	k 3.3	control	Decanal	TIC	0.00492%
C:\GCMSsolution\Data\SCFattyAcid\22082023_13.FIN	k 3.3	control	Heptanoic acid	73 m/z (85)	0.00847%
C:\GCMSsolution\Data\SCFattyAcid\22082023_13.FIN	k 3.3	control	Ethanone, 1-(1H-pyrrol-2-yl)-	94 m/z	0.00205%
C:\GCMSsolution\Data\SCFattyAcid\22082023_13.FIN	k 3.3	control	Pentadecane	TIC	0.00163%
C:\GCMSsolution\Data\SCFattyAcid\22082023_13.FIN	k 3.3	control	Tridecane	57 m/z	0.00358%
C:\GCMSsolution\Data\SCFattyAcid\22082023_13.FIN	k 3.3	control	Phenol	94 m/z	0.356%
C:\GCMSsolution\Data\SCFattyAcid\22082023_13.FIN	k 3.3	control	Undecanal	TIC	0.00786%
C:\GCMSsolution\Data\SCFattyAcid\22082023_13.FIN	k 3.3	control	Phenylethyl Alcohol	91 m/z	0.0572%
C:\GCMSsolution\Data\SCFattyAcid\22082023_13.FIN	k 3.3	control	2(3H)-Furanone, 5-ethyldihydro-	85 m/z	0.00758%
C:\GCMSsolution\Data\SCFattyAcid\22082023_13.FIN	k 3.3	control	Benzyl Alcohol	107 m/z	0.625%
C:\GCMSsolution\Data\SCFattyAcid\22082023_13.FIN	k 3.3	control	Tetradecanal	57 m/z	0.0609%
C:\GCMSsolution\Data\SCFattyAcid\22082023_13.FIN	k 3.3	control	Nonanoic acid	TIC	0.00298%
C:\GCMSsolution\Data\SCFattyAcid\22082023_13.FIN	k 3.3	control	2-Isopropylpyrazine	107 m/z	0.182%
C:\GCMSsolution\Data\SCFattyAcid\22082023_13.FIN	k 3.3	control	5-Acetyl-2-methylpyridine	120 m/z	0.00330%
C:\GCMSsolution\Data\SCFattyAcid\22082023_13.FIN	k 3.3	control	1-Decanol	TIC	0.00173%
C:\GCMSsolution\Data\SCFattyAcid\22082023_13.FIN	k 3.3	control	1-Undecanol	83 m/z (120)	0.0130%
C:\GCMSsolution\Data\SCFattyAcid\22082023_13.FIN	k 3.3	control	Indole	TIC	0.101%
C:\GCMSsolution\Data\SCFattyAcid\22082023_14.FIN	k 3.4	control	Acetic acid	43 m/z	4.69%
C:\GCMSsolution\Data\SCFattyAcid\22082023_14.FIN	k 3.4	control	Propanoic acid	TIC	2.38%
C:\GCMSsolution\Data\SCFattyAcid\22082023_14.FIN	k 3.4	control	Benzaldehyde	106 m/z	0.102%
C:\GCMSsolution\Data\SCFattyAcid\22082023_14.FIN	k 3.4	control	Propanoic acid, 2-methyl-	41 m/z	1.12%
C:\GCMSsolution\Data\SCFattyAcid\22082023_14.FIN	k 3.4	control	Benzeneacetaldehyde	91 m/z	0.0150%
C:\GCMSsolution\Data\SCFattyAcid\22082023_14.FIN	k 3.4	control	Methyl formate	60 m/z (87)	1.20%
C:\GCMSsolution\Data\SCFattyAcid\22082023_14.FIN	k 3.4	control	Butanoic acid, 3-methyl-	TIC	2.35%
C:\GCMSsolution\Data\SCFattyAcid\22082023_14.FIN	k 3.4	control	Butanoic acid, 2-methyl-	74 m/z	0.776%
C:\GCMSsolution\Data\SCFattyAcid\22082023_14.FIN	k 3.4	control	Pentanoic acid	60 m/z	2.73%
C:\GCMSsolution\Data\SCFattyAcid\22082023_14.FIN	k 3.4	control	Tridecane	57 m/z	0.00584%
C:\GCMSsolution\Data\SCFattyAcid\22082023_14.FIN	k 3.4	control	p-Aminotoluene	106 m/z	0.00221%
C:\GCMSsolution\Data\SCFattyAcid\22082023_14.FIN	k 3.4	control	Phenol, 2-methoxy-	124 m/z	0.00169%
C:\GCMSsolution\Data\SCFattyAcid\22082023_14.FIN	k 3.4	control	Ethanone, 1-(1H-pyrrol-2-yl)-	94 m/z	0.00252%
C:\GCMSsolution\Data\SCFattyAcid\22082023_14.FIN	k 3.4	control	Phenol	94 m/z	0.206%
C:\GCMSsolution\Data\SCFattyAcid\22082023_14.FIN	k 3.4	control	Tridecanal	TIC	0.00370%
C:\GCMSsolution\Data\SCFattyAcid\22082023_14.FIN	k 3.4	control	Undecanal	82 m/z	0.00889%
C:\GCMSsolution\Data\SCFattyAcid\22082023_14.FIN	k 3.4	control	Pyrazine, 2,6-diethyl-	TIC	0.00649%
C:\GCMSsolution\Data\SCFattyAcid\22082023_14.FIN	k 3.4	control	Benzyl Alcohol	107 m/z	0.505%
C:\GCMSsolution\Data\SCFattyAcid\22082023_14.FIN	k 3.4	control	Tetradecanal	57 m/z	0.0499%
C:\GCMSsolution\Data\SCFattyAcid\22082023_14.FIN	k 3.4	control	2-Isopropylpyrazine	107 m/z	0.117%
C:\GCMSsolution\Data\SCFattyAcid\22082023_14.FIN	k 3.4	control	5-Acetyl-2-methylpyridine	120 m/z	0.00247%
C:\GCMSsolution\Data\SCFattyAcid\22082023_14.FIN	k 3.4	control	Indole	117 m/z	0.0642%
C:\GCMSsolution\Data\SCFattyAcid\22082023_15.FIN	k 3.5	control	Acetic acid	43 m/z	6.62%
C:\GCMSsolution\Data\SCFattyAcid\22082023_15.FIN	k 3.5	control	Propanoic acid	74 m/z	2.93%
C:\GCMSsolution\Data\SCFattyAcid\22082023_15.FIN	k 3.5	control	Propanoic acid, 2-methyl-	41 m/z	1.70%
C:\GCMSsolution\Data\SCFattyAcid\22082023_15.FIN	k 3.5	control	Benzeneacetaldehyde	91 m/z	0.0316%
C:\GCMSsolution\Data\SCFattyAcid\22082023_15.FIN	k 3.5	control	Methyl formate	60 m/z (41)	1.69%
C:\GCMSsolution\Data\SCFattyAcid\22082023_15.FIN	k 3.5	control	Butanoic acid, 3-methyl-	TIC	3.17%
C:\GCMSsolution\Data\SCFattyAcid\22082023_15.FIN	k 3.5	control	Butanoic acid, 2-methyl-	74 m/z	1.52%
C:\GCMSsolution\Data\SCFattyAcid\22082023_15.FIN	k 3.5	control	Pentanoic acid	60 m/z	1.98%
C:\GCMSsolution\Data\SCFattyAcid\22082023_15.FIN	k 3.5	control	Tridecane	57 m/z	0.00594%
C:\GCMSsolution\Data\SCFattyAcid\22082023_15.FIN	k 3.5	control	Pentanoic acid, 4-methyl-	57 m/z	0.00338%
C:\GCMSsolution\Data\SCFattyAcid\22082023_15.FIN	k 3.5	control	Undecanal	57 m/z	0.00452%
C:\GCMSsolution\Data\SCFattyAcid\22082023_15.FIN	k 3.5	control	Heptanoic acid	60 m/z (88)	0.00947%
C:\GCMSsolution\Data\SCFattyAcid\22082023_15.FIN	k 3.5	control	Ethanone, 1-(1H-pyrrol-2-yl)-	94 m/z	0.000428%
C:\GCMSsolution\Data\SCFattyAcid\22082023_15.FIN	k 3.5	control	Phenol	TIC	0.0938%
C:\GCMSsolution\Data\SCFattyAcid\22082023_15.FIN	k 3.5	control	Tridecanal	TIC	0.00628%
C:\GCMSsolution\Data\SCFattyAcid\22082023_15.FIN	k 3.5	control	Pyrazine, 2,6-diethyl-	135 m/z	0.0229%
C:\GCMSsolution\Data\SCFattyAcid\22082023_15.FIN	k 3.5	control	Benzyl Alcohol	107 m/z	0.200%
C:\GCMSsolution\Data\SCFattyAcid\22082023_15.FIN	k 3.5	control	Tetradecanal	57 m/z	0.0464%
C:\GCMSsolution\Data\SCFattyAcid\22082023_15.FIN	k 3.5	control	Nonanoic acid	TIC	0.0235%
C:\GCMSsolution\Data\SCFattyAcid\22082023_15.FIN	k 3.5	control	Acetophenone, 4'-methoxy-	135 m/z	0.00161%
C:\GCMSsolution\Data\SCFattyAcid\22082023_15.FIN	k 3.5	control	5-Acetyl-2-methylpyridine	120 m/z	0.00327%
C:\GCMSsolution\Data\SCFattyAcid\22082023_15.FIN	k 3.5	control	Indole	117 m/z	0.0897%
C:\GCMSsolution\Data\SCFattyAcid\22082023_16.FIN	k 3.6	control	Acetic acid	60 m/z	4.21%
C:\GCMSsolution\Data\SCFattyAcid\22082023_16.FIN	k 3.6	control	Propanoic acid	74 m/z (42)	1.76%
C:\GCMSsolution\Data\SCFattyAcid\22082023_16.FIN	k 3.6	control	Benzaldehyde	106 m/z	0.104%
C:\GCMSsolution\Data\SCFattyAcid\22082023_16.FIN	k 3.6	control	Propanoic acid, 2-methyl-	43 m/z	1.10%
C:\GCMSsolution\Data\SCFattyAcid\22082023_16.FIN	k 3.6	control	Benzeneacetaldehyde	91 m/z (60)	0.0939%
C:\GCMSsolution\Data\SCFattyAcid\22082023_16.FIN	k 3.6	control	Butanoic acid, 3-methyl-	45 m/z	2.70%
C:\GCMSsolution\Data\SCFattyAcid\22082023_16.FIN	k 3.6	control	Butanoic acid, 2-methyl-	74 m/z	1.48%
C:\GCMSsolution\Data\SCFattyAcid\22082023_16.FIN	k 3.6	control	Pentanoic acid	60 m/z	2.70%
C:\GCMSsolution\Data\SCFattyAcid\22082023_16.FIN	k 3.6	control	Pentanoic acid, 4-methyl-	TIC	0.0532%
C:\GCMSsolution\Data\SCFattyAcid\22082023_16.FIN	k 3.6	control	Heptanoic acid	60 m/z (88)	0.0143%
C:\GCMSsolution\Data\SCFattyAcid\22082023_16.FIN	k 3.6	control	Undecanal	57 m/z	0.0196%
C:\GCMSsolution\Data\SCFattyAcid\22082023_16.FIN	k 3.6	control	R(-)3,7-Dimethyl-1,6-octadiene	TIC	0.00415%
C:\GCMSsolution\Data\SCFattyAcid\22082023_16.FIN	k 3.6	control	Phenol	94 m/z	0.0731%
C:\GCMSsolution\Data\SCFattyAcid\22082023_16.FIN	k 3.6	control	Tridecanal	57 m/z	0.160%
C:\GCMSsolution\Data\SCFattyAcid\22082023_16.FIN	k 3.6	control	Phenylethyl Alcohol	TIC	0.0979%
C:\GCMSsolution\Data\SCFattyAcid\22082023_16.FIN	k 3.6	control	Octanoic Acid	60 m/z	0.00934%
C:\GCMSsolution\Data\SCFattyAcid\22082023_16.FIN	k 3.6	control	Benzyl Alcohol	107 m/z	0.813%
C:\GCMSsolution\Data\SCFattyAcid\22082023_16.FIN	k 3.6	control	Tetradecanal	57 m/z	0.712%
C:\GCMSsolution\Data\SCFattyAcid\22082023_16.FIN	k 3.6	control	Nonanoic acid	60 m/z	0.0183%
C:\GCMSsolution\Data\SCFattyAcid\22082023_16.FIN	k 3.6	control	6-Methyloctahydrocoumarin	55 m/z	0.0101%
C:\GCMSsolution\Data\SCFattyAcid\22082023_16.FIN	k 3.6	control	Indole	117 m/z	0.0166%
C:\GCMSsolution\Data\SCFattyAcid\22082023_16.FIN	k 3.6	control	p-Aminotoluene	TIC	0.000153%
C:\GCMSsolution\Data\SCFattyAcid\22082023_16.FIN	k 3.6	control	Benzeneacetic acid	91 m/z	0.0163%
C:\GCMSsolution\Data\SCFattyAcid\22082023_16.FIN	k 3.6	control	Benzenepropanoic acid	91 m/z	0.00649%
C:\GCMSsolution\Data\SCFattyAcid\22082023_17.FIN	k 3.7	control	Acetic acid	43 m/z	3.41%
C:\GCMSsolution\Data\SCFattyAcid\22082023_17.FIN	k 3.7	control	Furfural	95 m/z	0.00656%
C:\GCMSsolution\Data\SCFattyAcid\22082023_17.FIN	k 3.7	control	Propanoic acid	TIC	3.43%
C:\GCMSsolution\Data\SCFattyAcid\22082023_17.FIN	k 3.7	control	Benzaldehyde	106 m/z	0.0695%
C:\GCMSsolution\Data\SCFattyAcid\22082023_17.FIN	k 3.7	control	Propanoic acid, 2-methyl-	43 m/z	1.88%
C:\GCMSsolution\Data\SCFattyAcid\22082023_17.FIN	k 3.7	control	Benzeneacetaldehyde	91 m/z (60)	0.0156%
C:\GCMSsolution\Data\SCFattyAcid\22082023_17.FIN	k 3.7	control	Butanoic acid, 3-methyl-	60 m/z	1.80%
C:\GCMSsolution\Data\SCFattyAcid\22082023_17.FIN	k 3.7	control	Butanoic acid, 2-methyl-	74 m/z	1.07%
C:\GCMSsolution\Data\SCFattyAcid\22082023_17.FIN	k 3.7	control	Pentanoic acid	60 m/z	0.832%
C:\GCMSsolution\Data\SCFattyAcid\22082023_17.FIN	k 3.7	control	Pentanoic acid, 4-methyl-	TIC	0.00904%
C:\GCMSsolution\Data\SCFattyAcid\22082023_17.FIN	k 3.7	control	Phenol	TIC	0.0369%
C:\GCMSsolution\Data\SCFattyAcid\22082023_17.FIN	k 3.7	control	Benzyl Alcohol	107 m/z	0.0641%
C:\GCMSsolution\Data\SCFattyAcid\22082023_17.FIN	k 3.7	control	Tetradecanal	TIC	0.0180%
C:\GCMSsolution\Data\SCFattyAcid\22082023_17.FIN	k 3.7	control	5-Acetyl-2-methylpyridine	120 m/z	0.00229%
C:\GCMSsolution\Data\SCFattyAcid\22082023_17.FIN	k 3.7	control	Indole	117 m/z	0.0637%
C:\GCMSsolution\Data\SCFattyAcid\22082023_18.FIN	k 3.8	control	Acetic acid	60 m/z	5.70%
C:\GCMSsolution\Data\SCFattyAcid\22082023_18.FIN	k 3.8	control	Propanoic acid	TIC	2.53%
C:\GCMSsolution\Data\SCFattyAcid\22082023_18.FIN	k 3.8	control	Benzaldehyde	105 m/z	0.0637%
C:\GCMSsolution\Data\SCFattyAcid\22082023_18.FIN	k 3.8	control	Propanoic acid, 2-methyl-	43 m/z	1.31%
C:\GCMSsolution\Data\SCFattyAcid\22082023_18.FIN	k 3.8	control	Benzeneacetaldehyde	91 m/z	0.0297%
C:\GCMSsolution\Data\SCFattyAcid\22082023_18.FIN	k 3.8	control	Methyl formate	60 m/z (45)	1.31%
C:\GCMSsolution\Data\SCFattyAcid\22082023_18.FIN	k 3.8	control	Butanoic acid, 3-methyl-	45 m/z	2.59%
C:\GCMSsolution\Data\SCFattyAcid\22082023_18.FIN	k 3.8	control	Butanoic acid, 2-methyl-	74 m/z	1.02%
C:\GCMSsolution\Data\SCFattyAcid\22082023_18.FIN	k 3.8	control	Pentanoic acid	60 m/z	1.90%
C:\GCMSsolution\Data\SCFattyAcid\22082023_18.FIN	k 3.8	control	Pentanoic acid, 4-methyl-	TIC	0.00697%
C:\GCMSsolution\Data\SCFattyAcid\22082023_18.FIN	k 3.8	control	Phenol	94 m/z	0.0745%
C:\GCMSsolution\Data\SCFattyAcid\22082023_18.FIN	k 3.8	control	Undecanal	57 m/z	0.0102%
C:\GCMSsolution\Data\SCFattyAcid\22082023_18.FIN	k 3.8	control	Phenylethyl Alcohol	91 m/z	0.0579%
C:\GCMSsolution\Data\SCFattyAcid\22082023_18.FIN	k 3.8	control	Pyrazine, 2,6-diethyl-	135 m/z	0.0190%
C:\GCMSsolution\Data\SCFattyAcid\22082023_18.FIN	k 3.8	control	Benzyl Alcohol	107 m/z	0.0674%
C:\GCMSsolution\Data\SCFattyAcid\22082023_18.FIN	k 3.8	control	Tetradecanal	57 m/z	0.0492%
C:\GCMSsolution\Data\SCFattyAcid\22082023_18.FIN	k 3.8	control	Tridecanal	TIC	0.0351%
C:\GCMSsolution\Data\SCFattyAcid\22082023_18.FIN	k 3.8	control	Pyridine, 3-methyl-	93 m/z	0.0457%
C:\GCMSsolution\Data\SCFattyAcid\22082023_18.FIN	k 3.8	control	Indole	117 m/z	0.0347%
C:\GCMSsolution\Data\SCFattyAcid\22082023_19.FIN	k 3.9	control	Acetic acid	60 m/z	6.02%
C:\GCMSsolution\Data\SCFattyAcid\22082023_19.FIN	k 3.9	control	Propanoic acid	74 m/z	5.10%
C:\GCMSsolution\Data\SCFattyAcid\22082023_19.FIN	k 3.9	control	Benzaldehyde	51 m/z	0.0457%
C:\GCMSsolution\Data\SCFattyAcid\22082023_19.FIN	k 3.9	control	Propanoic acid, 2-methyl-	43 m/z	1.88%
C:\GCMSsolution\Data\SCFattyAcid\22082023_19.FIN	k 3.9	control	Benzeneacetaldehyde	91 m/z	0.00615%
C:\GCMSsolution\Data\SCFattyAcid\22082023_19.FIN	k 3.9	control	Butanoic acid, 3-methyl-	60 m/z	3.01%
C:\GCMSsolution\Data\SCFattyAcid\22082023_19.FIN	k 3.9	control	Methyl formate	60 m/z (41)	1.73%
C:\GCMSsolution\Data\SCFattyAcid\22082023_19.FIN	k 3.9	control	Pentanoic acid, 3-methyl-	TIC	4.12%
C:\GCMSsolution\Data\SCFattyAcid\22082023_19.FIN	k 3.9	control	Butanoic acid, 2-methyl-	74 m/z	2.30%
C:\GCMSsolution\Data\SCFattyAcid\22082023_19.FIN	k 3.9	control	Pentanoic acid	60 m/z	2.95%
C:\GCMSsolution\Data\SCFattyAcid\22082023_19.FIN	k 3.9	control	Pentanoic acid, 4-methyl-	57 m/z	0.0323%
C:\GCMSsolution\Data\SCFattyAcid\22082023_19.FIN	k 3.9	control	3-Pentanol, 3-methyl-	60 m/z	0.00771%
C:\GCMSsolution\Data\SCFattyAcid\22082023_19.FIN	k 3.9	control	Ethanone, 1-(1H-pyrrol-2-yl)-	109 m/z	0.00150%
C:\GCMSsolution\Data\SCFattyAcid\22082023_19.FIN	k 3.9	control	Phenol	94 m/z	0.0717%
C:\GCMSsolution\Data\SCFattyAcid\22082023_19.FIN	k 3.9	control	Tridecanal	82 m/z	0.0134%
C:\GCMSsolution\Data\SCFattyAcid\22082023_19.FIN	k 3.9	control	Phenylethyl Alcohol	92 m/z (135)	0.0100%
C:\GCMSsolution\Data\SCFattyAcid\22082023_19.FIN	k 3.9	control	Pyrazine, 2,6-diethyl-	135 m/z	0.0442%
C:\GCMSsolution\Data\SCFattyAcid\22082023_19.FIN	k 3.9	control	Benzyl Alcohol	107 m/z	0.315%
C:\GCMSsolution\Data\SCFattyAcid\22082023_19.FIN	k 3.9	control	Tetradecanal	TIC	0.0421%
C:\GCMSsolution\Data\SCFattyAcid\22082023_19.FIN	k 3.9	control	2-Isopropylpyrazine	TIC	0.00834%
C:\GCMSsolution\Data\SCFattyAcid\22082023_19.FIN	k 3.9	control	5-Acetyl-2-methylpyridine	120 m/z	0.00295%
C:\GCMSsolution\Data\SCFattyAcid\22082023_19.FIN	k 3.9	control	Indole	TIC	0.0239%
C:\GCMSsolution\Data\SCFattyAcid\22082023_20.FIN	k 3.10	control	Acetic acid	43 m/z	2.80%
C:\GCMSsolution\Data\SCFattyAcid\22082023_20.FIN	k 3.10	control	Furfural	96 m/z	0.0293%
C:\GCMSsolution\Data\SCFattyAcid\22082023_20.FIN	k 3.10	control	Benzaldehyde	106 m/z	0.0897%
C:\GCMSsolution\Data\SCFattyAcid\22082023_20.FIN	k 3.10	control	Propanoic acid	74 m/z	1.86%
C:\GCMSsolution\Data\SCFattyAcid\22082023_20.FIN	k 3.10	control	Propanoic acid, 2-methyl-	43 m/z	0.599%
C:\GCMSsolution\Data\SCFattyAcid\22082023_20.FIN	k 3.10	control	Benzeneacetaldehyde	91 m/z	0.0188%
C:\GCMSsolution\Data\SCFattyAcid\22082023_20.FIN	k 3.10	control	Butanoic acid, 3-methyl-	60 m/z	1.03%
C:\GCMSsolution\Data\SCFattyAcid\22082023_20.FIN	k 3.10	control	Methyl formate	60 m/z (41)	0.548%
C:\GCMSsolution\Data\SCFattyAcid\22082023_20.FIN	k 3.10	control	Butanoic acid, 2-methyl-	74 m/z	0.907%
C:\GCMSsolution\Data\SCFattyAcid\22082023_20.FIN	k 3.10	control	Pentanoic acid	60 m/z	1.53%
C:\GCMSsolution\Data\SCFattyAcid\22082023_20.FIN	k 3.10	control	Tridecane	57 m/z (128)	0.0105%
C:\GCMSsolution\Data\SCFattyAcid\22082023_20.FIN	k 3.10	control	Pentanoic acid, 4-methyl-	TIC	0.0217%
C:\GCMSsolution\Data\SCFattyAcid\22082023_20.FIN	k 3.10	control	Heptanoic acid	73 m/z (88)	0.00950%
C:\GCMSsolution\Data\SCFattyAcid\22082023_20.FIN	k 3.10	control	Undecanal	57 m/z	0.00411%
C:\GCMSsolution\Data\SCFattyAcid\22082023_20.FIN	k 3.10	control	Phenol	94 m/z (58)	0.0148%
C:\GCMSsolution\Data\SCFattyAcid\22082023_20.FIN	k 3.10	control	Tridecanal	57 m/z	0.0829%
C:\GCMSsolution\Data\SCFattyAcid\22082023_20.FIN	k 3.10	control	1H-Pyrrole-2-carboxaldehyde	95 m/z	0.00848%
C:\GCMSsolution\Data\SCFattyAcid\22082023_20.FIN	k 3.10	control	Pyrazine, 2,6-diethyl-	135 m/z	0.0259%
C:\GCMSsolution\Data\SCFattyAcid\22082023_20.FIN	k 3.10	control	Benzyl Alcohol	107 m/z	0.389%
C:\GCMSsolution\Data\SCFattyAcid\22082023_20.FIN	k 3.10	control	Tetradecanal	57 m/z	0.229%
C:\GCMSsolution\Data\SCFattyAcid\22082023_20.FIN	k 3.10	control	2-Isopropylpyrazine	107 m/z	0.116%
C:\GCMSsolution\Data\SCFattyAcid\22082023_20.FIN	k 3.10	control	Acetophenone, 4'-methoxy-	150 m/z	0.00230%
C:\GCMSsolution\Data\SCFattyAcid\22082023_20.FIN	k 3.10	control	5-Acetyl-2-methylpyridine	120 m/z	0.00832%
C:\GCMSsolution\Data\SCFattyAcid\22082023_20.FIN	k 3.10	control	6-Methyloctahydrocoumarin	TIC	0.00178%
C:\GCMSsolution\Data\SCFattyAcid\22082023_20.FIN	k 3.10	control	1-Tridecanol	83 m/z	0.117%
C:\GCMSsolution\Data\SCFattyAcid\22082023_20.FIN	k 3.10	control	Indole	117 m/z	0.0149%
C:\GCMSsolution\Data\SCFattyAcid\22082023_20.FIN	k 3.10	control	1-Undecanol	TIC	0.00582%
C:\GCMSsolution\Data\SCFattyAcid\22082023_20.FIN	k 3.10	control	Benzenepropanoic acid	91 m/z	0.0182%
C:\GCMSsolution\Data\SCFattyAcid\22082023_21.FIN	k 8.1	control	Acetic acid	43 m/z	2.39%
C:\GCMSsolution\Data\SCFattyAcid\22082023_21.FIN	k 8.1	control	Propanoic acid	74 m/z	1.22%
C:\GCMSsolution\Data\SCFattyAcid\22082023_21.FIN	k 8.1	control	Benzaldehyde	106 m/z (74)	0.0689%
C:\GCMSsolution\Data\SCFattyAcid\22082023_21.FIN	k 8.1	control	Propanoic acid, 2-methyl-	TIC	0.956%
C:\GCMSsolution\Data\SCFattyAcid\22082023_21.FIN	k 8.1	control	Benzeneacetaldehyde	91 m/z	0.0329%
C:\GCMSsolution\Data\SCFattyAcid\22082023_21.FIN	k 8.1	control	Butanoic acid, 3-methyl-	60 m/z	1.09%
C:\GCMSsolution\Data\SCFattyAcid\22082023_21.FIN	k 8.1	control	Butanoic acid, 2-methyl-	74 m/z	1.21%
C:\GCMSsolution\Data\SCFattyAcid\22082023_21.FIN	k 8.1	control	Pentanoic acid	60 m/z	0.735%
C:\GCMSsolution\Data\SCFattyAcid\22082023_21.FIN	k 8.1	control	Pentanoic acid, 4-methyl-	57 m/z	0.00495%
C:\GCMSsolution\Data\SCFattyAcid\22082023_21.FIN	k 8.1	control	3-Pentanol, 3-methyl-	TIC	0.00417%
C:\GCMSsolution\Data\SCFattyAcid\22082023_21.FIN	k 8.1	control	Methyl formate	60 m/z	0.00329%
C:\GCMSsolution\Data\SCFattyAcid\22082023_21.FIN	k 8.1	control	Tridecane	57 m/z	0.00373%
C:\GCMSsolution\Data\SCFattyAcid\22082023_21.FIN	k 8.1	control	Phenol	94 m/z	0.0293%
C:\GCMSsolution\Data\SCFattyAcid\22082023_21.FIN	k 8.1	control	Undecanal	57 m/z	0.00878%
C:\GCMSsolution\Data\SCFattyAcid\22082023_21.FIN	k 8.1	control	Phenylethyl Alcohol	92 m/z (135)	0.00881%
C:\GCMSsolution\Data\SCFattyAcid\22082023_21.FIN	k 8.1	control	Pyrazine, 2,6-diethyl-	TIC	0.0157%
C:\GCMSsolution\Data\SCFattyAcid\22082023_21.FIN	k 8.1	control	Benzyl Alcohol	107 m/z	0.00724%
C:\GCMSsolution\Data\SCFattyAcid\22082023_21.FIN	k 8.1	control	Tetradecanal	57 m/z	0.0321%
C:\GCMSsolution\Data\SCFattyAcid\22082023_21.FIN	k 8.1	control	Nonanoic acid	60 m/z	0.0108%
C:\GCMSsolution\Data\SCFattyAcid\22082023_21.FIN	k 8.1	control	5-Acetyl-2-methylpyridine	120 m/z	0.000875%
C:\GCMSsolution\Data\SCFattyAcid\22082023_21.FIN	k 8.1	control	1-Undecanol	69 m/z	0.0104%
C:\GCMSsolution\Data\SCFattyAcid\22082023_21.FIN	k 8.1	control	Indole	117 m/z	0.0106%
C:\GCMSsolution\Data\SCFattyAcid\22082023_22.FIN	k 8.2	control	Acetic acid	60 m/z	3.64%
C:\GCMSsolution\Data\SCFattyAcid\22082023_22.FIN	k 8.2	control	Furfural	96 m/z	0.0336%
C:\GCMSsolution\Data\SCFattyAcid\22082023_22.FIN	k 8.2	control	Benzaldehyde	106 m/z	0.0549%
C:\GCMSsolution\Data\SCFattyAcid\22082023_22.FIN	k 8.2	control	Propanoic acid	74 m/z	2.14%
C:\GCMSsolution\Data\SCFattyAcid\22082023_22.FIN	k 8.2	control	Propanoic acid, 2-methyl-	TIC	1.36%
C:\GCMSsolution\Data\SCFattyAcid\22082023_22.FIN	k 8.2	control	Benzeneacetaldehyde	91 m/z	0.0716%
C:\GCMSsolution\Data\SCFattyAcid\22082023_22.FIN	k 8.2	control	Butanoic acid, 3-methyl-	60 m/z	2.84%
C:\GCMSsolution\Data\SCFattyAcid\22082023_22.FIN	k 8.2	control	Methyl formate	60 m/z (87)	1.56%
C:\GCMSsolution\Data\SCFattyAcid\22082023_22.FIN	k 8.2	control	Butanoic acid, 2-methyl-	74 m/z	1.54%
C:\GCMSsolution\Data\SCFattyAcid\22082023_22.FIN	k 8.2	control	Pentanoic acid	60 m/z	3.71%
C:\GCMSsolution\Data\SCFattyAcid\22082023_22.FIN	k 8.2	control	Pentanoic acid, 4-methyl-	57 m/z	0.0345%
C:\GCMSsolution\Data\SCFattyAcid\22082023_22.FIN	k 8.2	control	3-Pentanol, 3-methyl-	TIC	0.00734%
C:\GCMSsolution\Data\SCFattyAcid\22082023_22.FIN	k 8.2	control	Undecanal	TIC	0.0135%
C:\GCMSsolution\Data\SCFattyAcid\22082023_22.FIN	k 8.2	control	Phenol	94 m/z	0.107%
C:\GCMSsolution\Data\SCFattyAcid\22082023_22.FIN	k 8.2	control	Tridecanal	57 m/z	0.255%
C:\GCMSsolution\Data\SCFattyAcid\22082023_22.FIN	k 8.2	control	Phenylethyl Alcohol	91 m/z	0.289%
C:\GCMSsolution\Data\SCFattyAcid\22082023_22.FIN	k 8.2	control	Pyrazine, 2,6-diethyl-	135 m/z (91)	0.00218%
C:\GCMSsolution\Data\SCFattyAcid\22082023_22.FIN	k 8.2	control	Octanoic Acid	60 m/z	0.0115%
C:\GCMSsolution\Data\SCFattyAcid\22082023_22.FIN	k 8.2	control	Benzyl Alcohol	107 m/z	0.351%
C:\GCMSsolution\Data\SCFattyAcid\22082023_22.FIN	k 8.2	control	Tetradecanal	57 m/z	0.808%
C:\GCMSsolution\Data\SCFattyAcid\22082023_22.FIN	k 8.2	control	Nonanoic acid	60 m/z	0.0134%
C:\GCMSsolution\Data\SCFattyAcid\22082023_22.FIN	k 8.2	control	Cyclohexanone	TIC	0.00463%
C:\GCMSsolution\Data\SCFattyAcid\22082023_22.FIN	k 8.2	control	2-Isopropylpyrazine	107 m/z	0.0422%
C:\GCMSsolution\Data\SCFattyAcid\22082023_22.FIN	k 8.2	control	Acetophenone, 4'-methoxy-	135 m/z	0.00311%
C:\GCMSsolution\Data\SCFattyAcid\22082023_22.FIN	k 8.2	control	5-Acetyl-2-methylpyridine	120 m/z	0.00114%
C:\GCMSsolution\Data\SCFattyAcid\22082023_22.FIN	k 8.2	control	6-Methyloctahydrocoumarin	TIC	0.00887%
C:\GCMSsolution\Data\SCFattyAcid\22082023_22.FIN	k 8.2	control	Indole	117 m/z	0.0387%
C:\GCMSsolution\Data\SCFattyAcid\22082023_22.FIN	k 8.2	control	Benzeneacetic acid	91 m/z	0.0122%
C:\GCMSsolution\Data\SCFattyAcid\22082023_22.FIN	k 8.2	control	Benzenepropanoic acid	TIC	0.00314%
C:\GCMSsolution\Data\SCFattyAcid\22082023_23.FIN	k 8.3	control	Acetic acid	43 m/z	4.08%
C:\GCMSsolution\Data\SCFattyAcid\22082023_23.FIN	k 8.3	control	Furfural	95 m/z	0.198%
C:\GCMSsolution\Data\SCFattyAcid\22082023_23.FIN	k 8.3	control	Benzaldehyde	106 m/z	0.117%
C:\GCMSsolution\Data\SCFattyAcid\22082023_23.FIN	k 8.3	control	Propanoic acid	74 m/z	1.27%
C:\GCMSsolution\Data\SCFattyAcid\22082023_23.FIN	k 8.3	control	Propanoic acid, 2-methyl-	TIC	1.62%
C:\GCMSsolution\Data\SCFattyAcid\22082023_23.FIN	k 8.3	control	2-Furancarboxaldehyde, 5-methyl-	110 m/z (57)	0.00842%
C:\GCMSsolution\Data\SCFattyAcid\22082023_23.FIN	k 8.3	control	Benzeneacetaldehyde	TIC	0.0601%
C:\GCMSsolution\Data\SCFattyAcid\22082023_23.FIN	k 8.3	control	Methyl formate	60 m/z (45)	1.66%
C:\GCMSsolution\Data\SCFattyAcid\22082023_23.FIN	k 8.3	control	Butanoic acid, 3-methyl-	45 m/z	3.39%
C:\GCMSsolution\Data\SCFattyAcid\22082023_23.FIN	k 8.3	control	Butanoic acid, 2-methyl-	74 m/z	2.49%
C:\GCMSsolution\Data\SCFattyAcid\22082023_23.FIN	k 8.3	control	Pentanoic acid	60 m/z	3.95%
C:\GCMSsolution\Data\SCFattyAcid\22082023_23.FIN	k 8.3	control	Cyclohexanone	98 m/z	0.00785%
C:\GCMSsolution\Data\SCFattyAcid\22082023_23.FIN	k 8.3	control	Hexadecane	71 m/z (45)	0.0143%
C:\GCMSsolution\Data\SCFattyAcid\22082023_23.FIN	k 8.3	control	Pentanoic acid, 4-methyl-	57 m/z	0.0585%
C:\GCMSsolution\Data\SCFattyAcid\22082023_23.FIN	k 8.3	control	Cyclohexaneethanol	82 m/z	0.00179%
C:\GCMSsolution\Data\SCFattyAcid\22082023_23.FIN	k 8.3	control	3-Pentanol, 3-methyl-	TIC	0.00925%
C:\GCMSsolution\Data\SCFattyAcid\22082023_23.FIN	k 8.3	control	Heptanoic acid	60 m/z (88)	0.0282%
C:\GCMSsolution\Data\SCFattyAcid\22082023_23.FIN	k 8.3	control	Phenol	94 m/z	0.196%
C:\GCMSsolution\Data\SCFattyAcid\22082023_23.FIN	k 8.3	control	Tridecanal	57 m/z	0.102%
C:\GCMSsolution\Data\SCFattyAcid\22082023_23.FIN	k 8.3	control	Phenylethyl Alcohol	91 m/z (95)	0.0385%
C:\GCMSsolution\Data\SCFattyAcid\22082023_23.FIN	k 8.3	control	1H-Pyrrole-2-carboxaldehyde	95 m/z	0.169%
C:\GCMSsolution\Data\SCFattyAcid\22082023_23.FIN	k 8.3	control	Pyrazine, 2,6-diethyl-	135 m/z	0.0190%
C:\GCMSsolution\Data\SCFattyAcid\22082023_23.FIN	k 8.3	control	Octanoic Acid	60 m/z	0.0235%
C:\GCMSsolution\Data\SCFattyAcid\22082023_23.FIN	k 8.3	control	Benzyl Alcohol	107 m/z	0.815%
C:\GCMSsolution\Data\SCFattyAcid\22082023_23.FIN	k 8.3	control	Tetradecanal	57 m/z	0.353%
C:\GCMSsolution\Data\SCFattyAcid\22082023_23.FIN	k 8.3	control	Nonanoic acid	60 m/z	0.0338%
C:\GCMSsolution\Data\SCFattyAcid\22082023_23.FIN	k 8.3	control	Benzene, 1-methoxy-4-methyl-	61 m/z	0.0710%
C:\GCMSsolution\Data\SCFattyAcid\22082023_23.FIN	k 8.3	control	2-Isopropylpyrazine	107 m/z	0.133%
C:\GCMSsolution\Data\SCFattyAcid\22082023_23.FIN	k 8.3	control	Acetophenone, 4'-methoxy-	TIC	0.00668%
C:\GCMSsolution\Data\SCFattyAcid\22082023_23.FIN	k 8.3	control	5-Acetyl-2-methylpyridine	120 m/z	0.00687%
C:\GCMSsolution\Data\SCFattyAcid\22082023_23.FIN	k 8.3	control	Isopulegol	TIC	0.0107%
C:\GCMSsolution\Data\SCFattyAcid\22082023_23.FIN	k 8.3	control	Undecanal	TIC	0.00689%
C:\GCMSsolution\Data\SCFattyAcid\22082023_23.FIN	k 8.3	control	Indole	117 m/z	0.0589%
C:\GCMSsolution\Data\SCFattyAcid\22082023_23.FIN	k 8.3	control	Benzeneacetic acid	91 m/z	0.123%
C:\GCMSsolution\Data\SCFattyAcid\22082023_23.FIN	k 8.3	control	Vanillin	151 m/z	0.00757%
C:\GCMSsolution\Data\SCFattyAcid\22082023_23.FIN	k 8.3	control	Benzenepropanoic acid	91 m/z	0.0742%
C:\GCMSsolution\Data\SCFattyAcid\22082023_23.FIN	k 8.3	control	Tetradecanoic acid	60 m/z	0.0200%
C:\GCMSsolution\Data\SCFattyAcid\22082023_23.FIN	k 8.3	control	n-Hexadecanoic acid	TIC	0.0124%
C:\GCMSsolution\Data\SCFattyAcid\22082023_24.FIN	k 8.4	control	Acetic acid	60 m/z	6.74%
C:\GCMSsolution\Data\SCFattyAcid\22082023_24.FIN	k 8.4	control	Furfural	95 m/z	0.00328%
C:\GCMSsolution\Data\SCFattyAcid\22082023_24.FIN	k 8.4	control	Benzaldehyde	TIC	0.0527%
C:\GCMSsolution\Data\SCFattyAcid\22082023_24.FIN	k 8.4	control	Propanoic acid	74 m/z	4.49%
C:\GCMSsolution\Data\SCFattyAcid\22082023_24.FIN	k 8.4	control	Propanoic acid, 2-methyl-	TIC	2.39%
C:\GCMSsolution\Data\SCFattyAcid\22082023_24.FIN	k 8.4	control	Acetophenone	105 m/z	0.00611%
C:\GCMSsolution\Data\SCFattyAcid\22082023_24.FIN	k 8.4	control	Butanoic acid, 3-methyl-	60 m/z	3.43%
C:\GCMSsolution\Data\SCFattyAcid\22082023_24.FIN	k 8.4	control	Methyl formate	60 m/z (41)	1.99%
C:\GCMSsolution\Data\SCFattyAcid\22082023_24.FIN	k 8.4	control	Butanoic acid, 2-methyl-	41 m/z (60)	2.71%
C:\GCMSsolution\Data\SCFattyAcid\22082023_24.FIN	k 8.4	control	Pentanoic acid	60 m/z	3.91%
C:\GCMSsolution\Data\SCFattyAcid\22082023_24.FIN	k 8.4	control	Pentanoic acid, 4-methyl-	57 m/z	0.0264%
C:\GCMSsolution\Data\SCFattyAcid\22082023_24.FIN	k 8.4	control	p-Aminotoluene	107 m/z (81)	0.00245%
C:\GCMSsolution\Data\SCFattyAcid\22082023_24.FIN	k 8.4	control	Undecanal	82 m/z	0.00367%
C:\GCMSsolution\Data\SCFattyAcid\22082023_24.FIN	k 8.4	control	Heptanoic acid	60 m/z (88)	0.0315%
C:\GCMSsolution\Data\SCFattyAcid\22082023_24.FIN	k 8.4	control	Tridecane	57 m/z	0.00321%
C:\GCMSsolution\Data\SCFattyAcid\22082023_24.FIN	k 8.4	control	Phenol	TIC	0.0595%
C:\GCMSsolution\Data\SCFattyAcid\22082023_24.FIN	k 8.4	control	Pyrazine, 2,6-diethyl-	135 m/z (60)	0.0342%
C:\GCMSsolution\Data\SCFattyAcid\22082023_24.FIN	k 8.4	control	Octanoic Acid	60 m/z (135)	0.0383%
C:\GCMSsolution\Data\SCFattyAcid\22082023_24.FIN	k 8.4	control	Benzyl Alcohol	79 m/z (55)	0.520%
C:\GCMSsolution\Data\SCFattyAcid\22082023_24.FIN	k 8.4	control	Tetradecanal	TIC	0.00865%
C:\GCMSsolution\Data\SCFattyAcid\22082023_24.FIN	k 8.4	control	Tridecanal	82 m/z	0.0279%
C:\GCMSsolution\Data\SCFattyAcid\22082023_24.FIN	k 8.4	control	Nonanoic acid	TIC	0.0381%
C:\GCMSsolution\Data\SCFattyAcid\22082023_24.FIN	k 8.4	control	2-Isopropylpyrazine	107 m/z	0.0438%
C:\GCMSsolution\Data\SCFattyAcid\22082023_24.FIN	k 8.4	control	5-Acetyl-2-methylpyridine	120 m/z	0.0132%
C:\GCMSsolution\Data\SCFattyAcid\22082023_24.FIN	k 8.4	control	Indole	TIC	0.0184%
C:\GCMSsolution\Data\SCFattyAcid\22082023_24.FIN	k 8.4	control	Benzeneacetic acid	91 m/z	0.00816%
C:\GCMSsolution\Data\SCFattyAcid\22082023_24.FIN	k 8.4	control	Benzenepropanoic acid	91 m/z	0.0276%
C:\GCMSsolution\Data\SCFattyAcid\22082023_25.FIN	k 8.5	control	Acetic acid	43 m/z	5.20%
C:\GCMSsolution\Data\SCFattyAcid\22082023_25.FIN	k 8.5	control	Propanoic acid	74 m/z	3.94%
C:\GCMSsolution\Data\SCFattyAcid\22082023_25.FIN	k 8.5	control	Benzaldehyde	105 m/z	0.0548%
C:\GCMSsolution\Data\SCFattyAcid\22082023_25.FIN	k 8.5	control	Propanoic acid, 2-methyl-	43 m/z	2.16%
C:\GCMSsolution\Data\SCFattyAcid\22082023_25.FIN	k 8.5	control	Benzeneacetaldehyde	91 m/z (60)	0.0143%
C:\GCMSsolution\Data\SCFattyAcid\22082023_25.FIN	k 8.5	control	Methyl formate	60 m/z (41)	2.25%
C:\GCMSsolution\Data\SCFattyAcid\22082023_25.FIN	k 8.5	control	Butanoic acid, 3-methyl-	TIC	4.40%
C:\GCMSsolution\Data\SCFattyAcid\22082023_25.FIN	k 8.5	control	Butanoic acid, 2-methyl-	74 m/z	1.56%
C:\GCMSsolution\Data\SCFattyAcid\22082023_25.FIN	k 8.5	control	Pentanoic acid	60 m/z	6.08%
C:\GCMSsolution\Data\SCFattyAcid\22082023_25.FIN	k 8.5	control	Pentanoic acid, 4-methyl-	57 m/z	0.167%
C:\GCMSsolution\Data\SCFattyAcid\22082023_25.FIN	k 8.5	control	Undecanal	57 m/z	0.00702%
C:\GCMSsolution\Data\SCFattyAcid\22082023_25.FIN	k 8.5	control	Phenol	TIC	0.0316%
C:\GCMSsolution\Data\SCFattyAcid\22082023_25.FIN	k 8.5	control	Tridecanal	57 m/z	0.0225%
C:\GCMSsolution\Data\SCFattyAcid\22082023_25.FIN	k 8.5	control	Phenylethyl Alcohol	91 m/z	0.0110%
C:\GCMSsolution\Data\SCFattyAcid\22082023_25.FIN	k 8.5	control	Pyrazine, 2,6-diethyl-	135 m/z	0.00438%
C:\GCMSsolution\Data\SCFattyAcid\22082023_25.FIN	k 8.5	control	Octanoic Acid	60 m/z	0.0186%
C:\GCMSsolution\Data\SCFattyAcid\22082023_25.FIN	k 8.5	control	Benzyl Alcohol	107 m/z	0.419%
C:\GCMSsolution\Data\SCFattyAcid\22082023_25.FIN	k 8.5	control	Tetradecanal	57 m/z	0.0670%
C:\GCMSsolution\Data\SCFattyAcid\22082023_25.FIN	k 8.5	control	Nonanoic acid	60 m/z	0.0237%
C:\GCMSsolution\Data\SCFattyAcid\22082023_25.FIN	k 8.5	control	2-Isopropylpyrazine	107 m/z	0.118%
C:\GCMSsolution\Data\SCFattyAcid\22082023_25.FIN	k 8.5	control	Acetophenone, 4'-methoxy-	150 m/z	0.00133%
C:\GCMSsolution\Data\SCFattyAcid\22082023_25.FIN	k 8.5	control	5-Acetyl-2-methylpyridine	120 m/z	0.00364%
C:\GCMSsolution\Data\SCFattyAcid\22082023_25.FIN	k 8.5	control	Indole	117 m/z	0.0625%
C:\GCMSsolution\Data\SCFattyAcid\22082023_25.FIN	k 8.5	control	Benzenepropanoic acid	91 m/z	0.00771%
C:\GCMSsolution\Data\SCFattyAcid\22082023_26.FIN	k 8.6	control	Acetic acid	60 m/z	6.18%
C:\GCMSsolution\Data\SCFattyAcid\22082023_26.FIN	k 8.6	control	Propanoic acid	74 m/z	1.19%
C:\GCMSsolution\Data\SCFattyAcid\22082023_26.FIN	k 8.6	control	Benzaldehyde	106 m/z	0.0343%
C:\GCMSsolution\Data\SCFattyAcid\22082023_26.FIN	k 8.6	control	Propanoic acid, 2-methyl-	43 m/z	1.13%
C:\GCMSsolution\Data\SCFattyAcid\22082023_26.FIN	k 8.6	control	Benzeneacetaldehyde	91 m/z	0.0259%
C:\GCMSsolution\Data\SCFattyAcid\22082023_26.FIN	k 8.6	control	Methyl formate	60 m/z (41)	1.11%
C:\GCMSsolution\Data\SCFattyAcid\22082023_26.FIN	k 8.6	control	Butanoic acid, 3-methyl-	41 m/z	2.18%
C:\GCMSsolution\Data\SCFattyAcid\22082023_26.FIN	k 8.6	control	Butanoic acid, 2-methyl-	74 m/z	0.724%
C:\GCMSsolution\Data\SCFattyAcid\22082023_26.FIN	k 8.6	control	Pentanoic acid	60 m/z	2.81%
C:\GCMSsolution\Data\SCFattyAcid\22082023_26.FIN	k 8.6	control	Pentanoic acid, 4-methyl-	57 m/z	0.0165%
C:\GCMSsolution\Data\SCFattyAcid\22082023_26.FIN	k 8.6	control	Undecanal	57 m/z	0.0109%
C:\GCMSsolution\Data\SCFattyAcid\22082023_26.FIN	k 8.6	control	Heptanoic acid	TIC	0.00347%
C:\GCMSsolution\Data\SCFattyAcid\22082023_26.FIN	k 8.6	control	Phenol	94 m/z	0.0674%
C:\GCMSsolution\Data\SCFattyAcid\22082023_26.FIN	k 8.6	control	Tridecanal	82 m/z	0.0196%
C:\GCMSsolution\Data\SCFattyAcid\22082023_26.FIN	k 8.6	control	Phenylethyl Alcohol	91 m/z	0.0135%
C:\GCMSsolution\Data\SCFattyAcid\22082023_26.FIN	k 8.6	control	Pyrazine, 2,6-diethyl-	135 m/z	0.00506%
C:\GCMSsolution\Data\SCFattyAcid\22082023_26.FIN	k 8.6	control	Octanoic Acid	60 m/z (135)	0.0194%
C:\GCMSsolution\Data\SCFattyAcid\22082023_26.FIN	k 8.6	control	Benzyl Alcohol	107 m/z (55)	0.239%
C:\GCMSsolution\Data\SCFattyAcid\22082023_26.FIN	k 8.6	control	Tetradecanal	57 m/z	0.0712%
C:\GCMSsolution\Data\SCFattyAcid\22082023_26.FIN	k 8.6	control	Nonanoic acid	60 m/z	0.0633%
C:\GCMSsolution\Data\SCFattyAcid\22082023_26.FIN	k 8.6	control	2-Isopropylpyrazine	TIC	0.0229%
C:\GCMSsolution\Data\SCFattyAcid\22082023_26.FIN	k 8.6	control	5-Acetyl-2-methylpyridine	TIC	0.00110%
C:\GCMSsolution\Data\SCFattyAcid\22082023_26.FIN	k 8.6	control	Indole	117 m/z	0.0416%
C:\GCMSsolution\Data\SCFattyAcid\22082023_26.FIN	k 8.6	control	Benzeneacetic acid	91 m/z	0.00498%
C:\GCMSsolution\Data\SCFattyAcid\22082023_26.FIN	k 8.6	control	Benzenepropanoic acid	91 m/z	0.0539%
C:\GCMSsolution\Data\SCFattyAcid\22082023_27.FIN	k 8.7	control	Acetic acid	43 m/z	4.89%
C:\GCMSsolution\Data\SCFattyAcid\22082023_27.FIN	k 8.7	control	Propanoic acid	73 m/z	1.78%
C:\GCMSsolution\Data\SCFattyAcid\22082023_27.FIN	k 8.7	control	Benzaldehyde	105 m/z	0.0105%
C:\GCMSsolution\Data\SCFattyAcid\22082023_27.FIN	k 8.7	control	Propanoic acid, 2-methyl-	TIC	1.33%
C:\GCMSsolution\Data\SCFattyAcid\22082023_27.FIN	k 8.7	control	Benzeneacetaldehyde	91 m/z (60)	0.00962%
C:\GCMSsolution\Data\SCFattyAcid\22082023_27.FIN	k 8.7	control	Butanoic acid, 3-methyl-	41 m/z	2.82%
C:\GCMSsolution\Data\SCFattyAcid\22082023_27.FIN	k 8.7	control	Butanoic acid, 2-methyl-	74 m/z	0.921%
C:\GCMSsolution\Data\SCFattyAcid\22082023_27.FIN	k 8.7	control	Pentanoic acid	60 m/z	3.89%
C:\GCMSsolution\Data\SCFattyAcid\22082023_27.FIN	k 8.7	control	Pentanoic acid, 4-methyl-	57 m/z	0.0484%
C:\GCMSsolution\Data\SCFattyAcid\22082023_27.FIN	k 8.7	control	3-Pentanol, 3-methyl-	TIC	0.0120%
C:\GCMSsolution\Data\SCFattyAcid\22082023_27.FIN	k 8.7	control	Heptanoic acid	60 m/z	0.0219%
C:\GCMSsolution\Data\SCFattyAcid\22082023_27.FIN	k 8.7	control	Phenol	94 m/z	0.0362%
C:\GCMSsolution\Data\SCFattyAcid\22082023_27.FIN	k 8.7	control	Undecanal	57 m/z	0.00746%
C:\GCMSsolution\Data\SCFattyAcid\22082023_27.FIN	k 8.7	control	Phenylethyl Alcohol	91 m/z (135)	0.00664%
C:\GCMSsolution\Data\SCFattyAcid\22082023_27.FIN	k 8.7	control	Octanoic Acid	60 m/z (135)	0.0449%
C:\GCMSsolution\Data\SCFattyAcid\22082023_27.FIN	k 8.7	control	Benzyl Alcohol	107 m/z	0.209%
C:\GCMSsolution\Data\SCFattyAcid\22082023_27.FIN	k 8.7	control	Tetradecanal	57 m/z	0.0240%
C:\GCMSsolution\Data\SCFattyAcid\22082023_27.FIN	k 8.7	control	Nonanoic acid	TIC	0.0713%
C:\GCMSsolution\Data\SCFattyAcid\22082023_27.FIN	k 8.7	control	2-Isopropylpyrazine	107 m/z	0.0480%
C:\GCMSsolution\Data\SCFattyAcid\22082023_27.FIN	k 8.7	control	Indole	117 m/z	0.0296%
C:\GCMSsolution\Data\SCFattyAcid\22082023_28.FIN	k 8.8	control	Acetic acid	60 m/z	10.3%
C:\GCMSsolution\Data\SCFattyAcid\22082023_28.FIN	k 8.8	control	Propanoic acid	TIC	5.20%
C:\GCMSsolution\Data\SCFattyAcid\22082023_28.FIN	k 8.8	control	Benzaldehyde	106 m/z	0.0962%
C:\GCMSsolution\Data\SCFattyAcid\22082023_28.FIN	k 8.8	control	Propanoic acid, 2-methyl-	43 m/z	2.77%
C:\GCMSsolution\Data\SCFattyAcid\22082023_28.FIN	k 8.8	control	Dodecane	TIC	0.00464%
C:\GCMSsolution\Data\SCFattyAcid\22082023_28.FIN	k 8.8	control	Benzeneacetaldehyde	91 m/z (60)	0.0552%
C:\GCMSsolution\Data\SCFattyAcid\22082023_28.FIN	k 8.8	control	Methyl formate	60 m/z (87)	2.22%
C:\GCMSsolution\Data\SCFattyAcid\22082023_28.FIN	k 8.8	control	Butanoic acid, 3-methyl-	87 m/z	4.11%
C:\GCMSsolution\Data\SCFattyAcid\22082023_28.FIN	k 8.8	control	Butanoic acid, 2-methyl-	74 m/z	1.36%
C:\GCMSsolution\Data\SCFattyAcid\22082023_28.FIN	k 8.8	control	Pentanoic acid	60 m/z	4.79%
C:\GCMSsolution\Data\SCFattyAcid\22082023_28.FIN	k 8.8	control	Pentanoic acid, 4-methyl-	57 m/z	0.0143%
C:\GCMSsolution\Data\SCFattyAcid\22082023_28.FIN	k 8.8	control	p-Aminotoluene	106 m/z	0.00320%
C:\GCMSsolution\Data\SCFattyAcid\22082023_28.FIN	k 8.8	control	3-Pentanol, 3-methyl-	TIC	0.00115%
C:\GCMSsolution\Data\SCFattyAcid\22082023_28.FIN	k 8.8	control	Undecanal	57 m/z	0.00391%
C:\GCMSsolution\Data\SCFattyAcid\22082023_28.FIN	k 8.8	control	Phenol	94 m/z	0.190%
C:\GCMSsolution\Data\SCFattyAcid\22082023_28.FIN	k 8.8	control	Tridecanal	57 m/z	0.0549%
C:\GCMSsolution\Data\SCFattyAcid\22082023_28.FIN	k 8.8	control	Phenylethyl Alcohol	91 m/z	0.0243%
C:\GCMSsolution\Data\SCFattyAcid\22082023_28.FIN	k 8.8	control	Pyrazine, 2,6-diethyl-	135 m/z	0.00229%
C:\GCMSsolution\Data\SCFattyAcid\22082023_28.FIN	k 8.8	control	Octanoic Acid	60 m/z	0.00682%
C:\GCMSsolution\Data\SCFattyAcid\22082023_28.FIN	k 8.8	control	Benzyl Alcohol	107 m/z	0.251%
C:\GCMSsolution\Data\SCFattyAcid\22082023_28.FIN	k 8.8	control	Tetradecanal	57 m/z	0.272%
C:\GCMSsolution\Data\SCFattyAcid\22082023_28.FIN	k 8.8	control	Nonanoic acid	60 m/z	0.0113%
C:\GCMSsolution\Data\SCFattyAcid\22082023_28.FIN	k 8.8	control	2-Isopropylpyrazine	107 m/z	0.0329%
C:\GCMSsolution\Data\SCFattyAcid\22082023_28.FIN	k 8.8	control	Acetophenone, 4'-methoxy-	TIC	0.00153%
C:\GCMSsolution\Data\SCFattyAcid\22082023_28.FIN	k 8.8	control	Indole	117 m/z	0.0860%
C:\GCMSsolution\Data\SCFattyAcid\22082023_28.FIN	k 8.8	control	Benzeneacetic acid	91 m/z	0.0202%
C:\GCMSsolution\Data\SCFattyAcid\22082023_28.FIN	k 8.8	control	Benzenepropanoic acid	TIC	0.00143%
C:\GCMSsolution\Data\SCFattyAcid\22082023_29.FIN	k 8.9	control	Acetic acid	60 m/z	7.29%
C:\GCMSsolution\Data\SCFattyAcid\22082023_29.FIN	k 8.9	control	Propanoic acid	73 m/z	2.97%
C:\GCMSsolution\Data\SCFattyAcid\22082023_29.FIN	k 8.9	control	Benzaldehyde	105 m/z	0.0515%
C:\GCMSsolution\Data\SCFattyAcid\22082023_29.FIN	k 8.9	control	Propanoic acid, 2-methyl-	43 m/z	1.68%
C:\GCMSsolution\Data\SCFattyAcid\22082023_29.FIN	k 8.9	control	Benzeneacetaldehyde	91 m/z (60)	0.0185%
C:\GCMSsolution\Data\SCFattyAcid\22082023_29.FIN	k 8.9	control	Butanoic acid, 3-methyl-	60 m/z	1.82%
C:\GCMSsolution\Data\SCFattyAcid\22082023_29.FIN	k 8.9	control	Methyl formate	60 m/z (41)	1.46%
C:\GCMSsolution\Data\SCFattyAcid\22082023_29.FIN	k 8.9	control	Butanoic acid, 2-methyl-	74 m/z	0.911%
C:\GCMSsolution\Data\SCFattyAcid\22082023_29.FIN	k 8.9	control	Pentanoic acid	60 m/z	2.54%
C:\GCMSsolution\Data\SCFattyAcid\22082023_29.FIN	k 8.9	control	Pentanoic acid, 4-methyl-	57 m/z	0.0384%
C:\GCMSsolution\Data\SCFattyAcid\22082023_29.FIN	k 8.9	control	p-Aminotoluene	106 m/z	0.00146%
C:\GCMSsolution\Data\SCFattyAcid\22082023_29.FIN	k 8.9	control	R(-)3,7-Dimethyl-1,6-octadiene	81 m/z	0.00216%
C:\GCMSsolution\Data\SCFattyAcid\22082023_29.FIN	k 8.9	control	Phenol	94 m/z	0.0291%
C:\GCMSsolution\Data\SCFattyAcid\22082023_29.FIN	k 8.9	control	Undecanal	TIC	0.000987%
C:\GCMSsolution\Data\SCFattyAcid\22082023_29.FIN	k 8.9	control	Pyrazine, 2,6-diethyl-	135 m/z	0.0226%
C:\GCMSsolution\Data\SCFattyAcid\22082023_29.FIN	k 8.9	control	Benzyl Alcohol	107 m/z (55)	0.0888%
C:\GCMSsolution\Data\SCFattyAcid\22082023_29.FIN	k 8.9	control	Acetic acid, 4-methylphenyl ester	107 m/z	0.0590%
C:\GCMSsolution\Data\SCFattyAcid\22082023_29.FIN	k 8.9	control	Tridecanal	57 m/z	0.0189%
C:\GCMSsolution\Data\SCFattyAcid\22082023_29.FIN	k 8.9	control	Benzene, 1-methoxy-4-methyl-	91 m/z	0.00487%
C:\GCMSsolution\Data\SCFattyAcid\22082023_29.FIN	k 8.9	control	Acetophenone, 4'-methoxy-	135 m/z	0.000795%
C:\GCMSsolution\Data\SCFattyAcid\22082023_29.FIN	k 8.9	control	5-Acetyl-2-methylpyridine	TIC	0.00128%
C:\GCMSsolution\Data\SCFattyAcid\22082023_29.FIN	k 8.9	control	Indole	117 m/z	0.0221%
C:\GCMSsolution\Data\SCFattyAcid\22082023_29.FIN	k 8.9	control	Benzenepropanoic acid	TIC	0.000369%
C:\GCMSsolution\Data\SCFattyAcid\22082023_30.FIN	k 8.10	control	Acetic acid	45 m/z	2.80%
C:\GCMSsolution\Data\SCFattyAcid\22082023_30.FIN	k 8.10	control	Propanoic acid	45 m/z	2.29%
C:\GCMSsolution\Data\SCFattyAcid\22082023_30.FIN	k 8.10	control	Propanoic acid, 2-methyl-	43 m/z	1.27%
C:\GCMSsolution\Data\SCFattyAcid\22082023_30.FIN	k 8.10	control	Benzeneacetaldehyde	91 m/z	0.0267%
C:\GCMSsolution\Data\SCFattyAcid\22082023_30.FIN	k 8.10	control	Butanoic acid, 3-methyl-	60 m/z	2.55%
C:\GCMSsolution\Data\SCFattyAcid\22082023_30.FIN	k 8.10	control	Methyl formate	60 m/z (41)	1.46%
C:\GCMSsolution\Data\SCFattyAcid\22082023_30.FIN	k 8.10	control	Butanoic acid, 2-methyl-	74 m/z	1.01%
C:\GCMSsolution\Data\SCFattyAcid\22082023_30.FIN	k 8.10	control	Pentanoic acid	60 m/z	3.82%
C:\GCMSsolution\Data\SCFattyAcid\22082023_30.FIN	k 8.10	control	Undecane	57 m/z	0.00592%
C:\GCMSsolution\Data\SCFattyAcid\22082023_30.FIN	k 8.10	control	Pentanoic acid, 4-methyl-	57 m/z	0.0507%
C:\GCMSsolution\Data\SCFattyAcid\22082023_30.FIN	k 8.10	control	Heptanoic acid	60 m/z	0.0184%
C:\GCMSsolution\Data\SCFattyAcid\22082023_30.FIN	k 8.10	control	Phenol	94 m/z	0.0308%
C:\GCMSsolution\Data\SCFattyAcid\22082023_30.FIN	k 8.10	control	Tridecanal	57 m/z	0.0186%
C:\GCMSsolution\Data\SCFattyAcid\22082023_30.FIN	k 8.10	control	Phenylethyl Alcohol	91 m/z (135)	0.0220%
C:\GCMSsolution\Data\SCFattyAcid\22082023_30.FIN	k 8.10	control	Octanoic Acid	60 m/z	0.0287%
C:\GCMSsolution\Data\SCFattyAcid\22082023_30.FIN	k 8.10	control	Benzyl Alcohol	TIC	0.275%
C:\GCMSsolution\Data\SCFattyAcid\22082023_30.FIN	k 8.10	control	Tetradecanal	TIC	0.0410%
C:\GCMSsolution\Data\SCFattyAcid\22082023_30.FIN	k 8.10	control	Nonanoic acid	60 m/z	0.110%
C:\GCMSsolution\Data\SCFattyAcid\22082023_30.FIN	k 8.10	control	2-Isopropylpyrazine	107 m/z	0.0560%
C:\GCMSsolution\Data\SCFattyAcid\22082023_30.FIN	k 8.10	control	5-Acetyl-2-methylpyridine	120 m/z	0.00308%
C:\GCMSsolution\Data\SCFattyAcid\22082023_30.FIN	k 8.10	control	Indole	117 m/z	0.0218%
C:\GCMSsolution\Data\SCFattyAcid\23082023_01.FIN	k 1.1	control	Acetic acid	43 m/z	1.40%
C:\GCMSsolution\Data\SCFattyAcid\23082023_01.FIN	k 1.1	control	Furfural	96 m/z	0.00317%
C:\GCMSsolution\Data\SCFattyAcid\23082023_01.FIN	k 1.1	control	Propanoic acid	TIC	0.459%
C:\GCMSsolution\Data\SCFattyAcid\23082023_01.FIN	k 1.1	control	Benzaldehyde	105 m/z	0.0462%
C:\GCMSsolution\Data\SCFattyAcid\23082023_01.FIN	k 1.1	control	Propanoic acid, 2-methyl-	43 m/z	0.282%
C:\GCMSsolution\Data\SCFattyAcid\23082023_01.FIN	k 1.1	control	Benzeneacetaldehyde	91 m/z	0.0114%
C:\GCMSsolution\Data\SCFattyAcid\23082023_01.FIN	k 1.1	control	Butanoic acid, 3-methyl-	87 m/z	0.543%
C:\GCMSsolution\Data\SCFattyAcid\23082023_01.FIN	k 1.1	control	Butanoic acid, 2-methyl-	74 m/z	0.197%
C:\GCMSsolution\Data\SCFattyAcid\23082023_01.FIN	k 1.1	control	Pentanoic acid	60 m/z	0.653%
C:\GCMSsolution\Data\SCFattyAcid\23082023_01.FIN	k 1.1	control	Pentanoic acid, 4-methyl-	57 m/z	0.0131%
C:\GCMSsolution\Data\SCFattyAcid\23082023_01.FIN	k 1.1	control	Phenol	94 m/z	0.0224%
C:\GCMSsolution\Data\SCFattyAcid\23082023_01.FIN	k 1.1	control	Undecanal	57 m/z	0.0114%
C:\GCMSsolution\Data\SCFattyAcid\23082023_01.FIN	k 1.1	control	1H-Pyrrole-2-carboxaldehyde	95 m/z	0.000571%
C:\GCMSsolution\Data\SCFattyAcid\23082023_01.FIN	k 1.1	control	Benzyl Alcohol	107 m/z	0.170%
C:\GCMSsolution\Data\SCFattyAcid\23082023_01.FIN	k 1.1	control	Tetradecanal	57 m/z	0.0397%
C:\GCMSsolution\Data\SCFattyAcid\23082023_01.FIN	k 1.1	control	2-Isopropylpyrazine	107 m/z	0.0423%
C:\GCMSsolution\Data\SCFattyAcid\23082023_01.FIN	k 1.1	control	Indole	117 m/z	0.0487%
C:\GCMSsolution\Data\SCFattyAcid\23082023_01.FIN	k 1.1	control	Benzeneacetic acid	91 m/z	0.0232%
C:\GCMSsolution\Data\SCFattyAcid\23082023_01.FIN	k 1.1	control	Benzenepropanoic acid	91 m/z	0.0166%
C:\GCMSsolution\Data\SCFattyAcid\23082023_02.FIN	k 1.2	control	Acetic acid	43 m/z	1.01%
C:\GCMSsolution\Data\SCFattyAcid\23082023_02.FIN	k 1.2	control	Propanoic acid	74 m/z	0.671%
C:\GCMSsolution\Data\SCFattyAcid\23082023_02.FIN	k 1.2	control	Benzaldehyde	77 m/z	0.139%
C:\GCMSsolution\Data\SCFattyAcid\23082023_02.FIN	k 1.2	control	Propanoic acid, 2-methyl-	43 m/z	0.684%
C:\GCMSsolution\Data\SCFattyAcid\23082023_02.FIN	k 1.2	control	Undecane	85 m/z	0.0104%
C:\GCMSsolution\Data\SCFattyAcid\23082023_02.FIN	k 1.2	control	Benzeneacetaldehyde	91 m/z (60)	0.0720%
C:\GCMSsolution\Data\SCFattyAcid\23082023_02.FIN	k 1.2	control	Methyl formate	60 m/z (41)	0.687%
C:\GCMSsolution\Data\SCFattyAcid\23082023_02.FIN	k 1.2	control	Butanoic acid, 3-methyl-	TIC	1.38%
C:\GCMSsolution\Data\SCFattyAcid\23082023_02.FIN	k 1.2	control	Butanoic acid, 2-methyl-	74 m/z	0.560%
C:\GCMSsolution\Data\SCFattyAcid\23082023_02.FIN	k 1.2	control	Tridecane	57 m/z	0.00712%
C:\GCMSsolution\Data\SCFattyAcid\23082023_02.FIN	k 1.2	control	Pentanoic acid	60 m/z	1.26%
C:\GCMSsolution\Data\SCFattyAcid\23082023_02.FIN	k 1.2	control	Pentadecane	57 m/z	0.00921%
C:\GCMSsolution\Data\SCFattyAcid\23082023_02.FIN	k 1.2	control	Pentanoic acid, 4-methyl-	57 m/z	0.0122%
C:\GCMSsolution\Data\SCFattyAcid\23082023_02.FIN	k 1.2	control	p-Aminotoluene	106 m/z	0.00178%
C:\GCMSsolution\Data\SCFattyAcid\23082023_02.FIN	k 1.2	control	Undecanal	57 m/z	0.00876%
C:\GCMSsolution\Data\SCFattyAcid\23082023_02.FIN	k 1.2	control	Phenol	TIC	0.0866%
C:\GCMSsolution\Data\SCFattyAcid\23082023_02.FIN	k 1.2	control	Phenylethyl Alcohol	91 m/z	0.0105%
C:\GCMSsolution\Data\SCFattyAcid\23082023_02.FIN	k 1.2	control	1H-Pyrrole-2-carboxaldehyde	95 m/z	0.00101%
C:\GCMSsolution\Data\SCFattyAcid\23082023_02.FIN	k 1.2	control	Benzyl Alcohol	107 m/z	0.364%
C:\GCMSsolution\Data\SCFattyAcid\23082023_02.FIN	k 1.2	control	Tetradecanal	57 m/z	0.0476%
C:\GCMSsolution\Data\SCFattyAcid\23082023_02.FIN	k 1.2	control	Nonanoic acid	TIC	0.0176%
C:\GCMSsolution\Data\SCFattyAcid\23082023_02.FIN	k 1.2	control	2-Isopropylpyrazine	107 m/z	0.0679%
C:\GCMSsolution\Data\SCFattyAcid\23082023_02.FIN	k 1.2	control	Acetophenone, 4'-methoxy-	135 m/z	0.00153%
C:\GCMSsolution\Data\SCFattyAcid\23082023_02.FIN	k 1.2	control	5-Acetyl-2-methylpyridine	120 m/z	0.00544%
C:\GCMSsolution\Data\SCFattyAcid\23082023_02.FIN	k 1.2	control	Indole	117 m/z	0.0673%
C:\GCMSsolution\Data\SCFattyAcid\23082023_02.FIN	k 1.2	control	Benzeneacetic acid	91 m/z	0.0157%
C:\GCMSsolution\Data\SCFattyAcid\23082023_02.FIN	k 1.2	control	Benzenepropanoic acid	91 m/z	0.00392%
C:\GCMSsolution\Data\SCFattyAcid\23082023_03.FIN	k 1.3	control	Acetic acid	43 m/z	1.93%
C:\GCMSsolution\Data\SCFattyAcid\23082023_03.FIN	k 1.3	control	Furfural	96 m/z	0.0103%
C:\GCMSsolution\Data\SCFattyAcid\23082023_03.FIN	k 1.3	control	Benzaldehyde	105 m/z	0.0769%
C:\GCMSsolution\Data\SCFattyAcid\23082023_03.FIN	k 1.3	control	Propanoic acid	74 m/z	1.06%
C:\GCMSsolution\Data\SCFattyAcid\23082023_03.FIN	k 1.3	control	Propanoic acid, 2-methyl-	43 m/z	0.368%
C:\GCMSsolution\Data\SCFattyAcid\23082023_03.FIN	k 1.3	control	Benzeneacetaldehyde	91 m/z	0.0285%
C:\GCMSsolution\Data\SCFattyAcid\23082023_03.FIN	k 1.3	control	Butanoic acid, 3-methyl-	60 m/z	0.724%
C:\GCMSsolution\Data\SCFattyAcid\23082023_03.FIN	k 1.3	control	Pentanoic acid, 3-methyl-	41 m/z	1.00%
C:\GCMSsolution\Data\SCFattyAcid\23082023_03.FIN	k 1.3	control	Butanoic acid, 2-methyl-	74 m/z	0.541%
C:\GCMSsolution\Data\SCFattyAcid\23082023_03.FIN	k 1.3	control	Pentanoic acid	60 m/z	0.619%
C:\GCMSsolution\Data\SCFattyAcid\23082023_03.FIN	k 1.3	control	p-Aminotoluene	106 m/z	0.00153%
C:\GCMSsolution\Data\SCFattyAcid\23082023_03.FIN	k 1.3	control	Methyl formate	60 m/z	0.00311%
C:\GCMSsolution\Data\SCFattyAcid\23082023_03.FIN	k 1.3	control	Heptanoic acid	60 m/z (88)	0.0141%
C:\GCMSsolution\Data\SCFattyAcid\23082023_03.FIN	k 1.3	control	Phenol	94 m/z	0.0421%
C:\GCMSsolution\Data\SCFattyAcid\23082023_03.FIN	k 1.3	control	Phenylethyl Alcohol	91 m/z	0.00758%
C:\GCMSsolution\Data\SCFattyAcid\23082023_03.FIN	k 1.3	control	1H-Pyrrole-2-carboxaldehyde	95 m/z	0.000964%
C:\GCMSsolution\Data\SCFattyAcid\23082023_03.FIN	k 1.3	control	Pyrazine, 2,6-diethyl-	135 m/z	0.00315%
C:\GCMSsolution\Data\SCFattyAcid\23082023_03.FIN	k 1.3	control	2(3H)-Furanone, 5-ethyldihydro-	85 m/z (60)	0.00456%
C:\GCMSsolution\Data\SCFattyAcid\23082023_03.FIN	k 1.3	control	Benzyl Alcohol	107 m/z	0.0430%
C:\GCMSsolution\Data\SCFattyAcid\23082023_03.FIN	k 1.3	control	Undecanal	57 m/z	0.0361%
C:\GCMSsolution\Data\SCFattyAcid\23082023_03.FIN	k 1.3	control	Tetradecanal	TIC	0.0196%
C:\GCMSsolution\Data\SCFattyAcid\23082023_03.FIN	k 1.3	control	Nonanoic acid	60 m/z	0.0235%
C:\GCMSsolution\Data\SCFattyAcid\23082023_03.FIN	k 1.3	control	2-Isopropylpyrazine	TIC	0.00430%
C:\GCMSsolution\Data\SCFattyAcid\23082023_03.FIN	k 1.3	control	5-Acetyl-2-methylpyridine	120 m/z	0.00732%
C:\GCMSsolution\Data\SCFattyAcid\23082023_03.FIN	k 1.3	control	Formic acid, octyl ester	TIC	0.000650%
C:\GCMSsolution\Data\SCFattyAcid\23082023_03.FIN	k 1.3	control	Indole	117 m/z	0.0954%
C:\GCMSsolution\Data\SCFattyAcid\23082023_03.FIN	k 1.3	control	Benzeneacetic acid	91 m/z	0.00445%
C:\GCMSsolution\Data\SCFattyAcid\23082023_03.FIN	k 1.3	control	Vanillin	151 m/z	0.00160%
C:\GCMSsolution\Data\SCFattyAcid\23082023_04.FIN	k 1.4	control	Acetic acid	43 m/z	1.97%
C:\GCMSsolution\Data\SCFattyAcid\23082023_04.FIN	k 1.4	control	Propanoic acid	74 m/z (77)	0.970%
C:\GCMSsolution\Data\SCFattyAcid\23082023_04.FIN	k 1.4	control	Benzaldehyde	77 m/z	0.0574%
C:\GCMSsolution\Data\SCFattyAcid\23082023_04.FIN	k 1.4	control	Propanoic acid, 2-methyl-	43 m/z	0.800%
C:\GCMSsolution\Data\SCFattyAcid\23082023_04.FIN	k 1.4	control	Benzeneacetaldehyde	91 m/z	0.0590%
C:\GCMSsolution\Data\SCFattyAcid\23082023_04.FIN	k 1.4	control	Butanoic acid, 3-methyl-	60 m/z	1.00%
C:\GCMSsolution\Data\SCFattyAcid\23082023_04.FIN	k 1.4	control	Methyl formate	60 m/z (41)	0.656%
C:\GCMSsolution\Data\SCFattyAcid\23082023_04.FIN	k 1.4	control	Butanoic acid, 2-methyl-	74 m/z	0.952%
C:\GCMSsolution\Data\SCFattyAcid\23082023_04.FIN	k 1.4	control	Pentanoic acid	60 m/z	0.525%
C:\GCMSsolution\Data\SCFattyAcid\23082023_04.FIN	k 1.4	control	Tridecane	57 m/z	0.0100%
C:\GCMSsolution\Data\SCFattyAcid\23082023_04.FIN	k 1.4	control	Pentadecane	TIC	0.00585%
C:\GCMSsolution\Data\SCFattyAcid\23082023_04.FIN	k 1.4	control	Pentanoic acid, 4-methyl-	57 m/z	0.00297%
C:\GCMSsolution\Data\SCFattyAcid\23082023_04.FIN	k 1.4	control	p-Aminotoluene	TIC	0.00142%
C:\GCMSsolution\Data\SCFattyAcid\23082023_04.FIN	k 1.4	control	Phenol	94 m/z	0.115%
C:\GCMSsolution\Data\SCFattyAcid\23082023_04.FIN	k 1.4	control	Phenylethyl Alcohol	91 m/z (57)	0.0225%
C:\GCMSsolution\Data\SCFattyAcid\23082023_04.FIN	k 1.4	control	Pyrazine, 2,6-diethyl-	135 m/z	0.0211%
C:\GCMSsolution\Data\SCFattyAcid\23082023_04.FIN	k 1.4	control	Benzyl Alcohol	107 m/z	0.127%
C:\GCMSsolution\Data\SCFattyAcid\23082023_04.FIN	k 1.4	control	Undecanal	57 m/z	0.0260%
C:\GCMSsolution\Data\SCFattyAcid\23082023_04.FIN	k 1.4	control	Tetradecanal	TIC	0.0151%
C:\GCMSsolution\Data\SCFattyAcid\23082023_04.FIN	k 1.4	control	2-Isopropylpyrazine	123 m/z	0.0409%
C:\GCMSsolution\Data\SCFattyAcid\23082023_04.FIN	k 1.4	control	Acetophenone, 4'-methoxy-	135 m/z	0.00195%
C:\GCMSsolution\Data\SCFattyAcid\23082023_04.FIN	k 1.4	control	5-Acetyl-2-methylpyridine	120 m/z	0.00425%
C:\GCMSsolution\Data\SCFattyAcid\23082023_04.FIN	k 1.4	control	Indole	TIC	0.0513%
C:\GCMSsolution\Data\SCFattyAcid\23082023_05.FIN	k 1.5	control	Acetic acid	43 m/z	2.19%
C:\GCMSsolution\Data\SCFattyAcid\23082023_05.FIN	k 1.5	control	Propanoic acid	73 m/z	0.554%
C:\GCMSsolution\Data\SCFattyAcid\23082023_05.FIN	k 1.5	control	Benzaldehyde	77 m/z	0.0418%
C:\GCMSsolution\Data\SCFattyAcid\23082023_05.FIN	k 1.5	control	Propanoic acid, 2-methyl-	43 m/z	0.948%
C:\GCMSsolution\Data\SCFattyAcid\23082023_05.FIN	k 1.5	control	Benzeneacetaldehyde	91 m/z	0.0625%
C:\GCMSsolution\Data\SCFattyAcid\23082023_05.FIN	k 1.5	control	Methyl formate	60 m/z (41)	1.14%
C:\GCMSsolution\Data\SCFattyAcid\23082023_05.FIN	k 1.5	control	Butanoic acid, 3-methyl-	TIC	2.29%
C:\GCMSsolution\Data\SCFattyAcid\23082023_05.FIN	k 1.5	control	Pentanoic acid, 3-methyl-	41 m/z	3.08%
C:\GCMSsolution\Data\SCFattyAcid\23082023_05.FIN	k 1.5	control	Butanoic acid, 2-methyl-	74 m/z	1.70%
C:\GCMSsolution\Data\SCFattyAcid\23082023_05.FIN	k 1.5	control	Pentanoic acid	60 m/z	1.66%
C:\GCMSsolution\Data\SCFattyAcid\23082023_05.FIN	k 1.5	control	Pentanoic acid, 4-methyl-	57 m/z	0.00449%
C:\GCMSsolution\Data\SCFattyAcid\23082023_05.FIN	k 1.5	control	p-Aminotoluene	106 m/z	0.00254%
C:\GCMSsolution\Data\SCFattyAcid\23082023_05.FIN	k 1.5	control	Tridecane	57 m/z	0.00112%
C:\GCMSsolution\Data\SCFattyAcid\23082023_05.FIN	k 1.5	control	Phenol	94 m/z	0.267%
C:\GCMSsolution\Data\SCFattyAcid\23082023_05.FIN	k 1.5	control	Phenylethyl Alcohol	91 m/z	0.0229%
C:\GCMSsolution\Data\SCFattyAcid\23082023_05.FIN	k 1.5	control	2,3-Dimethyl-5-ethylpyrazine	135 m/z	0.00789%
C:\GCMSsolution\Data\SCFattyAcid\23082023_05.FIN	k 1.5	control	Pyrazine, 2,6-diethyl-	TIC	0.00195%
C:\GCMSsolution\Data\SCFattyAcid\23082023_05.FIN	k 1.5	control	Hexane, 2,2,5-trimethyl-	57 m/z	0.00119%
C:\GCMSsolution\Data\SCFattyAcid\23082023_05.FIN	k 1.5	control	Benzyl Alcohol	107 m/z	0.461%
C:\GCMSsolution\Data\SCFattyAcid\23082023_05.FIN	k 1.5	control	Tetradecanal	TIC	0.0101%
C:\GCMSsolution\Data\SCFattyAcid\23082023_05.FIN	k 1.5	control	Nonanoic acid	TIC	0.00453%
C:\GCMSsolution\Data\SCFattyAcid\23082023_05.FIN	k 1.5	control	2-Isopropylpyrazine	61 m/z	0.277%
C:\GCMSsolution\Data\SCFattyAcid\23082023_05.FIN	k 1.5	control	5-Acetyl-2-methylpyridine	120 m/z	0.00504%
C:\GCMSsolution\Data\SCFattyAcid\23082023_05.FIN	k 1.5	control	Indole	117 m/z	0.178%
C:\GCMSsolution\Data\SCFattyAcid\23082023_06.FIN	k 1.6	control	Acetic acid	47 m/z	4.63%
C:\GCMSsolution\Data\SCFattyAcid\23082023_06.FIN	k 1.6	control	Methyl formate	60 m/z (43)	1.63%
C:\GCMSsolution\Data\SCFattyAcid\23082023_06.FIN	k 1.6	control	Furfural	TIC	0.0103%
C:\GCMSsolution\Data\SCFattyAcid\23082023_06.FIN	k 1.6	control	Propanoic acid	TIC	2.20%
C:\GCMSsolution\Data\SCFattyAcid\23082023_06.FIN	k 1.6	control	Benzaldehyde	105 m/z	0.100%
C:\GCMSsolution\Data\SCFattyAcid\23082023_06.FIN	k 1.6	control	Propanoic acid, 2-methyl-	41 m/z	1.53%
C:\GCMSsolution\Data\SCFattyAcid\23082023_06.FIN	k 1.6	control	Benzeneacetaldehyde	90 m/z	0.134%
C:\GCMSsolution\Data\SCFattyAcid\23082023_06.FIN	k 1.6	control	Butanoic acid, 3-methyl-	60 m/z	2.71%
C:\GCMSsolution\Data\SCFattyAcid\23082023_06.FIN	k 1.6	control	Butanoic acid, 2-methyl-	74 m/z	1.14%
C:\GCMSsolution\Data\SCFattyAcid\23082023_06.FIN	k 1.6	control	Isopropyl phenyl ketone	77 m/z	0.00412%
C:\GCMSsolution\Data\SCFattyAcid\23082023_06.FIN	k 1.6	control	Pentanoic acid	60 m/z	4.21%
C:\GCMSsolution\Data\SCFattyAcid\23082023_06.FIN	k 1.6	control	Tridecane	57 m/z	0.00351%
C:\GCMSsolution\Data\SCFattyAcid\23082023_06.FIN	k 1.6	control	Pentanoic acid, 4-methyl-	57 m/z	0.0392%
C:\GCMSsolution\Data\SCFattyAcid\23082023_06.FIN	k 1.6	control	p-Aminotoluene	106 m/z	0.00874%
C:\GCMSsolution\Data\SCFattyAcid\23082023_06.FIN	k 1.6	control	Propanoic acid, 2-methyl-, 2-phenylethyl ester	104 m/z (57)	0.00424%
C:\GCMSsolution\Data\SCFattyAcid\23082023_06.FIN	k 1.6	control	Benzeneacetic acid, 2-phenylethyl ester	104 m/z	0.00310%
C:\GCMSsolution\Data\SCFattyAcid\23082023_06.FIN	k 1.6	control	Undecanal	57 m/z	0.0129%
C:\GCMSsolution\Data\SCFattyAcid\23082023_06.FIN	k 1.6	control	Phenol	94 m/z	0.275%
C:\GCMSsolution\Data\SCFattyAcid\23082023_06.FIN	k 1.6	control	Tridecanal	57 m/z	0.102%
C:\GCMSsolution\Data\SCFattyAcid\23082023_06.FIN	k 1.6	control	Phenylethyl Alcohol	TIC	0.115%
C:\GCMSsolution\Data\SCFattyAcid\23082023_06.FIN	k 1.6	control	1H-Pyrrole-2-carboxaldehyde	95 m/z	0.00418%
C:\GCMSsolution\Data\SCFattyAcid\23082023_06.FIN	k 1.6	control	2(3H)-Furanone, 5-ethyldihydro-	85 m/z	0.00218%
C:\GCMSsolution\Data\SCFattyAcid\23082023_06.FIN	k 1.6	control	Benzyl Alcohol	107 m/z	0.789%
C:\GCMSsolution\Data\SCFattyAcid\23082023_06.FIN	k 1.6	control	Tetradecanal	57 m/z	0.521%
C:\GCMSsolution\Data\SCFattyAcid\23082023_06.FIN	k 1.6	control	2-Isopropylpyrazine	107 m/z	0.211%
C:\GCMSsolution\Data\SCFattyAcid\23082023_06.FIN	k 1.6	control	Acetophenone, 4'-methoxy-	135 m/z	0.00273%
C:\GCMSsolution\Data\SCFattyAcid\23082023_06.FIN	k 1.6	control	5-Acetyl-2-methylpyridine	120 m/z	0.00132%
C:\GCMSsolution\Data\SCFattyAcid\23082023_06.FIN	k 1.6	control	Isopulegol	TIC	0.00512%
C:\GCMSsolution\Data\SCFattyAcid\23082023_06.FIN	k 1.6	control	Benzaldehyde, 4-methyl-	120 m/z	0.000918%
C:\GCMSsolution\Data\SCFattyAcid\23082023_06.FIN	k 1.6	control	Indole	117 m/z	0.0638%
C:\GCMSsolution\Data\SCFattyAcid\23082023_06.FIN	k 1.6	control	Benzeneacetic acid	91 m/z	0.0321%
C:\GCMSsolution\Data\SCFattyAcid\23082023_06.FIN	k 1.6	control	Benzenepropanoic acid	TIC	0.00347%
C:\GCMSsolution\Data\SCFattyAcid\23082023_07.FIN	k 1.7	control	Acetic acid	43 m/z	2.68%
C:\GCMSsolution\Data\SCFattyAcid\23082023_07.FIN	k 1.7	control	Propanoic acid	TIC	1.53%
C:\GCMSsolution\Data\SCFattyAcid\23082023_07.FIN	k 1.7	control	Benzaldehyde	106 m/z	0.107%
C:\GCMSsolution\Data\SCFattyAcid\23082023_07.FIN	k 1.7	control	Propanoic acid, 2-methyl-	43 m/z	1.04%
C:\GCMSsolution\Data\SCFattyAcid\23082023_07.FIN	k 1.7	control	Benzeneacetaldehyde	91 m/z (60)	0.231%
C:\GCMSsolution\Data\SCFattyAcid\23082023_07.FIN	k 1.7	control	Butanoic acid, 3-methyl-	45 m/z	2.50%
C:\GCMSsolution\Data\SCFattyAcid\23082023_07.FIN	k 1.7	control	Butanoic acid, 2-methyl-	74 m/z	1.31%
C:\GCMSsolution\Data\SCFattyAcid\23082023_07.FIN	k 1.7	control	Pentanoic acid	60 m/z	2.40%
C:\GCMSsolution\Data\SCFattyAcid\23082023_07.FIN	k 1.7	control	Pentanoic acid, 4-methyl-	57 m/z	0.0278%
C:\GCMSsolution\Data\SCFattyAcid\23082023_07.FIN	k 1.7	control	Undecanal	57 m/z	0.00794%
C:\GCMSsolution\Data\SCFattyAcid\23082023_07.FIN	k 1.7	control	2-Propenal, 2-methyl-3-phenyl-	115 m/z	0.0109%
C:\GCMSsolution\Data\SCFattyAcid\23082023_07.FIN	k 1.7	control	Undecane	57 m/z	0.00405%
C:\GCMSsolution\Data\SCFattyAcid\23082023_07.FIN	k 1.7	control	Phenol	94 m/z	0.0847%
C:\GCMSsolution\Data\SCFattyAcid\23082023_07.FIN	k 1.7	control	Tridecanal	82 m/z	0.0238%
C:\GCMSsolution\Data\SCFattyAcid\23082023_07.FIN	k 1.7	control	Phenylethyl Alcohol	91 m/z	0.118%
C:\GCMSsolution\Data\SCFattyAcid\23082023_07.FIN	k 1.7	control	Pyrazine, 2,6-diethyl-	135 m/z	0.00106%
C:\GCMSsolution\Data\SCFattyAcid\23082023_07.FIN	k 1.7	control	Benzyl Alcohol	107 m/z	0.491%
C:\GCMSsolution\Data\SCFattyAcid\23082023_07.FIN	k 1.7	control	Tetradecanal	57 m/z	0.102%
C:\GCMSsolution\Data\SCFattyAcid\23082023_07.FIN	k 1.7	control	Nonanoic acid	60 m/z	0.0126%
C:\GCMSsolution\Data\SCFattyAcid\23082023_07.FIN	k 1.7	control	Acetophenone, 4'-methoxy-	135 m/z	0.00160%
C:\GCMSsolution\Data\SCFattyAcid\23082023_07.FIN	k 1.7	control	5-Acetyl-2-methylpyridine	120 m/z	0.00112%
C:\GCMSsolution\Data\SCFattyAcid\23082023_07.FIN	k 1.7	control	3-Buten-2-one, 4-(2,5,6,6-tetramethyl-1-cyclohexen-1-yl)-	TIC	0.0616%
C:\GCMSsolution\Data\SCFattyAcid\23082023_07.FIN	k 1.7	control	Indole	117 m/z	0.0635%
C:\GCMSsolution\Data\SCFattyAcid\23082023_08.FIN	k 1.8	control	Acetic acid	60 m/z	2.81%
C:\GCMSsolution\Data\SCFattyAcid\23082023_08.FIN	k 1.8	control	Propanoic acid	74 m/z	0.983%
C:\GCMSsolution\Data\SCFattyAcid\23082023_08.FIN	k 1.8	control	Benzaldehyde	105 m/z	0.0379%
C:\GCMSsolution\Data\SCFattyAcid\23082023_08.FIN	k 1.8	control	Propanoic acid, 2-methyl-	43 m/z	0.722%
C:\GCMSsolution\Data\SCFattyAcid\23082023_08.FIN	k 1.8	control	Benzeneacetaldehyde	91 m/z	0.0282%
C:\GCMSsolution\Data\SCFattyAcid\23082023_08.FIN	k 1.8	control	Butanoic acid, 3-methyl-	TIC	1.61%
C:\GCMSsolution\Data\SCFattyAcid\23082023_08.FIN	k 1.8	control	Butanoic acid, 2-methyl-	74 m/z	0.734%
C:\GCMSsolution\Data\SCFattyAcid\23082023_08.FIN	k 1.8	control	Pentanoic acid	60 m/z	1.61%
C:\GCMSsolution\Data\SCFattyAcid\23082023_08.FIN	k 1.8	control	Tridecane	57 m/z	0.00819%
C:\GCMSsolution\Data\SCFattyAcid\23082023_08.FIN	k 1.8	control	Pentanoic acid, 4-methyl-	TIC	0.00228%
C:\GCMSsolution\Data\SCFattyAcid\23082023_08.FIN	k 1.8	control	p-Aminotoluene	106 m/z	0.000898%
C:\GCMSsolution\Data\SCFattyAcid\23082023_08.FIN	k 1.8	control	Undecanal	57 m/z	0.0191%
C:\GCMSsolution\Data\SCFattyAcid\23082023_08.FIN	k 1.8	control	Phenol	94 m/z	0.194%
C:\GCMSsolution\Data\SCFattyAcid\23082023_08.FIN	k 1.8	control	Tridecanal	57 m/z	0.0325%
C:\GCMSsolution\Data\SCFattyAcid\23082023_08.FIN	k 1.8	control	Phenylethyl Alcohol	91 m/z	0.0370%
C:\GCMSsolution\Data\SCFattyAcid\23082023_08.FIN	k 1.8	control	Benzyl Alcohol	107 m/z	0.141%
C:\GCMSsolution\Data\SCFattyAcid\23082023_08.FIN	k 1.8	control	Tetradecanal	TIC	0.0973%
C:\GCMSsolution\Data\SCFattyAcid\23082023_08.FIN	k 1.8	control	Nonanoic acid	60 m/z	0.0219%
C:\GCMSsolution\Data\SCFattyAcid\23082023_08.FIN	k 1.8	control	2-Isopropylpyrazine	78 m/z	0.0547%
C:\GCMSsolution\Data\SCFattyAcid\23082023_08.FIN	k 1.8	control	5-Acetyl-2-methylpyridine	120 m/z	0.00225%
C:\GCMSsolution\Data\SCFattyAcid\23082023_08.FIN	k 1.8	control	Indole	TIC	0.0243%
C:\GCMSsolution\Data\SCFattyAcid\23082023_09.FIN	k 1.9	control	Acetic acid	60 m/z	5.73%
C:\GCMSsolution\Data\SCFattyAcid\23082023_09.FIN	k 1.9	control	Methyl formate	60 m/z (43)	2.76%
C:\GCMSsolution\Data\SCFattyAcid\23082023_09.FIN	k 1.9	control	Propanoic acid	TIC	4.69%
C:\GCMSsolution\Data\SCFattyAcid\23082023_09.FIN	k 1.9	control	Benzaldehyde	77 m/z	0.0685%
C:\GCMSsolution\Data\SCFattyAcid\23082023_09.FIN	k 1.9	control	Propanoic acid, 2-methyl-	43 m/z	2.57%
C:\GCMSsolution\Data\SCFattyAcid\23082023_09.FIN	k 1.9	control	Benzeneacetaldehyde	91 m/z (60)	0.117%
C:\GCMSsolution\Data\SCFattyAcid\23082023_09.FIN	k 1.9	control	Butanoic acid, 3-methyl-	TIC	4.91%
C:\GCMSsolution\Data\SCFattyAcid\23082023_09.FIN	k 1.9	control	Butanoic acid, 2-methyl-	74 m/z	1.54%
C:\GCMSsolution\Data\SCFattyAcid\23082023_09.FIN	k 1.9	control	Pentanoic acid	60 m/z	5.63%
C:\GCMSsolution\Data\SCFattyAcid\23082023_09.FIN	k 1.9	control	Pentanoic acid, 4-methyl-	57 m/z	0.0353%
C:\GCMSsolution\Data\SCFattyAcid\23082023_09.FIN	k 1.9	control	Heptanoic acid	60 m/z (88)	0.0127%
C:\GCMSsolution\Data\SCFattyAcid\23082023_09.FIN	k 1.9	control	Ethanone, 1-(1H-pyrrol-2-yl)-	94 m/z (57)	0.00120%
C:\GCMSsolution\Data\SCFattyAcid\23082023_09.FIN	k 1.9	control	Phenol	94 m/z	0.132%
C:\GCMSsolution\Data\SCFattyAcid\23082023_09.FIN	k 1.9	control	Tridecanal	57 m/z	0.108%
C:\GCMSsolution\Data\SCFattyAcid\23082023_09.FIN	k 1.9	control	Phenylethyl Alcohol	TIC	0.0544%
C:\GCMSsolution\Data\SCFattyAcid\23082023_09.FIN	k 1.9	control	1H-Pyrrole-2-carboxaldehyde	95 m/z	0.00887%
C:\GCMSsolution\Data\SCFattyAcid\23082023_09.FIN	k 1.9	control	Octanoic Acid	60 m/z	0.00929%
C:\GCMSsolution\Data\SCFattyAcid\23082023_09.FIN	k 1.9	control	Benzyl Alcohol	107 m/z	0.497%
C:\GCMSsolution\Data\SCFattyAcid\23082023_09.FIN	k 1.9	control	Tetradecanal	57 m/z	0.454%
C:\GCMSsolution\Data\SCFattyAcid\23082023_09.FIN	k 1.9	control	Nonanoic acid	60 m/z	0.0192%
C:\GCMSsolution\Data\SCFattyAcid\23082023_09.FIN	k 1.9	control	2-Isopropylpyrazine	107 m/z	0.0844%
C:\GCMSsolution\Data\SCFattyAcid\23082023_09.FIN	k 1.9	control	Acetophenone, 4'-methoxy-	150 m/z	0.00447%
C:\GCMSsolution\Data\SCFattyAcid\23082023_09.FIN	k 1.9	control	Undecanal	82 m/z	0.00414%
C:\GCMSsolution\Data\SCFattyAcid\23082023_09.FIN	k 1.9	control	5-Acetyl-2-methylpyridine	120 m/z	0.00178%
C:\GCMSsolution\Data\SCFattyAcid\23082023_09.FIN	k 1.9	control	Isopulegol	TIC	0.00518%
C:\GCMSsolution\Data\SCFattyAcid\23082023_09.FIN	k 1.9	control	Indole	117 m/z	0.0651%
C:\GCMSsolution\Data\SCFattyAcid\23082023_09.FIN	k 1.9	control	Benzeneacetic acid	TIC	0.0153%
C:\GCMSsolution\Data\SCFattyAcid\23082023_09.FIN	k 1.9	control	Vanillin	152 m/z	0.00117%
C:\GCMSsolution\Data\SCFattyAcid\23082023_09.FIN	k 1.9	control	Benzenepropanoic acid	91 m/z	0.0173%
C:\GCMSsolution\Data\SCFattyAcid\23082023_10.FIN	k 1.10	control	Acetic acid	60 m/z	6.90%
C:\GCMSsolution\Data\SCFattyAcid\23082023_10.FIN	k 1.10	control	Furfural	96 m/z	0.00662%
C:\GCMSsolution\Data\SCFattyAcid\23082023_10.FIN	k 1.10	control	Benzaldehyde	105 m/z	0.127%
C:\GCMSsolution\Data\SCFattyAcid\23082023_10.FIN	k 1.10	control	Propanoic acid	74 m/z	3.20%
C:\GCMSsolution\Data\SCFattyAcid\23082023_10.FIN	k 1.10	control	Undecane	71 m/z (77)	0.0112%
C:\GCMSsolution\Data\SCFattyAcid\23082023_10.FIN	k 1.10	control	Propanoic acid, 2-methyl-	43 m/z	1.33%
C:\GCMSsolution\Data\SCFattyAcid\23082023_10.FIN	k 1.10	control	Benzeneacetaldehyde	92 m/z	0.0187%
C:\GCMSsolution\Data\SCFattyAcid\23082023_10.FIN	k 1.10	control	Butanoic acid, 3-methyl-	60 m/z	1.96%
C:\GCMSsolution\Data\SCFattyAcid\23082023_10.FIN	k 1.10	control	Methyl formate	60 m/z (41)	1.05%
C:\GCMSsolution\Data\SCFattyAcid\23082023_10.FIN	k 1.10	control	Butanoic acid, 2-methyl-	74 m/z	1.22%
C:\GCMSsolution\Data\SCFattyAcid\23082023_10.FIN	k 1.10	control	Pentanoic acid	60 m/z	3.17%
C:\GCMSsolution\Data\SCFattyAcid\23082023_10.FIN	k 1.10	control	p-Aminotoluene	106 m/z	0.00118%
C:\GCMSsolution\Data\SCFattyAcid\23082023_10.FIN	k 1.10	control	3-Pentanol, 3-methyl-	TIC	0.00368%
C:\GCMSsolution\Data\SCFattyAcid\23082023_10.FIN	k 1.10	control	Phenol	94 m/z	0.189%
C:\GCMSsolution\Data\SCFattyAcid\23082023_10.FIN	k 1.10	control	Tridecanal	82 m/z	0.0158%
C:\GCMSsolution\Data\SCFattyAcid\23082023_10.FIN	k 1.10	control	Phenylethyl Alcohol	91 m/z	0.00969%
C:\GCMSsolution\Data\SCFattyAcid\23082023_10.FIN	k 1.10	control	Pyrazine, 2,6-diethyl-	135 m/z	0.00745%
C:\GCMSsolution\Data\SCFattyAcid\23082023_10.FIN	k 1.10	control	Benzyl Alcohol	TIC	0.248%
C:\GCMSsolution\Data\SCFattyAcid\23082023_10.FIN	k 1.10	control	Tetradecanal	TIC	0.0461%
C:\GCMSsolution\Data\SCFattyAcid\23082023_10.FIN	k 1.10	control	Nonanoic acid	TIC	0.0113%
C:\GCMSsolution\Data\SCFattyAcid\23082023_10.FIN	k 1.10	control	2-Isopropylpyrazine	107 m/z	0.142%
C:\GCMSsolution\Data\SCFattyAcid\23082023_10.FIN	k 1.10	control	Acetophenone, 4'-methoxy-	135 m/z (74)	0.00349%
C:\GCMSsolution\Data\SCFattyAcid\23082023_10.FIN	k 1.10	control	5-Acetyl-2-methylpyridine	120 m/z	0.00546%
C:\GCMSsolution\Data\SCFattyAcid\23082023_10.FIN	k 1.10	control	1-Undecanol	69 m/z	0.0142%
C:\GCMSsolution\Data\SCFattyAcid\23082023_10.FIN	k 1.10	control	Indole	117 m/z	0.0765%
C:\GCMSsolution\Data\SCFattyAcid\23082023_11.FIN	k 19.1	control	Acetic acid	60 m/z	8.03%
C:\GCMSsolution\Data\SCFattyAcid\23082023_11.FIN	k 19.1	control	Furfural	96 m/z	0.0229%
C:\GCMSsolution\Data\SCFattyAcid\23082023_11.FIN	k 19.1	control	Benzaldehyde	105 m/z	0.0689%
C:\GCMSsolution\Data\SCFattyAcid\23082023_11.FIN	k 19.1	control	Propanoic acid	74 m/z	4.28%
C:\GCMSsolution\Data\SCFattyAcid\23082023_11.FIN	k 19.1	control	Propanoic acid, 2-methyl-	TIC	2.18%
C:\GCMSsolution\Data\SCFattyAcid\23082023_11.FIN	k 19.1	control	Benzeneacetaldehyde	91 m/z	0.0329%
C:\GCMSsolution\Data\SCFattyAcid\23082023_11.FIN	k 19.1	control	Benzene, propyl-	91 m/z	0.0264%
C:\GCMSsolution\Data\SCFattyAcid\23082023_11.FIN	k 19.1	control	Butanoic acid, 3-methyl-	60 m/z	3.55%
C:\GCMSsolution\Data\SCFattyAcid\23082023_11.FIN	k 19.1	control	Methyl formate	60 m/z (41)	1.93%
C:\GCMSsolution\Data\SCFattyAcid\23082023_11.FIN	k 19.1	control	Butanoic acid, 2-methyl-	74 m/z	2.97%
C:\GCMSsolution\Data\SCFattyAcid\23082023_11.FIN	k 19.1	control	Pentanoic acid	60 m/z	3.26%
C:\GCMSsolution\Data\SCFattyAcid\23082023_11.FIN	k 19.1	control	Pentanoic acid, 4-methyl-	57 m/z	0.0378%
C:\GCMSsolution\Data\SCFattyAcid\23082023_11.FIN	k 19.1	control	Pentadecane	TIC	0.00854%
C:\GCMSsolution\Data\SCFattyAcid\23082023_11.FIN	k 19.1	control	Hexadecane	57 m/z	0.0268%
C:\GCMSsolution\Data\SCFattyAcid\23082023_11.FIN	k 19.1	control	3-Pentanol, 3-methyl-	TIC	0.0100%
C:\GCMSsolution\Data\SCFattyAcid\23082023_11.FIN	k 19.1	control	Heptanoic acid	60 m/z (88)	0.0267%
C:\GCMSsolution\Data\SCFattyAcid\23082023_11.FIN	k 19.1	control	Benzyl Alcohol	108 m/z	0.00289%
C:\GCMSsolution\Data\SCFattyAcid\23082023_11.FIN	k 19.1	control	Eicosane	57 m/z	0.200%
C:\GCMSsolution\Data\SCFattyAcid\23082023_11.FIN	k 19.1	control	Phenol	94 m/z	0.217%
C:\GCMSsolution\Data\SCFattyAcid\23082023_11.FIN	k 19.1	control	Octanoic Acid	60 m/z	0.0169%
C:\GCMSsolution\Data\SCFattyAcid\23082023_11.FIN	k 19.1	control	Heneicosane	57 m/z	0.348%
C:\GCMSsolution\Data\SCFattyAcid\23082023_11.FIN	k 19.1	control	Undecanal	TIC	0.00884%
C:\GCMSsolution\Data\SCFattyAcid\23082023_11.FIN	k 19.1	control	Nonanoic acid	TIC	0.0175%
C:\GCMSsolution\Data\SCFattyAcid\23082023_11.FIN	k 19.1	control	Acetophenone, 4'-methoxy-	150 m/z	0.00156%
C:\GCMSsolution\Data\SCFattyAcid\23082023_11.FIN	k 19.1	control	5-Acetyl-2-methylpyridine	120 m/z	0.00322%
C:\GCMSsolution\Data\SCFattyAcid\23082023_11.FIN	k 19.1	control	Indole	117 m/z	0.0573%
C:\GCMSsolution\Data\SCFattyAcid\23082023_11.FIN	k 19.1	control	Vanillin	152 m/z	0.00153%
C:\GCMSsolution\Data\SCFattyAcid\23082023_11.FIN	k 19.1	control	Benzenepropanoic acid	91 m/z	0.00659%
C:\GCMSsolution\Data\SCFattyAcid\23082023_12.FIN	k 19.2	control	Acetic acid	60 m/z	9.64%
C:\GCMSsolution\Data\SCFattyAcid\23082023_12.FIN	k 19.2	control	Propanoic acid	74 m/z	2.93%
C:\GCMSsolution\Data\SCFattyAcid\23082023_12.FIN	k 19.2	control	Benzaldehyde	77 m/z	0.0248%
C:\GCMSsolution\Data\SCFattyAcid\23082023_12.FIN	k 19.2	control	Propanoic acid, 2-methyl-	43 m/z	0.907%
C:\GCMSsolution\Data\SCFattyAcid\23082023_12.FIN	k 19.2	control	2(3H)-Furanone, dihydro-5-methyl-	56 m/z	0.0227%
C:\GCMSsolution\Data\SCFattyAcid\23082023_12.FIN	k 19.2	control	Benzeneacetaldehyde	91 m/z	0.0146%
C:\GCMSsolution\Data\SCFattyAcid\23082023_12.FIN	k 19.2	control	Butanoic acid, 3-methyl-	60 m/z	0.907%
C:\GCMSsolution\Data\SCFattyAcid\23082023_12.FIN	k 19.2	control	Methyl formate	60 m/z (41)	0.586%
C:\GCMSsolution\Data\SCFattyAcid\23082023_12.FIN	k 19.2	control	Butanoic acid, 2-methyl-	74 m/z	0.981%
C:\GCMSsolution\Data\SCFattyAcid\23082023_12.FIN	k 19.2	control	Pentanoic acid	60 m/z	1.88%
C:\GCMSsolution\Data\SCFattyAcid\23082023_12.FIN	k 19.2	control	Pentanoic acid, 4-methyl-	57 m/z	0.0200%
C:\GCMSsolution\Data\SCFattyAcid\23082023_12.FIN	k 19.2	control	Heptanoic acid	60 m/z (85)	0.0166%
C:\GCMSsolution\Data\SCFattyAcid\23082023_12.FIN	k 19.2	control	Benzyl Alcohol	108 m/z (67)	0.00360%
C:\GCMSsolution\Data\SCFattyAcid\23082023_12.FIN	k 19.2	control	Phenol	94 m/z	0.0325%
C:\GCMSsolution\Data\SCFattyAcid\23082023_12.FIN	k 19.2	control	Phenylethyl Alcohol	91 m/z	0.00416%
C:\GCMSsolution\Data\SCFattyAcid\23082023_12.FIN	k 19.2	control	Nonanoic acid	60 m/z	0.0105%
C:\GCMSsolution\Data\SCFattyAcid\23082023_13.FIN	k 19.3	control	Acetic acid	43 m/z	3.29%
C:\GCMSsolution\Data\SCFattyAcid\23082023_13.FIN	k 19.3	control	Propanoic acid	45 m/z	2.30%
C:\GCMSsolution\Data\SCFattyAcid\23082023_13.FIN	k 19.3	control	Benzaldehyde	106 m/z	0.133%
C:\GCMSsolution\Data\SCFattyAcid\23082023_13.FIN	k 19.3	control	Propanoic acid, 2-methyl-	43 m/z	0.693%
C:\GCMSsolution\Data\SCFattyAcid\23082023_13.FIN	k 19.3	control	Methyl formate	60 m/z (41)	0.936%
C:\GCMSsolution\Data\SCFattyAcid\23082023_13.FIN	k 19.3	control	Butanoic acid, 3-methyl-	43 m/z	1.77%
C:\GCMSsolution\Data\SCFattyAcid\23082023_13.FIN	k 19.3	control	Butanoic acid, 2-methyl-	74 m/z	0.650%
C:\GCMSsolution\Data\SCFattyAcid\23082023_13.FIN	k 19.3	control	Acetophenone	105 m/z (74)	0.0750%
C:\GCMSsolution\Data\SCFattyAcid\23082023_13.FIN	k 19.3	control	Pentanoic acid	60 m/z	1.22%
C:\GCMSsolution\Data\SCFattyAcid\23082023_13.FIN	k 19.3	control	Pentanoic acid, 4-methyl-	57 m/z	0.0275%
C:\GCMSsolution\Data\SCFattyAcid\23082023_13.FIN	k 19.3	control	Phenol, 2-methoxy-	109 m/z	0.00843%
C:\GCMSsolution\Data\SCFattyAcid\23082023_13.FIN	k 19.3	control	3-Pentanol, 3-methyl-	TIC	0.00361%
C:\GCMSsolution\Data\SCFattyAcid\23082023_13.FIN	k 19.3	control	Heptanoic acid	60 m/z (85)	0.00919%
C:\GCMSsolution\Data\SCFattyAcid\23082023_13.FIN	k 19.3	control	Ethanone, 1-(1H-pyrrol-2-yl)-	94 m/z	0.00714%
C:\GCMSsolution\Data\SCFattyAcid\23082023_13.FIN	k 19.3	control	Phenol	94 m/z	0.296%
C:\GCMSsolution\Data\SCFattyAcid\23082023_13.FIN	k 19.3	control	Undecanal	82 m/z	0.00254%
C:\GCMSsolution\Data\SCFattyAcid\23082023_13.FIN	k 19.3	control	Phenylethyl Alcohol	91 m/z	0.00929%
C:\GCMSsolution\Data\SCFattyAcid\23082023_13.FIN	k 19.3	control	Octanoic Acid	60 m/z (135)	0.0158%
C:\GCMSsolution\Data\SCFattyAcid\23082023_13.FIN	k 19.3	control	Benzyl Alcohol	TIC	0.564%
C:\GCMSsolution\Data\SCFattyAcid\23082023_13.FIN	k 19.3	control	Nonanoic acid	TIC	0.0152%
C:\GCMSsolution\Data\SCFattyAcid\23082023_13.FIN	k 19.3	control	2-Isopropylpyrazine	122 m/z	0.0595%
C:\GCMSsolution\Data\SCFattyAcid\23082023_13.FIN	k 19.3	control	Acetophenone, 4'-methoxy-	135 m/z	0.00186%
C:\GCMSsolution\Data\SCFattyAcid\23082023_13.FIN	k 19.3	control	5-Acetyl-2-methylpyridine	120 m/z	0.00432%
C:\GCMSsolution\Data\SCFattyAcid\23082023_13.FIN	k 19.3	control	Indole	117 m/z	0.0881%
C:\GCMSsolution\Data\SCFattyAcid\23082023_13.FIN	k 19.3	control	Benzenepropanoic acid	91 m/z	0.00558%
C:\GCMSsolution\Data\SCFattyAcid\23082023_14.FIN	k 19.4	control	Acetic acid	73 m/z	13.0%
C:\GCMSsolution\Data\SCFattyAcid\23082023_14.FIN	k 19.4	control	Methyl formate	59 m/z (73)	1.07%
C:\GCMSsolution\Data\SCFattyAcid\23082023_14.FIN	k 19.4	control	Furfural	96 m/z	0.0146%
C:\GCMSsolution\Data\SCFattyAcid\23082023_14.FIN	k 19.4	control	Benzaldehyde	TIC	0.0373%
C:\GCMSsolution\Data\SCFattyAcid\23082023_14.FIN	k 19.4	control	Propanoic acid	74 m/z	6.87%
C:\GCMSsolution\Data\SCFattyAcid\23082023_14.FIN	k 19.4	control	Propanoic acid, 2-methyl-	43 m/z	3.09%
C:\GCMSsolution\Data\SCFattyAcid\23082023_14.FIN	k 19.4	control	Benzeneacetaldehyde	91 m/z	0.0293%
C:\GCMSsolution\Data\SCFattyAcid\23082023_14.FIN	k 19.4	control	Butanoic acid, 3-methyl-	60 m/z	4.32%
C:\GCMSsolution\Data\SCFattyAcid\23082023_14.FIN	k 19.4	control	Pentanoic acid, 3-methyl-	45 m/z	6.52%
C:\GCMSsolution\Data\SCFattyAcid\23082023_14.FIN	k 19.4	control	Butanoic acid, 2-methyl-	74 m/z	3.64%
C:\GCMSsolution\Data\SCFattyAcid\23082023_14.FIN	k 19.4	control	Acetophenone	105 m/z	0.00174%
C:\GCMSsolution\Data\SCFattyAcid\23082023_14.FIN	k 19.4	control	Pentanoic acid	60 m/z	5.77%
C:\GCMSsolution\Data\SCFattyAcid\23082023_14.FIN	k 19.4	control	Pentanoic acid, 4-methyl-	57 m/z	0.192%
C:\GCMSsolution\Data\SCFattyAcid\23082023_14.FIN	k 19.4	control	Pentadecane	57 m/z	0.00811%
C:\GCMSsolution\Data\SCFattyAcid\23082023_14.FIN	k 19.4	control	Hexadecane	57 m/z	0.00867%
C:\GCMSsolution\Data\SCFattyAcid\23082023_14.FIN	k 19.4	control	Heptanoic acid	60 m/z (88)	0.0239%
C:\GCMSsolution\Data\SCFattyAcid\23082023_14.FIN	k 19.4	control	Eicosane	57 m/z	0.0772%
C:\GCMSsolution\Data\SCFattyAcid\23082023_14.FIN	k 19.4	control	Phenol	94 m/z	0.190%
C:\GCMSsolution\Data\SCFattyAcid\23082023_14.FIN	k 19.4	control	Phenylethyl Alcohol	91 m/z	0.0905%
C:\GCMSsolution\Data\SCFattyAcid\23082023_14.FIN	k 19.4	control	Pyrazine, 2,6-diethyl-	135 m/z (60)	0.00993%
C:\GCMSsolution\Data\SCFattyAcid\23082023_14.FIN	k 19.4	control	Octanoic Acid	60 m/z	0.0122%
C:\GCMSsolution\Data\SCFattyAcid\23082023_14.FIN	k 19.4	control	Heneicosane	57 m/z	0.117%
C:\GCMSsolution\Data\SCFattyAcid\23082023_14.FIN	k 19.4	control	Benzyl Alcohol	107 m/z	0.259%
C:\GCMSsolution\Data\SCFattyAcid\23082023_14.FIN	k 19.4	control	Tetradecanal	82 m/z	0.0213%
C:\GCMSsolution\Data\SCFattyAcid\23082023_14.FIN	k 19.4	control	Nonanoic acid	60 m/z	0.0272%
C:\GCMSsolution\Data\SCFattyAcid\23082023_14.FIN	k 19.4	control	2-Isopropylpyrazine	107 m/z	0.0252%
C:\GCMSsolution\Data\SCFattyAcid\23082023_14.FIN	k 19.4	control	Tetracosane	TIC	0.0754%
C:\GCMSsolution\Data\SCFattyAcid\23082023_14.FIN	k 19.4	control	Acetophenone, 4'-methoxy-	150 m/z	0.00177%
C:\GCMSsolution\Data\SCFattyAcid\23082023_14.FIN	k 19.4	control	Indole	117 m/z	0.0540%
C:\GCMSsolution\Data\SCFattyAcid\23082023_14.FIN	k 19.4	control	Benzeneacetic acid	91 m/z	0.00646%
C:\GCMSsolution\Data\SCFattyAcid\23082023_14.FIN	k 19.4	control	Vanillin	152 m/z	0.00170%
C:\GCMSsolution\Data\SCFattyAcid\23082023_14.FIN	k 19.4	control	Benzenepropanoic acid	TIC	0.00373%
C:\GCMSsolution\Data\SCFattyAcid\23082023_15.FIN	k 19.5	control	Acetic acid	60 m/z	9.07%
C:\GCMSsolution\Data\SCFattyAcid\23082023_15.FIN	k 19.5	control	Methyl formate	60 m/z (45)	2.09%
C:\GCMSsolution\Data\SCFattyAcid\23082023_15.FIN	k 19.5	control	Furfural	95 m/z	0.00841%
C:\GCMSsolution\Data\SCFattyAcid\23082023_15.FIN	k 19.5	control	Propanoic acid	TIC	6.78%
C:\GCMSsolution\Data\SCFattyAcid\23082023_15.FIN	k 19.5	control	Benzaldehyde	77 m/z	0.0458%
C:\GCMSsolution\Data\SCFattyAcid\23082023_15.FIN	k 19.5	control	Propanoic acid, 2-methyl-	43 m/z	1.22%
C:\GCMSsolution\Data\SCFattyAcid\23082023_15.FIN	k 19.5	control	Benzeneacetaldehyde	91 m/z (60)	0.0393%
C:\GCMSsolution\Data\SCFattyAcid\23082023_15.FIN	k 19.5	control	Butanoic acid, 3-methyl-	60 m/z	1.43%
C:\GCMSsolution\Data\SCFattyAcid\23082023_15.FIN	k 19.5	control	Butanoic acid, 2-methyl-	74 m/z	1.09%
C:\GCMSsolution\Data\SCFattyAcid\23082023_15.FIN	k 19.5	control	Tridecane	57 m/z	0.00747%
C:\GCMSsolution\Data\SCFattyAcid\23082023_15.FIN	k 19.5	control	Undecane	57 m/z	0.00697%
C:\GCMSsolution\Data\SCFattyAcid\23082023_15.FIN	k 19.5	control	Pentanoic acid	60 m/z	3.94%
C:\GCMSsolution\Data\SCFattyAcid\23082023_15.FIN	k 19.5	control	Pentadecane	57 m/z	0.00654%
C:\GCMSsolution\Data\SCFattyAcid\23082023_15.FIN	k 19.5	control	Pentanoic acid, 4-methyl-	57 m/z	0.0459%
C:\GCMSsolution\Data\SCFattyAcid\23082023_15.FIN	k 19.5	control	p-Aminotoluene	107 m/z	0.00372%
C:\GCMSsolution\Data\SCFattyAcid\23082023_15.FIN	k 19.5	control	Undecanal	57 m/z	0.0115%
C:\GCMSsolution\Data\SCFattyAcid\23082023_15.FIN	k 19.5	control	3-Pentanol, 3-methyl-	TIC	0.00579%
C:\GCMSsolution\Data\SCFattyAcid\23082023_15.FIN	k 19.5	control	Heptanoic acid	60 m/z (88)	0.0222%
C:\GCMSsolution\Data\SCFattyAcid\23082023_15.FIN	k 19.5	control	Phenol	94 m/z	0.0197%
C:\GCMSsolution\Data\SCFattyAcid\23082023_15.FIN	k 19.5	control	Tridecanal	TIC	0.00677%
C:\GCMSsolution\Data\SCFattyAcid\23082023_15.FIN	k 19.5	control	Phenylethyl Alcohol	91 m/z	0.00998%
C:\GCMSsolution\Data\SCFattyAcid\23082023_15.FIN	k 19.5	control	1H-Pyrrole-2-carboxaldehyde	95 m/z	0.000913%
C:\GCMSsolution\Data\SCFattyAcid\23082023_15.FIN	k 19.5	control	Pyrazine, 2,6-diethyl-	135 m/z	0.00424%
C:\GCMSsolution\Data\SCFattyAcid\23082023_15.FIN	k 19.5	control	Octanoic Acid	60 m/z	0.00961%
C:\GCMSsolution\Data\SCFattyAcid\23082023_15.FIN	k 19.5	control	Benzyl Alcohol	TIC	0.0100%
C:\GCMSsolution\Data\SCFattyAcid\23082023_15.FIN	k 19.5	control	Tetradecanal	57 m/z	0.0261%
C:\GCMSsolution\Data\SCFattyAcid\23082023_15.FIN	k 19.5	control	Nonanoic acid	TIC	0.00594%
C:\GCMSsolution\Data\SCFattyAcid\23082023_15.FIN	k 19.5	control	Acetophenone, 4'-methoxy-	135 m/z	0.00123%
C:\GCMSsolution\Data\SCFattyAcid\23082023_15.FIN	k 19.5	control	Indole	117 m/z	0.0118%
C:\GCMSsolution\Data\SCFattyAcid\23082023_15.FIN	k 19.5	control	Benzeneacetic acid	91 m/z	0.00476%
C:\GCMSsolution\Data\SCFattyAcid\23082023_15.FIN	k 19.5	control	Vanillin	152 m/z	0.00215%
C:\GCMSsolution\Data\SCFattyAcid\23082023_15.FIN	k 19.5	control	Benzenepropanoic acid	91 m/z	0.0137%
C:\GCMSsolution\Data\SCFattyAcid\23082023_16.FIN	k 19.6	control	Acetic acid	60 m/z	11.9%
C:\GCMSsolution\Data\SCFattyAcid\23082023_16.FIN	k 19.6	control	Benzaldehyde	105 m/z	0.0309%
C:\GCMSsolution\Data\SCFattyAcid\23082023_16.FIN	k 19.6	control	Propanoic acid	74 m/z	5.50%
C:\GCMSsolution\Data\SCFattyAcid\23082023_16.FIN	k 19.6	control	Propanoic acid, 2-methyl-	43 m/z	2.17%
C:\GCMSsolution\Data\SCFattyAcid\23082023_16.FIN	k 19.6	control	Benzeneacetaldehyde	92 m/z	0.0218%
C:\GCMSsolution\Data\SCFattyAcid\23082023_16.FIN	k 19.6	control	Butanoic acid, 3-methyl-	TIC	3.71%
C:\GCMSsolution\Data\SCFattyAcid\23082023_16.FIN	k 19.6	control	Butanoic acid, 2-methyl-	74 m/z	1.71%
C:\GCMSsolution\Data\SCFattyAcid\23082023_16.FIN	k 19.6	control	Isopropyl phenyl ketone	105 m/z	0.00574%
C:\GCMSsolution\Data\SCFattyAcid\23082023_16.FIN	k 19.6	control	Pentanoic acid	60 m/z	6.78%
C:\GCMSsolution\Data\SCFattyAcid\23082023_16.FIN	k 19.6	control	Dodecane	57 m/z	0.00318%
C:\GCMSsolution\Data\SCFattyAcid\23082023_16.FIN	k 19.6	control	Pentanoic acid, 4-methyl-	TIC	0.0442%
C:\GCMSsolution\Data\SCFattyAcid\23082023_16.FIN	k 19.6	control	p-Aminotoluene	106 m/z	0.00328%
C:\GCMSsolution\Data\SCFattyAcid\23082023_16.FIN	k 19.6	control	Heptanoic acid	TIC	0.0142%
C:\GCMSsolution\Data\SCFattyAcid\23082023_16.FIN	k 19.6	control	Pentadecane	57 m/z	0.00509%
C:\GCMSsolution\Data\SCFattyAcid\23082023_16.FIN	k 19.6	control	Undecane	TIC	0.00164%
C:\GCMSsolution\Data\SCFattyAcid\23082023_16.FIN	k 19.6	control	Phenol	94 m/z	0.0792%
C:\GCMSsolution\Data\SCFattyAcid\23082023_16.FIN	k 19.6	control	Tridecanal	TIC	0.00666%
C:\GCMSsolution\Data\SCFattyAcid\23082023_16.FIN	k 19.6	control	Phenylethyl Alcohol	91 m/z (135)	0.0116%
C:\GCMSsolution\Data\SCFattyAcid\23082023_16.FIN	k 19.6	control	Octanoic Acid	TIC	0.00978%
C:\GCMSsolution\Data\SCFattyAcid\23082023_16.FIN	k 19.6	control	Benzyl Alcohol	TIC	0.533%
C:\GCMSsolution\Data\SCFattyAcid\23082023_16.FIN	k 19.6	control	Tetradecanal	TIC	0.0101%
C:\GCMSsolution\Data\SCFattyAcid\23082023_16.FIN	k 19.6	control	Nonanoic acid	TIC	0.0426%
C:\GCMSsolution\Data\SCFattyAcid\23082023_16.FIN	k 19.6	control	2-Isopropylpyrazine	107 m/z	0.0523%
C:\GCMSsolution\Data\SCFattyAcid\23082023_16.FIN	k 19.6	control	5-Acetyl-2-methylpyridine	120 m/z	0.00109%
C:\GCMSsolution\Data\SCFattyAcid\23082023_16.FIN	k 19.6	control	n-Decanoic acid	TIC	0.000983%
C:\GCMSsolution\Data\SCFattyAcid\23082023_16.FIN	k 19.6	control	1-Undecanol	83 m/z	0.00912%
C:\GCMSsolution\Data\SCFattyAcid\23082023_16.FIN	k 19.6	control	1-Tridecanol	TIC	0.00258%
C:\GCMSsolution\Data\SCFattyAcid\23082023_16.FIN	k 19.6	control	Indole	117 m/z	0.0371%
C:\GCMSsolution\Data\SCFattyAcid\23082023_16.FIN	k 19.6	control	Benzeneacetic acid	91 m/z	0.0146%
C:\GCMSsolution\Data\SCFattyAcid\23082023_16.FIN	k 19.6	control	Vanillin	152 m/z	0.00139%
C:\GCMSsolution\Data\SCFattyAcid\23082023_16.FIN	k 19.6	control	Benzenepropanoic acid	91 m/z	0.0357%
C:\GCMSsolution\Data\SCFattyAcid\23082023_17.FIN	k 19.7	control	Acetic acid	43 m/z	9.09%
C:\GCMSsolution\Data\SCFattyAcid\23082023_17.FIN	k 19.7	control	Methyl formate	44 m/z (43)	1.35%
C:\GCMSsolution\Data\SCFattyAcid\23082023_17.FIN	k 19.7	control	Furfural	96 m/z	0.0177%
C:\GCMSsolution\Data\SCFattyAcid\23082023_17.FIN	k 19.7	control	Propanoic acid	TIC	4.06%
C:\GCMSsolution\Data\SCFattyAcid\23082023_17.FIN	k 19.7	control	Benzaldehyde	105 m/z	0.116%
C:\GCMSsolution\Data\SCFattyAcid\23082023_17.FIN	k 19.7	control	Propanoic acid, 2-methyl-	43 m/z	1.50%
C:\GCMSsolution\Data\SCFattyAcid\23082023_17.FIN	k 19.7	control	Benzeneacetaldehyde	91 m/z (60)	0.0326%
C:\GCMSsolution\Data\SCFattyAcid\23082023_17.FIN	k 19.7	control	Butanoic acid, 3-methyl-	60 m/z	2.02%
C:\GCMSsolution\Data\SCFattyAcid\23082023_17.FIN	k 19.7	control	Butanoic acid, 2-methyl-	74 m/z	1.46%
C:\GCMSsolution\Data\SCFattyAcid\23082023_17.FIN	k 19.7	control	Acetophenone	105 m/z (74)	0.00890%
C:\GCMSsolution\Data\SCFattyAcid\23082023_17.FIN	k 19.7	control	Pentanoic acid	60 m/z	6.24%
C:\GCMSsolution\Data\SCFattyAcid\23082023_17.FIN	k 19.7	control	Pentanoic acid, 4-methyl-	57 m/z	0.0310%
C:\GCMSsolution\Data\SCFattyAcid\23082023_17.FIN	k 19.7	control	p-Aminotoluene	106 m/z	0.00125%
C:\GCMSsolution\Data\SCFattyAcid\23082023_17.FIN	k 19.7	control	Heptanoic acid	TIC	0.00495%
C:\GCMSsolution\Data\SCFattyAcid\23082023_17.FIN	k 19.7	control	Tridecane	57 m/z	0.00239%
C:\GCMSsolution\Data\SCFattyAcid\23082023_17.FIN	k 19.7	control	Phenol	94 m/z	0.158%
C:\GCMSsolution\Data\SCFattyAcid\23082023_17.FIN	k 19.7	control	Phenylethyl Alcohol	91 m/z (135)	0.0300%
C:\GCMSsolution\Data\SCFattyAcid\23082023_17.FIN	k 19.7	control	Pyrazine, 2,6-diethyl-	135 m/z	0.00343%
C:\GCMSsolution\Data\SCFattyAcid\23082023_17.FIN	k 19.7	control	Octanoic Acid	60 m/z	0.00910%
C:\GCMSsolution\Data\SCFattyAcid\23082023_17.FIN	k 19.7	control	Benzyl Alcohol	107 m/z	0.0883%
C:\GCMSsolution\Data\SCFattyAcid\23082023_17.FIN	k 19.7	control	Undecanal	TIC	0.0117%
C:\GCMSsolution\Data\SCFattyAcid\23082023_17.FIN	k 19.7	control	Tetradecanal	57 m/z	0.0181%
C:\GCMSsolution\Data\SCFattyAcid\23082023_17.FIN	k 19.7	control	Nonanoic acid	60 m/z	0.0314%
C:\GCMSsolution\Data\SCFattyAcid\23082023_17.FIN	k 19.7	control	Indole	117 m/z	0.0245%
C:\GCMSsolution\Data\SCFattyAcid\23082023_17.FIN	k 19.7	control	Benzeneacetic acid	91 m/z	0.00790%
C:\GCMSsolution\Data\SCFattyAcid\23082023_17.FIN	k 19.7	control	Benzenepropanoic acid	TIC	0.00770%
C:\GCMSsolution\Data\SCFattyAcid\23082023_18.FIN	k 19.8	control	Acetic acid	60 m/z	11.5%
C:\GCMSsolution\Data\SCFattyAcid\23082023_18.FIN	k 19.8	control	Furfural	95 m/z	0.0189%
C:\GCMSsolution\Data\SCFattyAcid\23082023_18.FIN	k 19.8	control	Benzaldehyde	TIC	0.0415%
C:\GCMSsolution\Data\SCFattyAcid\23082023_18.FIN	k 19.8	control	Propanoic acid	74 m/z	5.17%
C:\GCMSsolution\Data\SCFattyAcid\23082023_18.FIN	k 19.8	control	Propanoic acid, 2-methyl-	43 m/z	2.20%
C:\GCMSsolution\Data\SCFattyAcid\23082023_18.FIN	k 19.8	control	Benzeneacetaldehyde	65 m/z	0.0591%
C:\GCMSsolution\Data\SCFattyAcid\23082023_18.FIN	k 19.8	control	Butanoic acid, 3-methyl-	60 m/z	3.69%
C:\GCMSsolution\Data\SCFattyAcid\23082023_18.FIN	k 19.8	control	Methyl formate	60 m/z (41)	2.09%
C:\GCMSsolution\Data\SCFattyAcid\23082023_18.FIN	k 19.8	control	Butanoic acid, 2-methyl-	74 m/z	2.57%
C:\GCMSsolution\Data\SCFattyAcid\23082023_18.FIN	k 19.8	control	Pentanoic acid	60 m/z	5.42%
C:\GCMSsolution\Data\SCFattyAcid\23082023_18.FIN	k 19.8	control	p-Aminotoluene	106 m/z	0.00302%
C:\GCMSsolution\Data\SCFattyAcid\23082023_18.FIN	k 19.8	control	Pentadecane	57 m/z	0.00192%
C:\GCMSsolution\Data\SCFattyAcid\23082023_18.FIN	k 19.8	control	Tetradecanal	57 m/z	0.0341%
C:\GCMSsolution\Data\SCFattyAcid\23082023_18.FIN	k 19.8	control	Heptanoic acid	60 m/z	0.0444%
C:\GCMSsolution\Data\SCFattyAcid\23082023_18.FIN	k 19.8	control	Hexadecane	57 m/z	0.0230%
C:\GCMSsolution\Data\SCFattyAcid\23082023_18.FIN	k 19.8	control	Phenol	TIC	0.209%
C:\GCMSsolution\Data\SCFattyAcid\23082023_18.FIN	k 19.8	control	Tridecanal	57 m/z	0.0237%
C:\GCMSsolution\Data\SCFattyAcid\23082023_18.FIN	k 19.8	control	Phenylethyl Alcohol	91 m/z	0.0168%
C:\GCMSsolution\Data\SCFattyAcid\23082023_18.FIN	k 19.8	control	Pyrazine, 2,6-diethyl-	135 m/z	0.00956%
C:\GCMSsolution\Data\SCFattyAcid\23082023_18.FIN	k 19.8	control	Octanoic Acid	TIC	0.0272%
C:\GCMSsolution\Data\SCFattyAcid\23082023_18.FIN	k 19.8	control	Eicosane	57 m/z	0.0344%
C:\GCMSsolution\Data\SCFattyAcid\23082023_18.FIN	k 19.8	control	Heneicosane	TIC	0.0333%
C:\GCMSsolution\Data\SCFattyAcid\23082023_18.FIN	k 19.8	control	Benzyl Alcohol	107 m/z (55)	0.0386%
C:\GCMSsolution\Data\SCFattyAcid\23082023_18.FIN	k 19.8	control	Acetic acid, 4-methylphenyl ester	107 m/z	0.0297%
C:\GCMSsolution\Data\SCFattyAcid\23082023_18.FIN	k 19.8	control	Nonanoic acid	60 m/z	0.0889%
C:\GCMSsolution\Data\SCFattyAcid\23082023_18.FIN	k 19.8	control	Acetophenone, 4'-methoxy-	135 m/z	0.00445%
C:\GCMSsolution\Data\SCFattyAcid\23082023_18.FIN	k 19.8	control	5-Acetyl-2-methylpyridine	120 m/z	0.00327%
C:\GCMSsolution\Data\SCFattyAcid\23082023_18.FIN	k 19.8	control	n-Decanoic acid	60 m/z	0.0120%
C:\GCMSsolution\Data\SCFattyAcid\23082023_18.FIN	k 19.8	control	6-Methyloctahydrocoumarin	55 m/z	0.0122%
C:\GCMSsolution\Data\SCFattyAcid\23082023_18.FIN	k 19.8	control	Indole	117 m/z	0.0425%
C:\GCMSsolution\Data\SCFattyAcid\23082023_18.FIN	k 19.8	control	Benzeneacetic acid	TIC	0.00458%
C:\GCMSsolution\Data\SCFattyAcid\23082023_18.FIN	k 19.8	control	Vanillin	152 m/z	0.00427%
C:\GCMSsolution\Data\SCFattyAcid\23082023_18.FIN	k 19.8	control	Benzenepropanoic acid	91 m/z	0.0559%
C:\GCMSsolution\Data\SCFattyAcid\23082023_19.FIN	k 19.9	control	Acetic acid	60 m/z	12.2%
C:\GCMSsolution\Data\SCFattyAcid\23082023_19.FIN	k 19.9	control	Propanoic acid	73 m/z	6.77%
C:\GCMSsolution\Data\SCFattyAcid\23082023_19.FIN	k 19.9	control	Benzaldehyde	77 m/z	0.0580%
C:\GCMSsolution\Data\SCFattyAcid\23082023_19.FIN	k 19.9	control	Propanoic acid, 2-methyl-	43 m/z	1.69%
C:\GCMSsolution\Data\SCFattyAcid\23082023_19.FIN	k 19.9	control	Benzeneacetaldehyde	91 m/z (60)	0.0252%
C:\GCMSsolution\Data\SCFattyAcid\23082023_19.FIN	k 19.9	control	Butanoic acid, 3-methyl-	60 m/z	1.91%
C:\GCMSsolution\Data\SCFattyAcid\23082023_19.FIN	k 19.9	control	Methyl formate	60 m/z (87)	1.20%
C:\GCMSsolution\Data\SCFattyAcid\23082023_19.FIN	k 19.9	control	Butanoic acid, 2-methyl-	74 m/z	1.70%
C:\GCMSsolution\Data\SCFattyAcid\23082023_19.FIN	k 19.9	control	Pentanoic acid	60 m/z	2.27%
C:\GCMSsolution\Data\SCFattyAcid\23082023_19.FIN	k 19.9	control	Pentanoic acid, 4-methyl-	57 m/z	0.0626%
C:\GCMSsolution\Data\SCFattyAcid\23082023_19.FIN	k 19.9	control	p-Aminotoluene	106 m/z	0.00159%
C:\GCMSsolution\Data\SCFattyAcid\23082023_19.FIN	k 19.9	control	Heptanoic acid	60 m/z	0.0176%
C:\GCMSsolution\Data\SCFattyAcid\23082023_19.FIN	k 19.9	control	Tridecane	TIC	0.000907%
C:\GCMSsolution\Data\SCFattyAcid\23082023_19.FIN	k 19.9	control	Phenol	94 m/z	0.0193%
C:\GCMSsolution\Data\SCFattyAcid\23082023_19.FIN	k 19.9	control	Phenylethyl Alcohol	91 m/z	0.00773%
C:\GCMSsolution\Data\SCFattyAcid\23082023_19.FIN	k 19.9	control	Pyrazine, 2,6-diethyl-	135 m/z (60)	0.0123%
C:\GCMSsolution\Data\SCFattyAcid\23082023_19.FIN	k 19.9	control	Octanoic Acid	60 m/z	0.0219%
C:\GCMSsolution\Data\SCFattyAcid\23082023_19.FIN	k 19.9	control	Benzyl Alcohol	107 m/z (55)	0.0454%
C:\GCMSsolution\Data\SCFattyAcid\23082023_19.FIN	k 19.9	control	Undecanal	82 m/z	0.0108%
C:\GCMSsolution\Data\SCFattyAcid\23082023_19.FIN	k 19.9	control	Nonanoic acid	60 m/z	0.0972%
C:\GCMSsolution\Data\SCFattyAcid\23082023_19.FIN	k 19.9	control	Pentadecane	TIC	0.00103%
C:\GCMSsolution\Data\SCFattyAcid\23082023_19.FIN	k 19.9	control	5-Acetyl-2-methylpyridine	120 m/z	0.00193%
C:\GCMSsolution\Data\SCFattyAcid\23082023_19.FIN	k 19.9	control	Indole	TIC	0.00494%
C:\GCMSsolution\Data\SCFattyAcid\23082023_19.FIN	k 19.9	control	Benzenepropanoic acid	91 m/z	0.00493%
C:\GCMSsolution\Data\SCFattyAcid\23082023_20.FIN	k 19.10	control	Acetic acid	43 m/z	5.34%
C:\GCMSsolution\Data\SCFattyAcid\23082023_20.FIN	k 19.10	control	Propanoic acid	TIC	3.80%
C:\GCMSsolution\Data\SCFattyAcid\23082023_20.FIN	k 19.10	control	Benzaldehyde	77 m/z	0.0383%
C:\GCMSsolution\Data\SCFattyAcid\23082023_20.FIN	k 19.10	control	Propanoic acid, 2-methyl-	43 m/z	1.55%
C:\GCMSsolution\Data\SCFattyAcid\23082023_20.FIN	k 19.10	control	Benzeneacetaldehyde	120 m/z	0.0440%
C:\GCMSsolution\Data\SCFattyAcid\23082023_20.FIN	k 19.10	control	Butanoic acid, 3-methyl-	41 m/z	2.91%
C:\GCMSsolution\Data\SCFattyAcid\23082023_20.FIN	k 19.10	control	Butanoic acid, 2-methyl-	74 m/z	0.959%
C:\GCMSsolution\Data\SCFattyAcid\23082023_20.FIN	k 19.10	control	Pentanoic acid	60 m/z	4.51%
C:\GCMSsolution\Data\SCFattyAcid\23082023_20.FIN	k 19.10	control	Undecane	57 m/z	0.00840%
C:\GCMSsolution\Data\SCFattyAcid\23082023_20.FIN	k 19.10	control	Pentanoic acid, 4-methyl-	57 m/z	0.0195%
C:\GCMSsolution\Data\SCFattyAcid\23082023_20.FIN	k 19.10	control	Decanal	82 m/z	0.00978%
C:\GCMSsolution\Data\SCFattyAcid\23082023_20.FIN	k 19.10	control	Heptanoic acid	60 m/z	0.0211%
C:\GCMSsolution\Data\SCFattyAcid\23082023_20.FIN	k 19.10	control	Undecanal	57 m/z	0.0201%
C:\GCMSsolution\Data\SCFattyAcid\23082023_20.FIN	k 19.10	control	Phenol	94 m/z	0.217%
C:\GCMSsolution\Data\SCFattyAcid\23082023_20.FIN	k 19.10	control	Tridecanal	57 m/z	0.118%
C:\GCMSsolution\Data\SCFattyAcid\23082023_20.FIN	k 19.10	control	Phenylethyl Alcohol	91 m/z (95)	0.0518%
C:\GCMSsolution\Data\SCFattyAcid\23082023_20.FIN	k 19.10	control	1H-Pyrrole-2-carboxaldehyde	95 m/z	0.00839%
C:\GCMSsolution\Data\SCFattyAcid\23082023_20.FIN	k 19.10	control	Octanoic Acid	60 m/z (135)	0.0198%
C:\GCMSsolution\Data\SCFattyAcid\23082023_20.FIN	k 19.10	control	Benzyl Alcohol	107 m/z	0.405%
C:\GCMSsolution\Data\SCFattyAcid\23082023_20.FIN	k 19.10	control	Tetradecanal	57 m/z	0.327%
C:\GCMSsolution\Data\SCFattyAcid\23082023_20.FIN	k 19.10	control	Nonanoic acid	TIC	0.0292%
C:\GCMSsolution\Data\SCFattyAcid\23082023_20.FIN	k 19.10	control	2-Isopropylpyrazine	122 m/z	0.0508%
C:\GCMSsolution\Data\SCFattyAcid\23082023_20.FIN	k 19.10	control	Acetophenone, 4'-methoxy-	135 m/z	0.00360%
C:\GCMSsolution\Data\SCFattyAcid\23082023_20.FIN	k 19.10	control	5-Acetyl-2-methylpyridine	135 m/z	0.000464%
C:\GCMSsolution\Data\SCFattyAcid\23082023_20.FIN	k 19.10	control	Cyclohexanol, 5-methyl-2-(1-methylethenyl)-, [1R-(1.alpha.,2.beta.,5.alpha.)]-	TIC	0.0426%
C:\GCMSsolution\Data\SCFattyAcid\23082023_20.FIN	k 19.10	control	1-Tridecanol	69 m/z	0.0589%
C:\GCMSsolution\Data\SCFattyAcid\23082023_20.FIN	k 19.10	control	Indole	117 m/z	0.0364%
C:\GCMSsolution\Data\SCFattyAcid\23082023_20.FIN	k 19.10	control	1-Undecanol	83 m/z	0.0123%
C:\GCMSsolution\Data\SCFattyAcid\23082023_20.FIN	k 19.10	control	Benzeneacetic acid	91 m/z	0.0734%
C:\GCMSsolution\Data\SCFattyAcid\23082023_20.FIN	k 19.10	control	Benzenepropanoic acid	91 m/z	0.0654%
C:\GCMSsolution\Data\SCFattyAcid\23082023_20.FIN	k 19.10	control	Tetradecanoic acid	TIC	0.00888%
C:\GCMSsolution\Data\SCFattyAcid\23082023_20.FIN	k 19.10	control	n-Hexadecanoic acid	60 m/z	0.0381%
C:\GCMSsolution\Data\SCFattyAcid\23082023_21.FIN	k 13.1	control	Acetic acid	60 m/z	6.30%
C:\GCMSsolution\Data\SCFattyAcid\23082023_21.FIN	k 13.1	control	Propanoic acid	74 m/z	2.83%
C:\GCMSsolution\Data\SCFattyAcid\23082023_21.FIN	k 13.1	control	Benzaldehyde	77 m/z	0.0757%
C:\GCMSsolution\Data\SCFattyAcid\23082023_21.FIN	k 13.1	control	Propanoic acid, 2-methyl-	TIC	1.81%
C:\GCMSsolution\Data\SCFattyAcid\23082023_21.FIN	k 13.1	control	Benzeneacetaldehyde	91 m/z (60)	0.0905%
C:\GCMSsolution\Data\SCFattyAcid\23082023_21.FIN	k 13.1	control	Methyl formate	60 m/z (41)	2.30%
C:\GCMSsolution\Data\SCFattyAcid\23082023_21.FIN	k 13.1	control	Butanoic acid, 3-methyl-	45 m/z	4.48%
C:\GCMSsolution\Data\SCFattyAcid\23082023_21.FIN	k 13.1	control	Butanoic acid, 2-methyl-	74 m/z	1.55%
C:\GCMSsolution\Data\SCFattyAcid\23082023_21.FIN	k 13.1	control	Pentanoic acid	60 m/z	4.09%
C:\GCMSsolution\Data\SCFattyAcid\23082023_21.FIN	k 13.1	control	Pentanoic acid, 4-methyl-	57 m/z	0.103%
C:\GCMSsolution\Data\SCFattyAcid\23082023_21.FIN	k 13.1	control	Undecanal	82 m/z	0.0183%
C:\GCMSsolution\Data\SCFattyAcid\23082023_21.FIN	k 13.1	control	3-Pentanol, 3-methyl-	TIC	0.0115%
C:\GCMSsolution\Data\SCFattyAcid\23082023_21.FIN	k 13.1	control	Phenol	94 m/z	0.0764%
C:\GCMSsolution\Data\SCFattyAcid\23082023_21.FIN	k 13.1	control	Tridecanal	57 m/z	0.0695%
C:\GCMSsolution\Data\SCFattyAcid\23082023_21.FIN	k 13.1	control	Phenylethyl Alcohol	TIC	0.0413%
C:\GCMSsolution\Data\SCFattyAcid\23082023_21.FIN	k 13.1	control	Pyrazine, 2,6-diethyl-	135 m/z	0.00271%
C:\GCMSsolution\Data\SCFattyAcid\23082023_21.FIN	k 13.1	control	Octanoic Acid	60 m/z	0.0155%
C:\GCMSsolution\Data\SCFattyAcid\23082023_21.FIN	k 13.1	control	Benzyl Alcohol	107 m/z	0.161%
C:\GCMSsolution\Data\SCFattyAcid\23082023_21.FIN	k 13.1	control	Tetradecanal	57 m/z	0.182%
C:\GCMSsolution\Data\SCFattyAcid\23082023_21.FIN	k 13.1	control	Nonanoic acid	60 m/z	0.0295%
C:\GCMSsolution\Data\SCFattyAcid\23082023_21.FIN	k 13.1	control	2-Isopropylpyrazine	107 m/z	0.0132%
C:\GCMSsolution\Data\SCFattyAcid\23082023_21.FIN	k 13.1	control	5-Acetyl-2-methylpyridine	135 m/z	0.00136%
C:\GCMSsolution\Data\SCFattyAcid\23082023_21.FIN	k 13.1	control	Indole	117 m/z	0.0302%
C:\GCMSsolution\Data\SCFattyAcid\23082023_21.FIN	k 13.1	control	Benzeneacetic acid	91 m/z	0.00395%
C:\GCMSsolution\Data\SCFattyAcid\23082023_21.FIN	k 13.1	control	Benzenepropanoic acid	91 m/z	0.00602%
C:\GCMSsolution\Data\SCFattyAcid\23082023_22.FIN	k 13.2	control	Acetic acid	60 m/z	12.9%
C:\GCMSsolution\Data\SCFattyAcid\23082023_22.FIN	k 13.2	control	Furfural	95 m/z	0.0231%
C:\GCMSsolution\Data\SCFattyAcid\23082023_22.FIN	k 13.2	control	1-Octanol	55 m/z	0.00173%
C:\GCMSsolution\Data\SCFattyAcid\23082023_22.FIN	k 13.2	control	Benzaldehyde	105 m/z	0.124%
C:\GCMSsolution\Data\SCFattyAcid\23082023_22.FIN	k 13.2	control	Propanoic acid	74 m/z	3.77%
C:\GCMSsolution\Data\SCFattyAcid\23082023_22.FIN	k 13.2	control	Propanoic acid, 2-methyl-	43 m/z	2.17%
C:\GCMSsolution\Data\SCFattyAcid\23082023_22.FIN	k 13.2	control	Benzeneacetaldehyde	TIC	0.109%
C:\GCMSsolution\Data\SCFattyAcid\23082023_22.FIN	k 13.2	control	Butanoic acid, 3-methyl-	60 m/z	3.93%
C:\GCMSsolution\Data\SCFattyAcid\23082023_22.FIN	k 13.2	control	Methyl formate	60 m/z (41)	2.35%
C:\GCMSsolution\Data\SCFattyAcid\23082023_22.FIN	k 13.2	control	Pentanoic acid, 3-methyl-	41 m/z	5.70%
C:\GCMSsolution\Data\SCFattyAcid\23082023_22.FIN	k 13.2	control	Butanoic acid, 2-methyl-	74 m/z	3.08%
C:\GCMSsolution\Data\SCFattyAcid\23082023_22.FIN	k 13.2	control	2-Furanmethanol	98 m/z	0.0196%
C:\GCMSsolution\Data\SCFattyAcid\23082023_22.FIN	k 13.2	control	Pentanoic acid	60 m/z	4.12%
C:\GCMSsolution\Data\SCFattyAcid\23082023_22.FIN	k 13.2	control	Pentadecane	57 m/z (86)	0.0113%
C:\GCMSsolution\Data\SCFattyAcid\23082023_22.FIN	k 13.2	control	Pentanoic acid, 4-methyl-	TIC	0.0588%
C:\GCMSsolution\Data\SCFattyAcid\23082023_22.FIN	k 13.2	control	Heptanoic acid	60 m/z (115)	0.0240%
C:\GCMSsolution\Data\SCFattyAcid\23082023_22.FIN	k 13.2	control	2-Propenal, 2-methyl-3-phenyl-	115 m/z	0.0246%
C:\GCMSsolution\Data\SCFattyAcid\23082023_22.FIN	k 13.2	control	Cyclohexanol, 5-methyl-2-(1-methylethyl)-, [1S-(1.alpha.,2.beta.,5.beta.)]-	95 m/z	0.00152%
C:\GCMSsolution\Data\SCFattyAcid\23082023_22.FIN	k 13.2	control	Phenol	94 m/z (57)	0.204%
C:\GCMSsolution\Data\SCFattyAcid\23082023_22.FIN	k 13.2	control	Tridecanal	57 m/z	0.143%
C:\GCMSsolution\Data\SCFattyAcid\23082023_22.FIN	k 13.2	control	Phenylethyl Alcohol	91 m/z (57)	0.269%
C:\GCMSsolution\Data\SCFattyAcid\23082023_22.FIN	k 13.2	control	1H-Pyrrole-2-carboxaldehyde	95 m/z	0.0342%
C:\GCMSsolution\Data\SCFattyAcid\23082023_22.FIN	k 13.2	control	Octanoic Acid	60 m/z	0.0171%
C:\GCMSsolution\Data\SCFattyAcid\23082023_22.FIN	k 13.2	control	Undecanal	TIC	0.00122%
C:\GCMSsolution\Data\SCFattyAcid\23082023_22.FIN	k 13.2	control	5-Methyl-2-phenyl-2-hexenal	117 m/z (107)	0.0183%
C:\GCMSsolution\Data\SCFattyAcid\23082023_22.FIN	k 13.2	control	Benzyl Alcohol	TIC	0.838%
C:\GCMSsolution\Data\SCFattyAcid\23082023_22.FIN	k 13.2	control	Tetradecanal	57 m/z	1.45%
C:\GCMSsolution\Data\SCFattyAcid\23082023_22.FIN	k 13.2	control	Nonanoic acid	60 m/z (81)	0.0370%
C:\GCMSsolution\Data\SCFattyAcid\23082023_22.FIN	k 13.2	control	2-Isopropylpyrazine	TIC	0.0164%
C:\GCMSsolution\Data\SCFattyAcid\23082023_22.FIN	k 13.2	control	Acetophenone, 4'-methoxy-	135 m/z	0.0320%
C:\GCMSsolution\Data\SCFattyAcid\23082023_22.FIN	k 13.2	control	5-Acetyl-2-methylpyridine	120 m/z	0.00232%
C:\GCMSsolution\Data\SCFattyAcid\23082023_22.FIN	k 13.2	control	Cyclohexanol, 5-methyl-2-(1-methylethenyl)-, [1R-(1.alpha.,2.beta.,5.alpha.)]-	55 m/z	0.188%
C:\GCMSsolution\Data\SCFattyAcid\23082023_22.FIN	k 13.2	control	Benzofuran, 2,3-dihydro-	120 m/z	0.00149%
C:\GCMSsolution\Data\SCFattyAcid\23082023_22.FIN	k 13.2	control	6-Methyloctahydrocoumarin	TIC	0.00327%
C:\GCMSsolution\Data\SCFattyAcid\23082023_22.FIN	k 13.2	control	Indole	TIC	0.0417%
C:\GCMSsolution\Data\SCFattyAcid\23082023_22.FIN	k 13.2	control	Benzeneacetic acid	91 m/z	0.214%
C:\GCMSsolution\Data\SCFattyAcid\23082023_22.FIN	k 13.2	control	Vanillin	151 m/z	0.00330%
C:\GCMSsolution\Data\SCFattyAcid\23082023_22.FIN	k 13.2	control	Benzenepropanoic acid	91 m/z	0.0671%
C:\GCMSsolution\Data\SCFattyAcid\23082023_22.FIN	k 13.2	control	Tetradecanoic acid	60 m/z	0.0569%
C:\GCMSsolution\Data\SCFattyAcid\23082023_22.FIN	k 13.2	control	n-Hexadecanoic acid	60 m/z	0.0990%
C:\GCMSsolution\Data\SCFattyAcid\23082023_23.FIN	k 13.3	control	Acetic acid	43 m/z	1.28%
C:\GCMSsolution\Data\SCFattyAcid\23082023_23.FIN	k 13.3	control	Propanoic acid	TIC	1.08%
C:\GCMSsolution\Data\SCFattyAcid\23082023_23.FIN	k 13.3	control	Propanoic acid, 2-methyl-	43 m/z	0.982%
C:\GCMSsolution\Data\SCFattyAcid\23082023_23.FIN	k 13.3	control	Benzeneacetaldehyde	91 m/z	0.0539%
C:\GCMSsolution\Data\SCFattyAcid\23082023_23.FIN	k 13.3	control	Butanoic acid, 3-methyl-	60 m/z	1.60%
C:\GCMSsolution\Data\SCFattyAcid\23082023_23.FIN	k 13.3	control	Butanoic acid, 2-methyl-	74 m/z	0.860%
C:\GCMSsolution\Data\SCFattyAcid\23082023_23.FIN	k 13.3	control	Pentanoic acid	60 m/z	2.28%
C:\GCMSsolution\Data\SCFattyAcid\23082023_23.FIN	k 13.3	control	Pentanoic acid, 4-methyl-	57 m/z	0.0229%
C:\GCMSsolution\Data\SCFattyAcid\23082023_23.FIN	k 13.3	control	Methyl formate	60 m/z	0.00141%
C:\GCMSsolution\Data\SCFattyAcid\23082023_23.FIN	k 13.3	control	Heptanoic acid	60 m/z (57)	0.00653%
C:\GCMSsolution\Data\SCFattyAcid\23082023_23.FIN	k 13.3	control	Phenol	94 m/z	0.0668%
C:\GCMSsolution\Data\SCFattyAcid\23082023_23.FIN	k 13.3	control	Undecanal	57 m/z	0.0100%
C:\GCMSsolution\Data\SCFattyAcid\23082023_23.FIN	k 13.3	control	Tridecanal	TIC	0.0110%
C:\GCMSsolution\Data\SCFattyAcid\23082023_23.FIN	k 13.3	control	Phenylethyl Alcohol	91 m/z	0.0822%
C:\GCMSsolution\Data\SCFattyAcid\23082023_23.FIN	k 13.3	control	Benzyl Alcohol	107 m/z	0.624%
C:\GCMSsolution\Data\SCFattyAcid\23082023_23.FIN	k 13.3	control	Tetradecanal	57 m/z	0.0515%
C:\GCMSsolution\Data\SCFattyAcid\23082023_23.FIN	k 13.3	control	Nonanoic acid	60 m/z	0.00900%
C:\GCMSsolution\Data\SCFattyAcid\23082023_23.FIN	k 13.3	control	2-Isopropylpyrazine	107 m/z	0.0741%
C:\GCMSsolution\Data\SCFattyAcid\23082023_23.FIN	k 13.3	control	Acetophenone, 4'-methoxy-	150 m/z	0.00235%
C:\GCMSsolution\Data\SCFattyAcid\23082023_23.FIN	k 13.3	control	5-Acetyl-2-methylpyridine	120 m/z	0.00349%
C:\GCMSsolution\Data\SCFattyAcid\23082023_23.FIN	k 13.3	control	Indole	117 m/z	0.0201%
C:\GCMSsolution\Data\SCFattyAcid\23082023_23.FIN	k 13.3	control	Benzeneacetic acid	91 m/z	0.0115%
C:\GCMSsolution\Data\SCFattyAcid\23082023_23.FIN	k 13.3	control	Benzenepropanoic acid	91 m/z	0.00927%
C:\GCMSsolution\Data\SCFattyAcid\23082023_24.FIN	k 13.4	control	Acetic acid	43 m/z	3.89%
C:\GCMSsolution\Data\SCFattyAcid\23082023_24.FIN	k 13.4	control	Furfural	96 m/z	0.0192%
C:\GCMSsolution\Data\SCFattyAcid\23082023_24.FIN	k 13.4	control	Propanoic acid	TIC	1.58%
C:\GCMSsolution\Data\SCFattyAcid\23082023_24.FIN	k 13.4	control	Benzaldehyde	106 m/z	0.0965%
C:\GCMSsolution\Data\SCFattyAcid\23082023_24.FIN	k 13.4	control	Propanoic acid, 2-methyl-	43 m/z	0.993%
C:\GCMSsolution\Data\SCFattyAcid\23082023_24.FIN	k 13.4	control	Tridecane	71 m/z	0.00867%
C:\GCMSsolution\Data\SCFattyAcid\23082023_24.FIN	k 13.4	control	Benzeneacetaldehyde	91 m/z (60)	0.0832%
C:\GCMSsolution\Data\SCFattyAcid\23082023_24.FIN	k 13.4	control	Methyl formate	60 m/z (87)	1.24%
C:\GCMSsolution\Data\SCFattyAcid\23082023_24.FIN	k 13.4	control	Butanoic acid, 3-methyl-	87 m/z	2.35%
C:\GCMSsolution\Data\SCFattyAcid\23082023_24.FIN	k 13.4	control	Butanoic acid, 2-methyl-	74 m/z	0.886%
C:\GCMSsolution\Data\SCFattyAcid\23082023_24.FIN	k 13.4	control	Pentanoic acid	60 m/z	2.09%
C:\GCMSsolution\Data\SCFattyAcid\23082023_24.FIN	k 13.4	control	Pentanoic acid, 4-methyl-	57 m/z	0.0421%
C:\GCMSsolution\Data\SCFattyAcid\23082023_24.FIN	k 13.4	control	Heptanoic acid	60 m/z	0.00705%
C:\GCMSsolution\Data\SCFattyAcid\23082023_24.FIN	k 13.4	control	Undecane	57 m/z (94)	0.00410%
C:\GCMSsolution\Data\SCFattyAcid\23082023_24.FIN	k 13.4	control	Phenol	TIC	0.0103%
C:\GCMSsolution\Data\SCFattyAcid\23082023_24.FIN	k 13.4	control	Tridecanal	57 m/z	0.195%
C:\GCMSsolution\Data\SCFattyAcid\23082023_24.FIN	k 13.4	control	Phenylethyl Alcohol	TIC	0.0106%
C:\GCMSsolution\Data\SCFattyAcid\23082023_24.FIN	k 13.4	control	1H-Pyrrole-2-carboxaldehyde	95 m/z	0.00272%
C:\GCMSsolution\Data\SCFattyAcid\23082023_24.FIN	k 13.4	control	Pyrazine, 2,6-diethyl-	135 m/z	0.00684%
C:\GCMSsolution\Data\SCFattyAcid\23082023_24.FIN	k 13.4	control	Benzyl Alcohol	TIC	0.354%
C:\GCMSsolution\Data\SCFattyAcid\23082023_24.FIN	k 13.4	control	Tetradecanal	57 m/z	0.993%
C:\GCMSsolution\Data\SCFattyAcid\23082023_24.FIN	k 13.4	control	Nonanoic acid	60 m/z	0.0112%
C:\GCMSsolution\Data\SCFattyAcid\23082023_24.FIN	k 13.4	control	2-Isopropylpyrazine	107 m/z	0.0190%
C:\GCMSsolution\Data\SCFattyAcid\23082023_24.FIN	k 13.4	control	Acetophenone, 4'-methoxy-	135 m/z	0.0272%
C:\GCMSsolution\Data\SCFattyAcid\23082023_24.FIN	k 13.4	control	Undecanal	82 m/z	0.00955%
C:\GCMSsolution\Data\SCFattyAcid\23082023_24.FIN	k 13.4	control	5-Acetyl-2-methylpyridine	120 m/z	0.00120%
C:\GCMSsolution\Data\SCFattyAcid\23082023_24.FIN	k 13.4	control	Isopulegol	TIC	0.0128%
C:\GCMSsolution\Data\SCFattyAcid\23082023_24.FIN	k 13.4	control	6-Methyloctahydrocoumarin	55 m/z	0.0293%
C:\GCMSsolution\Data\SCFattyAcid\23082023_24.FIN	k 13.4	control	1-Undecanol	97 m/z (120)	0.0150%
C:\GCMSsolution\Data\SCFattyAcid\23082023_24.FIN	k 13.4	control	Indole	117 m/z	0.00950%
C:\GCMSsolution\Data\SCFattyAcid\23082023_24.FIN	k 13.4	control	Benzeneacetic acid	TIC	0.00344%
C:\GCMSsolution\Data\SCFattyAcid\23082023_24.FIN	k 13.4	control	Vanillin	151 m/z	0.00249%
C:\GCMSsolution\Data\SCFattyAcid\23082023_24.FIN	k 13.4	control	Benzenepropanoic acid	91 m/z	0.0189%
C:\GCMSsolution\Data\SCFattyAcid\23082023_25.FIN	k 13.5	control	Acetic acid	43 m/z	13.8%
C:\GCMSsolution\Data\SCFattyAcid\23082023_25.FIN	k 13.5	control	Propanoic acid	54 m/z	6.38%
C:\GCMSsolution\Data\SCFattyAcid\23082023_25.FIN	k 13.5	control	2-Propenal	54 m/z (73)	0.627%
C:\GCMSsolution\Data\SCFattyAcid\23082023_25.FIN	k 13.5	control	Benzaldehyde	77 m/z	0.0529%
C:\GCMSsolution\Data\SCFattyAcid\23082023_25.FIN	k 13.5	control	Propanoic acid, 2-methyl-	43 m/z	3.33%
C:\GCMSsolution\Data\SCFattyAcid\23082023_25.FIN	k 13.5	control	Benzeneacetaldehyde	91 m/z	0.0138%
C:\GCMSsolution\Data\SCFattyAcid\23082023_25.FIN	k 13.5	control	Methyl formate	60 m/z (87)	2.54%
C:\GCMSsolution\Data\SCFattyAcid\23082023_25.FIN	k 13.5	control	Butanoic acid, 3-methyl-	87 m/z	4.75%
C:\GCMSsolution\Data\SCFattyAcid\23082023_25.FIN	k 13.5	control	Butanoic acid, 2-methyl-	74 m/z	1.64%
C:\GCMSsolution\Data\SCFattyAcid\23082023_25.FIN	k 13.5	control	Pentanoic acid	60 m/z	2.97%
C:\GCMSsolution\Data\SCFattyAcid\23082023_25.FIN	k 13.5	control	Pentanoic acid, 4-methyl-	57 m/z	0.0246%
C:\GCMSsolution\Data\SCFattyAcid\23082023_25.FIN	k 13.5	control	p-Aminotoluene	106 m/z	0.00481%
C:\GCMSsolution\Data\SCFattyAcid\23082023_25.FIN	k 13.5	control	Heptanoic acid	60 m/z (88)	0.0114%
C:\GCMSsolution\Data\SCFattyAcid\23082023_25.FIN	k 13.5	control	Ethanone, 1-(1H-pyrrol-2-yl)-	94 m/z	0.000868%
C:\GCMSsolution\Data\SCFattyAcid\23082023_25.FIN	k 13.5	control	Phenol	94 m/z	0.136%
C:\GCMSsolution\Data\SCFattyAcid\23082023_25.FIN	k 13.5	control	Phenylethyl Alcohol	91 m/z	0.0103%
C:\GCMSsolution\Data\SCFattyAcid\23082023_25.FIN	k 13.5	control	Benzyl Alcohol	TIC	0.129%
C:\GCMSsolution\Data\SCFattyAcid\23082023_25.FIN	k 13.5	control	Undecanal	TIC	0.00939%
C:\GCMSsolution\Data\SCFattyAcid\23082023_25.FIN	k 13.5	control	Tetradecanal	57 m/z	0.0183%
C:\GCMSsolution\Data\SCFattyAcid\23082023_25.FIN	k 13.5	control	Nonanoic acid	TIC	0.0100%
C:\GCMSsolution\Data\SCFattyAcid\23082023_25.FIN	k 13.5	control	5-Acetyl-2-methylpyridine	TIC	0.000798%
C:\GCMSsolution\Data\SCFattyAcid\23082023_25.FIN	k 13.5	control	Indole	117 m/z	0.0610%
C:\GCMSsolution\Data\SCFattyAcid\23082023_25.FIN	k 13.5	control	Ethyl 4-pyridyl ketone	135 m/z	0.00310%
C:\GCMSsolution\Data\SCFattyAcid\23082023_25.FIN	k 13.5	control	Benzeneacetic acid	91 m/z	0.00876%
C:\GCMSsolution\Data\SCFattyAcid\23082023_25.FIN	k 13.5	control	Vanillin	151 m/z	0.000991%
C:\GCMSsolution\Data\SCFattyAcid\23082023_25.FIN	k 13.5	control	Benzenepropanoic acid	91 m/z	0.0127%
C:\GCMSsolution\Data\SCFattyAcid\23082023_26.FIN	k 13.6	control	Acetic acid	60 m/z	10.2%
C:\GCMSsolution\Data\SCFattyAcid\23082023_26.FIN	k 13.6	control	Propylene Glycol	43 m/z (60)	2.85%
C:\GCMSsolution\Data\SCFattyAcid\23082023_26.FIN	k 13.6	control	Propanoic acid	TIC	5.55%
C:\GCMSsolution\Data\SCFattyAcid\23082023_26.FIN	k 13.6	control	Benzaldehyde	77 m/z	0.0821%
C:\GCMSsolution\Data\SCFattyAcid\23082023_26.FIN	k 13.6	control	Propanoic acid, 2-methyl-	43 m/z	3.01%
C:\GCMSsolution\Data\SCFattyAcid\23082023_26.FIN	k 13.6	control	Benzeneacetaldehyde	65 m/z	0.0387%
C:\GCMSsolution\Data\SCFattyAcid\23082023_26.FIN	k 13.6	control	Methyl formate	60 m/z (41)	2.79%
C:\GCMSsolution\Data\SCFattyAcid\23082023_26.FIN	k 13.6	control	Butanoic acid, 3-methyl-	TIC	5.24%
C:\GCMSsolution\Data\SCFattyAcid\23082023_26.FIN	k 13.6	control	Butanoic acid, 2-methyl-	74 m/z	2.68%
C:\GCMSsolution\Data\SCFattyAcid\23082023_26.FIN	k 13.6	control	Isopropyl phenyl ketone	105 m/z	0.00286%
C:\GCMSsolution\Data\SCFattyAcid\23082023_26.FIN	k 13.6	control	Pentanoic acid	60 m/z	6.70%
C:\GCMSsolution\Data\SCFattyAcid\23082023_26.FIN	k 13.6	control	Pentanoic acid, 4-methyl-	57 m/z	0.232%
C:\GCMSsolution\Data\SCFattyAcid\23082023_26.FIN	k 13.6	control	Undecanal	82 m/z	0.00713%
C:\GCMSsolution\Data\SCFattyAcid\23082023_26.FIN	k 13.6	control	Heptanoic acid	60 m/z	0.0121%
C:\GCMSsolution\Data\SCFattyAcid\23082023_26.FIN	k 13.6	control	Phenol	94 m/z	0.0408%
C:\GCMSsolution\Data\SCFattyAcid\23082023_26.FIN	k 13.6	control	Tridecanal	57 m/z	0.0221%
C:\GCMSsolution\Data\SCFattyAcid\23082023_26.FIN	k 13.6	control	Phenylethyl Alcohol	TIC	0.0128%
C:\GCMSsolution\Data\SCFattyAcid\23082023_26.FIN	k 13.6	control	Octanoic Acid	60 m/z (135)	0.0123%
C:\GCMSsolution\Data\SCFattyAcid\23082023_26.FIN	k 13.6	control	Benzyl Alcohol	TIC	0.805%
C:\GCMSsolution\Data\SCFattyAcid\23082023_26.FIN	k 13.6	control	Tetradecanal	57 m/z	0.0701%
C:\GCMSsolution\Data\SCFattyAcid\23082023_26.FIN	k 13.6	control	Nonanoic acid	TIC	0.00551%
C:\GCMSsolution\Data\SCFattyAcid\23082023_26.FIN	k 13.6	control	2-Isopropylpyrazine	107 m/z	0.116%
C:\GCMSsolution\Data\SCFattyAcid\23082023_26.FIN	k 13.6	control	Acetophenone, 4'-methoxy-	150 m/z	0.00303%
C:\GCMSsolution\Data\SCFattyAcid\23082023_26.FIN	k 13.6	control	5-Acetyl-2-methylpyridine	120 m/z	0.00407%
C:\GCMSsolution\Data\SCFattyAcid\23082023_26.FIN	k 13.6	control	Benzofuran, 2,3-dihydro-	120 m/z	0.000903%
C:\GCMSsolution\Data\SCFattyAcid\23082023_26.FIN	k 13.6	control	Indole	117 m/z	0.0595%
C:\GCMSsolution\Data\SCFattyAcid\23082023_26.FIN	k 13.6	control	Benzeneacetic acid	91 m/z	0.00616%
C:\GCMSsolution\Data\SCFattyAcid\23082023_26.FIN	k 13.6	control	Benzenepropanoic acid	91 m/z	0.0140%
C:\GCMSsolution\Data\SCFattyAcid\23082023_27.FIN	k 13.7	control	Acetic acid	43 m/z	7.11%
C:\GCMSsolution\Data\SCFattyAcid\23082023_27.FIN	k 13.7	control	Propanoic acid	74 m/z	3.82%
C:\GCMSsolution\Data\SCFattyAcid\23082023_27.FIN	k 13.7	control	Benzaldehyde	77 m/z	0.0351%
C:\GCMSsolution\Data\SCFattyAcid\23082023_27.FIN	k 13.7	control	Propanoic acid, 2-methyl-	TIC	1.47%
C:\GCMSsolution\Data\SCFattyAcid\23082023_27.FIN	k 13.7	control	Benzeneacetaldehyde	91 m/z	0.0314%
C:\GCMSsolution\Data\SCFattyAcid\23082023_27.FIN	k 13.7	control	Methyl formate	60 m/z (41)	1.48%
C:\GCMSsolution\Data\SCFattyAcid\23082023_27.FIN	k 13.7	control	Butanoic acid, 3-methyl-	60 m/z	2.58%
C:\GCMSsolution\Data\SCFattyAcid\23082023_27.FIN	k 13.7	control	Butanoic acid, 2-methyl-	74 m/z	0.972%
C:\GCMSsolution\Data\SCFattyAcid\23082023_27.FIN	k 13.7	control	Pentanoic acid	60 m/z	4.54%
C:\GCMSsolution\Data\SCFattyAcid\23082023_27.FIN	k 13.7	control	Pentanoic acid, 4-methyl-	57 m/z	0.0135%
C:\GCMSsolution\Data\SCFattyAcid\23082023_27.FIN	k 13.7	control	2-Propanol, 1-butoxy-	TIC	0.000688%
C:\GCMSsolution\Data\SCFattyAcid\23082023_27.FIN	k 13.7	control	Undecanal	82 m/z	0.00929%
C:\GCMSsolution\Data\SCFattyAcid\23082023_27.FIN	k 13.7	control	3-Pentanol, 3-methyl-	TIC	0.00944%
C:\GCMSsolution\Data\SCFattyAcid\23082023_27.FIN	k 13.7	control	Heptanoic acid	60 m/z (88)	0.0243%
C:\GCMSsolution\Data\SCFattyAcid\23082023_27.FIN	k 13.7	control	Phenol	94 m/z	0.0182%
C:\GCMSsolution\Data\SCFattyAcid\23082023_27.FIN	k 13.7	control	Tridecanal	57 m/z	0.0233%
C:\GCMSsolution\Data\SCFattyAcid\23082023_27.FIN	k 13.7	control	Phenylethyl Alcohol	TIC	0.00482%
C:\GCMSsolution\Data\SCFattyAcid\23082023_27.FIN	k 13.7	control	1H-Pyrrole-2-carboxaldehyde	95 m/z	0.000721%
C:\GCMSsolution\Data\SCFattyAcid\23082023_27.FIN	k 13.7	control	Octanoic Acid	60 m/z	0.0223%
C:\GCMSsolution\Data\SCFattyAcid\23082023_27.FIN	k 13.7	control	Benzyl Alcohol	107 m/z	0.206%
C:\GCMSsolution\Data\SCFattyAcid\23082023_27.FIN	k 13.7	control	Tetradecanal	57 m/z	0.0650%
C:\GCMSsolution\Data\SCFattyAcid\23082023_27.FIN	k 13.7	control	Nonanoic acid	TIC	0.0308%
C:\GCMSsolution\Data\SCFattyAcid\23082023_27.FIN	k 13.7	control	2-Isopropylpyrazine	107 m/z	0.0292%
C:\GCMSsolution\Data\SCFattyAcid\23082023_27.FIN	k 13.7	control	5-Acetyl-2-methylpyridine	120 m/z	0.00141%
C:\GCMSsolution\Data\SCFattyAcid\23082023_27.FIN	k 13.7	control	1-Dodecanol	TIC	0.00221%
C:\GCMSsolution\Data\SCFattyAcid\23082023_27.FIN	k 13.7	control	1-Undecanol	TIC	0.00107%
C:\GCMSsolution\Data\SCFattyAcid\23082023_27.FIN	k 13.7	control	Indole	117 m/z	0.00880%
C:\GCMSsolution\Data\SCFattyAcid\23082023_27.FIN	k 13.7	control	Benzenepropanoic acid	91 m/z	0.00283%
C:\GCMSsolution\Data\SCFattyAcid\23082023_29.FIN	k 13.9	control	Acetic acid	60 m/z	6.28%
C:\GCMSsolution\Data\SCFattyAcid\23082023_29.FIN	k 13.9	control	Furfural	96 m/z (41)	0.00806%
C:\GCMSsolution\Data\SCFattyAcid\23082023_29.FIN	k 13.9	control	Benzaldehyde	106 m/z	0.157%
C:\GCMSsolution\Data\SCFattyAcid\23082023_29.FIN	k 13.9	control	Propanoic acid	74 m/z	3.15%
C:\GCMSsolution\Data\SCFattyAcid\23082023_29.FIN	k 13.9	control	Propanoic acid, 2-methyl-	43 m/z	1.81%
C:\GCMSsolution\Data\SCFattyAcid\23082023_29.FIN	k 13.9	control	Benzeneacetaldehyde	91 m/z	0.0284%
C:\GCMSsolution\Data\SCFattyAcid\23082023_29.FIN	k 13.9	control	Methyl formate	60 m/z (41)	2.02%
C:\GCMSsolution\Data\SCFattyAcid\23082023_29.FIN	k 13.9	control	Butanoic acid, 3-methyl-	60 m/z	3.65%
C:\GCMSsolution\Data\SCFattyAcid\23082023_29.FIN	k 13.9	control	Butanoic acid, 2-methyl-	74 m/z	2.67%
C:\GCMSsolution\Data\SCFattyAcid\23082023_29.FIN	k 13.9	control	Pentanoic acid	60 m/z	4.17%
C:\GCMSsolution\Data\SCFattyAcid\23082023_29.FIN	k 13.9	control	Pentanoic acid, 4-methyl-	57 m/z	0.00948%
C:\GCMSsolution\Data\SCFattyAcid\23082023_29.FIN	k 13.9	control	p-Aminotoluene	106 m/z	0.00351%
C:\GCMSsolution\Data\SCFattyAcid\23082023_29.FIN	k 13.9	control	3-Pentanol, 3-methyl-	TIC	0.00444%
C:\GCMSsolution\Data\SCFattyAcid\23082023_29.FIN	k 13.9	control	Ethanone, 1-(1H-pyrrol-2-yl)-	66 m/z (57)	0.00100%
C:\GCMSsolution\Data\SCFattyAcid\23082023_29.FIN	k 13.9	control	Tridecane	57 m/z	0.00614%
C:\GCMSsolution\Data\SCFattyAcid\23082023_29.FIN	k 13.9	control	Pentadecane	57 m/z (66)	0.00953%
C:\GCMSsolution\Data\SCFattyAcid\23082023_29.FIN	k 13.9	control	Phenol	94 m/z	0.184%
C:\GCMSsolution\Data\SCFattyAcid\23082023_29.FIN	k 13.9	control	Undecanal	57 m/z	0.0201%
C:\GCMSsolution\Data\SCFattyAcid\23082023_29.FIN	k 13.9	control	Pyrazine, 2,6-diethyl-	135 m/z	0.00835%
C:\GCMSsolution\Data\SCFattyAcid\23082023_29.FIN	k 13.9	control	Octanoic Acid	60 m/z	0.0104%
C:\GCMSsolution\Data\SCFattyAcid\23082023_29.FIN	k 13.9	control	Benzyl Alcohol	107 m/z	0.897%
C:\GCMSsolution\Data\SCFattyAcid\23082023_29.FIN	k 13.9	control	Tetradecanal	57 m/z	0.0915%
C:\GCMSsolution\Data\SCFattyAcid\23082023_29.FIN	k 13.9	control	Nonanoic acid	TIC	0.0131%
C:\GCMSsolution\Data\SCFattyAcid\23082023_29.FIN	k 13.9	control	2-Isopropylpyrazine	107 m/z	0.0454%
C:\GCMSsolution\Data\SCFattyAcid\23082023_29.FIN	k 13.9	control	5-Acetyl-2-methylpyridine	120 m/z	0.00538%
C:\GCMSsolution\Data\SCFattyAcid\23082023_29.FIN	k 13.9	control	Indole	117 m/z	0.0661%
C:\GCMSsolution\Data\SCFattyAcid\23082023_29.FIN	k 13.9	control	Benzeneacetic acid	91 m/z	0.00478%
C:\GCMSsolution\Data\SCFattyAcid\23082023_29.FIN	k 13.9	control	Butanoic acid, 3-methyl-, 2-phenylethyl ester	TIC	0.000191%
C:\GCMSsolution\Data\SCFattyAcid\23082023_29.FIN	k 13.9	control	Benzenepropanoic acid	91 m/z	0.00781%
C:\GCMSsolution\Data\SCFattyAcid\23082023_30.FIN	k 13.10	control	Acetic acid	43 m/z	2.95%
C:\GCMSsolution\Data\SCFattyAcid\23082023_30.FIN	k 13.10	control	Propanoic acid	TIC	2.42%
C:\GCMSsolution\Data\SCFattyAcid\23082023_30.FIN	k 13.10	control	Benzaldehyde	51 m/z	0.0271%
C:\GCMSsolution\Data\SCFattyAcid\23082023_30.FIN	k 13.10	control	Propanoic acid, 2-methyl-	41 m/z	1.46%
C:\GCMSsolution\Data\SCFattyAcid\23082023_30.FIN	k 13.10	control	Butane, 2,3-dimethyl-	43 m/z (41)	0.793%
C:\GCMSsolution\Data\SCFattyAcid\23082023_30.FIN	k 13.10	control	Benzeneacetaldehyde	91 m/z (60)	0.0108%
C:\GCMSsolution\Data\SCFattyAcid\23082023_30.FIN	k 13.10	control	Butanoic acid, 3-methyl-	60 m/z	2.88%
C:\GCMSsolution\Data\SCFattyAcid\23082023_30.FIN	k 13.10	control	Methyl formate	60 m/z (41)	1.84%
C:\GCMSsolution\Data\SCFattyAcid\23082023_30.FIN	k 13.10	control	Butanoic acid, 2-methyl-	74 m/z	1.55%
C:\GCMSsolution\Data\SCFattyAcid\23082023_30.FIN	k 13.10	control	Pentanoic acid	60 m/z	3.57%
C:\GCMSsolution\Data\SCFattyAcid\23082023_30.FIN	k 13.10	control	Pentanoic acid, 4-methyl-	TIC	0.0101%
C:\GCMSsolution\Data\SCFattyAcid\23082023_30.FIN	k 13.10	control	Heptanoic acid	60 m/z (88)	0.0248%
C:\GCMSsolution\Data\SCFattyAcid\23082023_30.FIN	k 13.10	control	Ethanone, 1-(1H-pyrrol-2-yl)-	94 m/z	0.000695%
C:\GCMSsolution\Data\SCFattyAcid\23082023_30.FIN	k 13.10	control	Phenol	94 m/z	0.0465%
C:\GCMSsolution\Data\SCFattyAcid\23082023_30.FIN	k 13.10	control	Phenylethyl Alcohol	91 m/z	0.0116%
C:\GCMSsolution\Data\SCFattyAcid\23082023_30.FIN	k 13.10	control	1H-Pyrrole-2-carboxaldehyde	95 m/z	0.000620%
C:\GCMSsolution\Data\SCFattyAcid\23082023_30.FIN	k 13.10	control	Octanoic Acid	60 m/z	0.0145%
C:\GCMSsolution\Data\SCFattyAcid\23082023_30.FIN	k 13.10	control	Benzyl Alcohol	107 m/z	0.556%
C:\GCMSsolution\Data\SCFattyAcid\23082023_30.FIN	k 13.10	control	Tetradecanal	57 m/z	0.0253%
C:\GCMSsolution\Data\SCFattyAcid\23082023_30.FIN	k 13.10	control	Tridecanal	TIC	0.0174%
C:\GCMSsolution\Data\SCFattyAcid\23082023_30.FIN	k 13.10	control	Nonanoic acid	60 m/z	0.0297%
C:\GCMSsolution\Data\SCFattyAcid\23082023_30.FIN	k 13.10	control	2-Isopropylpyrazine	107 m/z	0.0170%
C:\GCMSsolution\Data\SCFattyAcid\23082023_30.FIN	k 13.10	control	5-Acetyl-2-methylpyridine	120 m/z	0.00494%
C:\GCMSsolution\Data\SCFattyAcid\23082023_30.FIN	k 13.10	control	Indole	117 m/z	0.0229%
C:\GCMSsolution\Data\SCFattyAcid\23082023_31.FIN	k 10.1	control	Acetic acid	43 m/z	5.50%
C:\GCMSsolution\Data\SCFattyAcid\23082023_31.FIN	k 10.1	control	Propanoic acid	74 m/z	3.90%
C:\GCMSsolution\Data\SCFattyAcid\23082023_31.FIN	k 10.1	control	Propanoic acid, 2-methyl-	TIC	1.13%
C:\GCMSsolution\Data\SCFattyAcid\23082023_31.FIN	k 10.1	control	Benzeneacetaldehyde	91 m/z (60)	0.00810%
C:\GCMSsolution\Data\SCFattyAcid\23082023_31.FIN	k 10.1	control	Butanoic acid, 3-methyl-	60 m/z	1.31%
C:\GCMSsolution\Data\SCFattyAcid\23082023_31.FIN	k 10.1	control	Methyl formate	60 m/z (41)	0.761%
C:\GCMSsolution\Data\SCFattyAcid\23082023_31.FIN	k 10.1	control	Butanoic acid, 2-methyl-	74 m/z	0.475%
C:\GCMSsolution\Data\SCFattyAcid\23082023_31.FIN	k 10.1	control	Pentanoic acid	60 m/z	0.802%
C:\GCMSsolution\Data\SCFattyAcid\23082023_31.FIN	k 10.1	control	Pentanoic acid, 4-methyl-	57 m/z	0.0132%
C:\GCMSsolution\Data\SCFattyAcid\23082023_31.FIN	k 10.1	control	3-Pentanol, 3-methyl-	TIC	0.00504%
C:\GCMSsolution\Data\SCFattyAcid\23082023_31.FIN	k 10.1	control	Phenol	94 m/z	0.0374%
C:\GCMSsolution\Data\SCFattyAcid\23082023_31.FIN	k 10.1	control	Phenylethyl Alcohol	92 m/z	0.00210%
C:\GCMSsolution\Data\SCFattyAcid\23082023_31.FIN	k 10.1	control	Octanoic Acid	60 m/z (135)	0.0233%
C:\GCMSsolution\Data\SCFattyAcid\23082023_31.FIN	k 10.1	control	Acetic acid, 4-methylphenyl ester	107 m/z	0.0150%
C:\GCMSsolution\Data\SCFattyAcid\23082023_31.FIN	k 10.1	control	Benzyl Alcohol	107 m/z (55)	0.0195%
C:\GCMSsolution\Data\SCFattyAcid\23082023_31.FIN	k 10.1	control	Undecanal	57 m/z	0.0114%
C:\GCMSsolution\Data\SCFattyAcid\23082023_31.FIN	k 10.1	control	Nonanoic acid	60 m/z	0.0413%
C:\GCMSsolution\Data\SCFattyAcid\23082023_31.FIN	k 10.1	control	5-Acetyl-2-methylpyridine	120 m/z	0.0151%
C:\GCMSsolution\Data\SCFattyAcid\23082023_31.FIN	k 10.1	control	Indole	117 m/z	0.0181%
C:\GCMSsolution\Data\SCFattyAcid\23082023_32.FIN	k 10.2	control	Acetic acid	43 m/z	15.9%
C:\GCMSsolution\Data\SCFattyAcid\23082023_32.FIN	k 10.2	control	Benzaldehyde	106 m/z	0.0589%
C:\GCMSsolution\Data\SCFattyAcid\23082023_32.FIN	k 10.2	control	Propanoic acid	57 m/z	8.80%
C:\GCMSsolution\Data\SCFattyAcid\23082023_32.FIN	k 10.2	control	Propanoic acid, 2-methyl-	43 m/z	2.81%
C:\GCMSsolution\Data\SCFattyAcid\23082023_32.FIN	k 10.2	control	Benzeneacetaldehyde	91 m/z	0.0291%
C:\GCMSsolution\Data\SCFattyAcid\23082023_32.FIN	k 10.2	control	Methyl formate	60 m/z (41)	2.08%
C:\GCMSsolution\Data\SCFattyAcid\23082023_32.FIN	k 10.2	control	Butanoic acid, 3-methyl-	60 m/z	3.84%
C:\GCMSsolution\Data\SCFattyAcid\23082023_32.FIN	k 10.2	control	Pentanoic acid, 3-methyl-	TIC	5.24%
C:\GCMSsolution\Data\SCFattyAcid\23082023_32.FIN	k 10.2	control	Butanoic acid, 2-methyl-	74 m/z	2.97%
C:\GCMSsolution\Data\SCFattyAcid\23082023_32.FIN	k 10.2	control	Pentanoic acid	60 m/z	5.25%
C:\GCMSsolution\Data\SCFattyAcid\23082023_32.FIN	k 10.2	control	Pentanoic acid, 4-methyl-	57 m/z	0.0962%
C:\GCMSsolution\Data\SCFattyAcid\23082023_32.FIN	k 10.2	control	Undecanal	TIC	0.00199%
C:\GCMSsolution\Data\SCFattyAcid\23082023_32.FIN	k 10.2	control	Heptanoic acid	60 m/z	0.00956%
C:\GCMSsolution\Data\SCFattyAcid\23082023_32.FIN	k 10.2	control	3-Pentanol, 3-methyl-	TIC	0.00417%
C:\GCMSsolution\Data\SCFattyAcid\23082023_32.FIN	k 10.2	control	Ethanone, 1-(1H-pyrrol-2-yl)-	94 m/z	0.000623%
C:\GCMSsolution\Data\SCFattyAcid\23082023_32.FIN	k 10.2	control	Tridecanal	57 m/z (94)	0.0295%
C:\GCMSsolution\Data\SCFattyAcid\23082023_32.FIN	k 10.2	control	Phenol	TIC	0.0616%
C:\GCMSsolution\Data\SCFattyAcid\23082023_32.FIN	k 10.2	control	Phenylethyl Alcohol	91 m/z	0.0735%
C:\GCMSsolution\Data\SCFattyAcid\23082023_32.FIN	k 10.2	control	Pyrazine, 2,6-diethyl-	135 m/z (60)	0.00156%
C:\GCMSsolution\Data\SCFattyAcid\23082023_32.FIN	k 10.2	control	Octanoic Acid	60 m/z (95)	0.0146%
C:\GCMSsolution\Data\SCFattyAcid\23082023_32.FIN	k 10.2	control	Benzyl Alcohol	TIC	0.371%
C:\GCMSsolution\Data\SCFattyAcid\23082023_32.FIN	k 10.2	control	Tetradecanal	57 m/z	0.0834%
C:\GCMSsolution\Data\SCFattyAcid\23082023_32.FIN	k 10.2	control	Nonanoic acid	60 m/z	0.0452%
C:\GCMSsolution\Data\SCFattyAcid\23082023_32.FIN	k 10.2	control	2-Isopropylpyrazine	107 m/z	0.0337%
C:\GCMSsolution\Data\SCFattyAcid\23082023_32.FIN	k 10.2	control	Acetophenone, 4'-methoxy-	135 m/z	0.0206%
C:\GCMSsolution\Data\SCFattyAcid\23082023_32.FIN	k 10.2	control	5-Acetyl-2-methylpyridine	120 m/z	0.00777%
C:\GCMSsolution\Data\SCFattyAcid\23082023_32.FIN	k 10.2	control	Naphthalene, 1,2-dimethyl-	156 m/z	0.000803%
C:\GCMSsolution\Data\SCFattyAcid\23082023_32.FIN	k 10.2	control	Benzofuran, 2,3-dihydro-	TIC	0.000178%
C:\GCMSsolution\Data\SCFattyAcid\23082023_32.FIN	k 10.2	control	Indole	117 m/z	0.0283%
C:\GCMSsolution\Data\SCFattyAcid\23082023_32.FIN	k 10.2	control	Ethyl 4-pyridyl ketone	135 m/z	0.00241%
C:\GCMSsolution\Data\SCFattyAcid\23082023_32.FIN	k 10.2	control	Benzeneacetic acid	91 m/z	0.00760%
C:\GCMSsolution\Data\SCFattyAcid\23082023_32.FIN	k 10.2	control	Vanillin	152 m/z	0.00341%
C:\GCMSsolution\Data\SCFattyAcid\23082023_32.FIN	k 10.2	control	Benzenepropanoic acid	91 m/z	0.0349%
C:\GCMSsolution\Data\SCFattyAcid\23082023_32.FIN	k 10.2	control	n-Hexadecanoic acid	TIC	0.00545%
C:\GCMSsolution\Data\SCFattyAcid\23082023_33.FIN	k 10.3	control	Acetic acid	43 m/z	6.93%
C:\GCMSsolution\Data\SCFattyAcid\23082023_33.FIN	k 10.3	control	Propanoic acid	73 m/z	3.10%
C:\GCMSsolution\Data\SCFattyAcid\23082023_33.FIN	k 10.3	control	Propanoic acid, 2-methyl-	43 m/z	0.851%
C:\GCMSsolution\Data\SCFattyAcid\23082023_33.FIN	k 10.3	control	Benzeneacetaldehyde	91 m/z	0.00794%
C:\GCMSsolution\Data\SCFattyAcid\23082023_33.FIN	k 10.3	control	Butanoic acid, 3-methyl-	60 m/z	1.21%
C:\GCMSsolution\Data\SCFattyAcid\23082023_33.FIN	k 10.3	control	Methyl formate	60 m/z (41)	0.773%
C:\GCMSsolution\Data\SCFattyAcid\23082023_33.FIN	k 10.3	control	Butanoic acid, 2-methyl-	74 m/z	1.14%
C:\GCMSsolution\Data\SCFattyAcid\23082023_33.FIN	k 10.3	control	Pentanoic acid	60 m/z	2.16%
C:\GCMSsolution\Data\SCFattyAcid\23082023_33.FIN	k 10.3	control	Pentanoic acid, 4-methyl-	57 m/z	0.0914%
C:\GCMSsolution\Data\SCFattyAcid\23082023_33.FIN	k 10.3	control	3-Pentanol, 3-methyl-	TIC	0.0113%
C:\GCMSsolution\Data\SCFattyAcid\23082023_33.FIN	k 10.3	control	Heptanoic acid	60 m/z	0.0182%
C:\GCMSsolution\Data\SCFattyAcid\23082023_33.FIN	k 10.3	control	Phenol	94 m/z	0.0133%
C:\GCMSsolution\Data\SCFattyAcid\23082023_33.FIN	k 10.3	control	Octanoic Acid	60 m/z	0.0325%
C:\GCMSsolution\Data\SCFattyAcid\23082023_33.FIN	k 10.3	control	Benzyl Alcohol	107 m/z (55)	0.0654%
C:\GCMSsolution\Data\SCFattyAcid\23082023_33.FIN	k 10.3	control	Acetic acid, 4-methylphenyl ester	107 m/z	0.0416%
C:\GCMSsolution\Data\SCFattyAcid\23082023_33.FIN	k 10.3	control	Tetradecanal	57 m/z	0.0205%
C:\GCMSsolution\Data\SCFattyAcid\23082023_33.FIN	k 10.3	control	Nonanoic acid	60 m/z	0.104%
C:\GCMSsolution\Data\SCFattyAcid\23082023_33.FIN	k 10.3	control	Acetophenone, 4'-methoxy-	135 m/z	0.00106%
C:\GCMSsolution\Data\SCFattyAcid\23082023_33.FIN	k 10.3	control	5-Acetyl-2-methylpyridine	TIC	0.00186%
C:\GCMSsolution\Data\SCFattyAcid\23082023_33.FIN	k 10.3	control	Indole	117 m/z	0.00338%
C:\GCMSsolution\Data\SCFattyAcid\23082023_33.FIN	k 10.3	control	Benzenepropanoic acid	91 m/z	0.0129%
C:\GCMSsolution\Data\SCFattyAcid\23082023_34.FIN	k 10.4	control	Acetic acid	60 m/z	17.5%
C:\GCMSsolution\Data\SCFattyAcid\23082023_34.FIN	k 10.4	control	Propanoic acid	56 m/z	7.63%
C:\GCMSsolution\Data\SCFattyAcid\23082023_34.FIN	k 10.4	control	Benzaldehyde	77 m/z	0.0416%
C:\GCMSsolution\Data\SCFattyAcid\23082023_34.FIN	k 10.4	control	Propanoic acid, 2-methyl-	43 m/z	1.90%
C:\GCMSsolution\Data\SCFattyAcid\23082023_34.FIN	k 10.4	control	Benzeneacetaldehyde	65 m/z	0.0244%
C:\GCMSsolution\Data\SCFattyAcid\23082023_34.FIN	k 10.4	control	Butanoic acid, 3-methyl-	60 m/z	1.90%
C:\GCMSsolution\Data\SCFattyAcid\23082023_34.FIN	k 10.4	control	Methyl formate	60 m/z (41)	1.24%
C:\GCMSsolution\Data\SCFattyAcid\23082023_34.FIN	k 10.4	control	Butanoic acid, 2-methyl-	74 m/z	0.863%
C:\GCMSsolution\Data\SCFattyAcid\23082023_34.FIN	k 10.4	control	Pentanoic acid	60 m/z	2.87%
C:\GCMSsolution\Data\SCFattyAcid\23082023_34.FIN	k 10.4	control	Pentanoic acid, 4-methyl-	57 m/z	0.0405%
C:\GCMSsolution\Data\SCFattyAcid\23082023_34.FIN	k 10.4	control	Aniline, N-methyl-	106 m/z (42)	0.00619%
C:\GCMSsolution\Data\SCFattyAcid\23082023_34.FIN	k 10.4	control	p-Aminotoluene	106 m/z	0.00292%
C:\GCMSsolution\Data\SCFattyAcid\23082023_34.FIN	k 10.4	control	2-Propanol, 1-butoxy-	TIC	0.000516%
C:\GCMSsolution\Data\SCFattyAcid\23082023_34.FIN	k 10.4	control	Heptanoic acid	60 m/z	0.00745%
C:\GCMSsolution\Data\SCFattyAcid\23082023_34.FIN	k 10.4	control	Undecanal	57 m/z	0.00317%
C:\GCMSsolution\Data\SCFattyAcid\23082023_34.FIN	k 10.4	control	Phenol	94 m/z	0.0755%
C:\GCMSsolution\Data\SCFattyAcid\23082023_34.FIN	k 10.4	control	Tridecanal	57 m/z	0.0433%
C:\GCMSsolution\Data\SCFattyAcid\23082023_34.FIN	k 10.4	control	Pyrazine, 2,6-diethyl-	135 m/z	0.0242%
C:\GCMSsolution\Data\SCFattyAcid\23082023_34.FIN	k 10.4	control	Octanoic Acid	60 m/z (135)	0.0134%
C:\GCMSsolution\Data\SCFattyAcid\23082023_34.FIN	k 10.4	control	Benzyl Alcohol	107 m/z (55)	0.135%
C:\GCMSsolution\Data\SCFattyAcid\23082023_34.FIN	k 10.4	control	Tetradecanal	57 m/z	0.0834%
C:\GCMSsolution\Data\SCFattyAcid\23082023_34.FIN	k 10.4	control	Nonanoic acid	60 m/z	0.0183%
C:\GCMSsolution\Data\SCFattyAcid\23082023_34.FIN	k 10.4	control	Acetophenone, 4'-methoxy-	135 m/z	0.00661%
C:\GCMSsolution\Data\SCFattyAcid\23082023_34.FIN	k 10.4	control	5-Acetyl-2-methylpyridine	120 m/z	0.0155%
C:\GCMSsolution\Data\SCFattyAcid\23082023_34.FIN	k 10.4	control	1-Undecanol	TIC	0.00538%
C:\GCMSsolution\Data\SCFattyAcid\23082023_34.FIN	k 10.4	control	Indole	117 m/z	0.0373%
C:\GCMSsolution\Data\SCFattyAcid\23082023_34.FIN	k 10.4	control	Benzeneacetic acid	TIC	0.00156%
C:\GCMSsolution\Data\SCFattyAcid\23082023_34.FIN	k 10.4	control	Vanillin	151 m/z	0.00206%
C:\GCMSsolution\Data\SCFattyAcid\23082023_34.FIN	k 10.4	control	Benzenepropanoic acid	91 m/z	0.0461%
C:\GCMSsolution\Data\SCFattyAcid\23082023_35.FIN	k 10.5	control	Acetic acid	43 m/z	9.44%
C:\GCMSsolution\Data\SCFattyAcid\23082023_35.FIN	k 10.5	control	Propanoic acid	74 m/z	2.94%
C:\GCMSsolution\Data\SCFattyAcid\23082023_35.FIN	k 10.5	control	Benzaldehyde	106 m/z	0.0264%
C:\GCMSsolution\Data\SCFattyAcid\23082023_35.FIN	k 10.5	control	Propanoic acid, 2-methyl-	43 m/z	1.19%
C:\GCMSsolution\Data\SCFattyAcid\23082023_35.FIN	k 10.5	control	Benzeneacetaldehyde	91 m/z	0.0601%
C:\GCMSsolution\Data\SCFattyAcid\23082023_35.FIN	k 10.5	control	Butanoic acid, 3-methyl-	60 m/z	1.92%
C:\GCMSsolution\Data\SCFattyAcid\23082023_35.FIN	k 10.5	control	Methyl formate	60 m/z (41)	1.24%
C:\GCMSsolution\Data\SCFattyAcid\23082023_35.FIN	k 10.5	control	Butanoic acid, 2-methyl-	74 m/z	1.40%
C:\GCMSsolution\Data\SCFattyAcid\23082023_35.FIN	k 10.5	control	Pentanoic acid	60 m/z	2.73%
C:\GCMSsolution\Data\SCFattyAcid\23082023_35.FIN	k 10.5	control	Pentanoic acid, 4-methyl-	57 m/z	0.0104%
C:\GCMSsolution\Data\SCFattyAcid\23082023_35.FIN	k 10.5	control	Undecanal	57 m/z	0.0137%
C:\GCMSsolution\Data\SCFattyAcid\23082023_35.FIN	k 10.5	control	Heptanoic acid	60 m/z	0.0156%
C:\GCMSsolution\Data\SCFattyAcid\23082023_35.FIN	k 10.5	control	Phenol	TIC	0.0507%
C:\GCMSsolution\Data\SCFattyAcid\23082023_35.FIN	k 10.5	control	Tridecanal	57 m/z	0.0450%
C:\GCMSsolution\Data\SCFattyAcid\23082023_35.FIN	k 10.5	control	1H-Pyrrole-2-carboxaldehyde	95 m/z	0.000463%
C:\GCMSsolution\Data\SCFattyAcid\23082023_35.FIN	k 10.5	control	Octanoic Acid	TIC	0.0158%
C:\GCMSsolution\Data\SCFattyAcid\23082023_35.FIN	k 10.5	control	Benzyl Alcohol	107 m/z	0.152%
C:\GCMSsolution\Data\SCFattyAcid\23082023_35.FIN	k 10.5	control	Tetradecanal	57 m/z	0.0998%
C:\GCMSsolution\Data\SCFattyAcid\23082023_35.FIN	k 10.5	control	Nonanoic acid	TIC	0.111%
C:\GCMSsolution\Data\SCFattyAcid\23082023_35.FIN	k 10.5	control	Acetophenone, 4'-methoxy-	135 m/z	0.00228%
C:\GCMSsolution\Data\SCFattyAcid\23082023_35.FIN	k 10.5	control	Indole	117 m/z	0.0121%
C:\GCMSsolution\Data\SCFattyAcid\23082023_35.FIN	k 10.5	control	Benzenepropanoic acid	91 m/z	0.00626%
C:\GCMSsolution\Data\SCFattyAcid\23082023_36.FIN	k 10.6	control	Acetic acid	43 m/z	8.26%
C:\GCMSsolution\Data\SCFattyAcid\23082023_36.FIN	k 10.6	control	Methyl formate	60 m/z (43)	2.09%
C:\GCMSsolution\Data\SCFattyAcid\23082023_36.FIN	k 10.6	control	Propanoic acid	73 m/z	3.80%
C:\GCMSsolution\Data\SCFattyAcid\23082023_36.FIN	k 10.6	control	Benzaldehyde	106 m/z	0.0177%
C:\GCMSsolution\Data\SCFattyAcid\23082023_36.FIN	k 10.6	control	Propanoic acid, 2-methyl-	73 m/z	1.40%
C:\GCMSsolution\Data\SCFattyAcid\23082023_36.FIN	k 10.6	control	Benzeneacetaldehyde	91 m/z (60)	0.0299%
C:\GCMSsolution\Data\SCFattyAcid\23082023_36.FIN	k 10.6	control	Butanoic acid, 3-methyl-	TIC	2.98%
C:\GCMSsolution\Data\SCFattyAcid\23082023_36.FIN	k 10.6	control	Butanoic acid, 2-methyl-	74 m/z	1.55%
C:\GCMSsolution\Data\SCFattyAcid\23082023_36.FIN	k 10.6	control	Pentanoic acid	60 m/z	4.15%
C:\GCMSsolution\Data\SCFattyAcid\23082023_36.FIN	k 10.6	control	Pentanoic acid, 4-methyl-	57 m/z	0.188%
C:\GCMSsolution\Data\SCFattyAcid\23082023_36.FIN	k 10.6	control	Undecanal	57 m/z	0.0224%
C:\GCMSsolution\Data\SCFattyAcid\23082023_36.FIN	k 10.6	control	Heptanoic acid	60 m/z	0.0250%
C:\GCMSsolution\Data\SCFattyAcid\23082023_36.FIN	k 10.6	control	Phenol	94 m/z	0.0571%
C:\GCMSsolution\Data\SCFattyAcid\23082023_36.FIN	k 10.6	control	Tridecanal	TIC	0.0718%
C:\GCMSsolution\Data\SCFattyAcid\23082023_36.FIN	k 10.6	control	Phenylethyl Alcohol	91 m/z (57)	0.0335%
C:\GCMSsolution\Data\SCFattyAcid\23082023_36.FIN	k 10.6	control	1H-Pyrrole-2-carboxaldehyde	95 m/z	0.000894%
C:\GCMSsolution\Data\SCFattyAcid\23082023_36.FIN	k 10.6	control	Octanoic Acid	60 m/z (85)	0.0395%
C:\GCMSsolution\Data\SCFattyAcid\23082023_36.FIN	k 10.6	control	2(3H)-Furanone, dihydro-5-pentyl-	85 m/z (60)	0.0124%
C:\GCMSsolution\Data\SCFattyAcid\23082023_36.FIN	k 10.6	control	Benzyl Alcohol	107 m/z	0.291%
C:\GCMSsolution\Data\SCFattyAcid\23082023_36.FIN	k 10.6	control	Tetradecanal	57 m/z	0.182%
C:\GCMSsolution\Data\SCFattyAcid\23082023_36.FIN	k 10.6	control	Nonanoic acid	60 m/z	0.137%
C:\GCMSsolution\Data\SCFattyAcid\23082023_36.FIN	k 10.6	control	2-Isopropylpyrazine	39 m/z	0.0322%
C:\GCMSsolution\Data\SCFattyAcid\23082023_36.FIN	k 10.6	control	Acetophenone, 4'-methoxy-	150 m/z	0.00310%
C:\GCMSsolution\Data\SCFattyAcid\23082023_36.FIN	k 10.6	control	5-Acetyl-2-methylpyridine	120 m/z	0.00374%
C:\GCMSsolution\Data\SCFattyAcid\23082023_36.FIN	k 10.6	control	1-Decanol	83 m/z	0.0148%
C:\GCMSsolution\Data\SCFattyAcid\23082023_36.FIN	k 10.6	control	1-Undecanol	TIC	0.00325%
C:\GCMSsolution\Data\SCFattyAcid\23082023_36.FIN	k 10.6	control	Indole	117 m/z	0.0165%
C:\GCMSsolution\Data\SCFattyAcid\23082023_36.FIN	k 10.6	control	Benzeneacetic acid	91 m/z	0.0293%
C:\GCMSsolution\Data\SCFattyAcid\23082023_36.FIN	k 10.6	control	Vanillin	151 m/z	0.00112%
C:\GCMSsolution\Data\SCFattyAcid\23082023_36.FIN	k 10.6	control	Benzenepropanoic acid	91 m/z	0.103%
C:\GCMSsolution\Data\SCFattyAcid\23082023_37.FIN	k 10.7	control	Acetic acid	43 m/z	7.59%
C:\GCMSsolution\Data\SCFattyAcid\23082023_37.FIN	k 10.7	control	Furfural	95 m/z	0.00716%
C:\GCMSsolution\Data\SCFattyAcid\23082023_37.FIN	k 10.7	control	Propanoic acid	74 m/z	3.74%
C:\GCMSsolution\Data\SCFattyAcid\23082023_37.FIN	k 10.7	control	Benzaldehyde	105 m/z	0.0227%
C:\GCMSsolution\Data\SCFattyAcid\23082023_37.FIN	k 10.7	control	Propanoic acid, 2-methyl-	43 m/z	2.49%
C:\GCMSsolution\Data\SCFattyAcid\23082023_37.FIN	k 10.7	control	Benzeneacetaldehyde	92 m/z	0.0355%
C:\GCMSsolution\Data\SCFattyAcid\23082023_37.FIN	k 10.7	control	Butanoic acid, 3-methyl-	45 m/z	4.60%
C:\GCMSsolution\Data\SCFattyAcid\23082023_37.FIN	k 10.7	control	Butanoic acid, 2-methyl-	74 m/z	2.40%
C:\GCMSsolution\Data\SCFattyAcid\23082023_37.FIN	k 10.7	control	Pentanoic acid	60 m/z	5.98%
C:\GCMSsolution\Data\SCFattyAcid\23082023_37.FIN	k 10.7	control	Pentanoic acid, 4-methyl-	57 m/z	0.164%
C:\GCMSsolution\Data\SCFattyAcid\23082023_37.FIN	k 10.7	control	Undecanal	TIC	0.00782%
C:\GCMSsolution\Data\SCFattyAcid\23082023_37.FIN	k 10.7	control	Heptanoic acid	60 m/z	0.0133%
C:\GCMSsolution\Data\SCFattyAcid\23082023_37.FIN	k 10.7	control	Phenol	94 m/z	0.0668%
C:\GCMSsolution\Data\SCFattyAcid\23082023_37.FIN	k 10.7	control	Tridecanal	57 m/z (91)	0.0377%
C:\GCMSsolution\Data\SCFattyAcid\23082023_37.FIN	k 10.7	control	Phenylethyl Alcohol	91 m/z (57)	0.0532%
C:\GCMSsolution\Data\SCFattyAcid\23082023_37.FIN	k 10.7	control	1H-Pyrrole-2-carboxaldehyde	95 m/z	0.00121%
C:\GCMSsolution\Data\SCFattyAcid\23082023_37.FIN	k 10.7	control	Octanoic Acid	60 m/z	0.0220%
C:\GCMSsolution\Data\SCFattyAcid\23082023_37.FIN	k 10.7	control	Benzyl Alcohol	107 m/z	0.485%
C:\GCMSsolution\Data\SCFattyAcid\23082023_37.FIN	k 10.7	control	Tetradecanal	57 m/z	0.0794%
C:\GCMSsolution\Data\SCFattyAcid\23082023_37.FIN	k 10.7	control	Nonanoic acid	60 m/z	0.200%
C:\GCMSsolution\Data\SCFattyAcid\23082023_37.FIN	k 10.7	control	2-Isopropylpyrazine	61 m/z	0.114%
C:\GCMSsolution\Data\SCFattyAcid\23082023_37.FIN	k 10.7	control	5-Acetyl-2-methylpyridine	120 m/z	0.00375%
C:\GCMSsolution\Data\SCFattyAcid\23082023_37.FIN	k 10.7	control	1-Undecanol	TIC	0.00368%
C:\GCMSsolution\Data\SCFattyAcid\23082023_37.FIN	k 10.7	control	Indole	117 m/z	0.0584%
C:\GCMSsolution\Data\SCFattyAcid\23082023_37.FIN	k 10.7	control	Benzeneacetic acid	91 m/z	0.0207%
C:\GCMSsolution\Data\SCFattyAcid\23082023_37.FIN	k 10.7	control	Benzenepropanoic acid	91 m/z	0.0441%
C:\GCMSsolution\Data\SCFattyAcid\23082023_38.FIN	k 10.8	control	Acetic acid	60 m/z	11.2%
C:\GCMSsolution\Data\SCFattyAcid\23082023_38.FIN	k 10.8	control	Benzaldehyde	105 m/z	0.0465%
C:\GCMSsolution\Data\SCFattyAcid\23082023_38.FIN	k 10.8	control	Propanoic acid	74 m/z	6.57%
C:\GCMSsolution\Data\SCFattyAcid\23082023_38.FIN	k 10.8	control	Propanoic acid, 2-methyl-	43 m/z	3.23%
C:\GCMSsolution\Data\SCFattyAcid\23082023_38.FIN	k 10.8	control	Benzeneacetaldehyde	91 m/z (71)	0.0204%
C:\GCMSsolution\Data\SCFattyAcid\23082023_38.FIN	k 10.8	control	Butanoic acid, 3-methyl-	60 m/z	3.12%
C:\GCMSsolution\Data\SCFattyAcid\23082023_38.FIN	k 10.8	control	Methyl formate	60 m/z (87)	1.93%
C:\GCMSsolution\Data\SCFattyAcid\23082023_38.FIN	k 10.8	control	Pentanoic acid, 3-methyl-	87 m/z	5.04%
C:\GCMSsolution\Data\SCFattyAcid\23082023_38.FIN	k 10.8	control	Butanoic acid, 2-methyl-	74 m/z	2.78%
C:\GCMSsolution\Data\SCFattyAcid\23082023_38.FIN	k 10.8	control	Pentanoic acid	60 m/z	1.80%
C:\GCMSsolution\Data\SCFattyAcid\23082023_38.FIN	k 10.8	control	Tridecane	85 m/z	0.00634%
C:\GCMSsolution\Data\SCFattyAcid\23082023_38.FIN	k 10.8	control	Pentanoic acid, 4-methyl-	57 m/z	0.0120%
C:\GCMSsolution\Data\SCFattyAcid\23082023_38.FIN	k 10.8	control	Heptanoic acid	60 m/z	0.0282%
C:\GCMSsolution\Data\SCFattyAcid\23082023_38.FIN	k 10.8	control	Phenol	TIC	0.0787%
C:\GCMSsolution\Data\SCFattyAcid\23082023_38.FIN	k 10.8	control	Phenylethyl Alcohol	91 m/z	0.0180%
C:\GCMSsolution\Data\SCFattyAcid\23082023_38.FIN	k 10.8	control	Octanoic Acid	60 m/z (135)	0.0531%
C:\GCMSsolution\Data\SCFattyAcid\23082023_38.FIN	k 10.8	control	Benzyl Alcohol	TIC	0.0973%
C:\GCMSsolution\Data\SCFattyAcid\23082023_38.FIN	k 10.8	control	Undecanal	TIC	0.0252%
C:\GCMSsolution\Data\SCFattyAcid\23082023_38.FIN	k 10.8	control	Tetradecanal	57 m/z	0.0400%
C:\GCMSsolution\Data\SCFattyAcid\23082023_38.FIN	k 10.8	control	Nonanoic acid	TIC	0.299%
C:\GCMSsolution\Data\SCFattyAcid\23082023_38.FIN	k 10.8	control	Acetophenone, 4'-methoxy-	150 m/z	0.00119%
C:\GCMSsolution\Data\SCFattyAcid\23082023_38.FIN	k 10.8	control	5-Acetyl-2-methylpyridine	120 m/z	0.00395%
C:\GCMSsolution\Data\SCFattyAcid\23082023_38.FIN	k 10.8	control	3-Buten-2-one, 4-(2,5,6,6-tetramethyl-1-cyclohexen-1-yl)-	TIC	0.0270%
C:\GCMSsolution\Data\SCFattyAcid\23082023_38.FIN	k 10.8	control	Indole	117 m/z	0.102%
C:\GCMSsolution\Data\SCFattyAcid\23082023_38.FIN	k 10.8	control	Benzenepropanoic acid	91 m/z	0.00593%
C:\GCMSsolution\Data\SCFattyAcid\23082023_38.FIN	k 10.8	control	n-Hexadecanoic acid	TIC	0.00268%
C:\GCMSsolution\Data\SCFattyAcid\23082023_39.FIN	k 10.9	control	Acetic acid	47 m/z	1.24%
C:\GCMSsolution\Data\SCFattyAcid\23082023_39.FIN	k 10.9	control	Benzaldehyde	105 m/z	0.0517%
C:\GCMSsolution\Data\SCFattyAcid\23082023_39.FIN	k 10.9	control	Propanoic acid	74 m/z	4.26%
C:\GCMSsolution\Data\SCFattyAcid\23082023_39.FIN	k 10.9	control	Propanoic acid, 2-methyl-	43 m/z	2.97%
C:\GCMSsolution\Data\SCFattyAcid\23082023_39.FIN	k 10.9	control	Methyl formate	60 m/z (41)	1.91%
C:\GCMSsolution\Data\SCFattyAcid\23082023_39.FIN	k 10.9	control	Butanoic acid, 3-methyl-	43 m/z	3.57%
C:\GCMSsolution\Data\SCFattyAcid\23082023_39.FIN	k 10.9	control	Pentanoic acid, 3-methyl-	41 m/z	4.91%
C:\GCMSsolution\Data\SCFattyAcid\23082023_39.FIN	k 10.9	control	Butanoic acid, 2-methyl-	74 m/z	2.57%
C:\GCMSsolution\Data\SCFattyAcid\23082023_39.FIN	k 10.9	control	Pentanoic acid	60 m/z	1.83%
C:\GCMSsolution\Data\SCFattyAcid\23082023_39.FIN	k 10.9	control	Pentanoic acid, 4-methyl-	57 m/z	0.0136%
C:\GCMSsolution\Data\SCFattyAcid\23082023_39.FIN	k 10.9	control	p-Aminotoluene	107 m/z	0.00330%
C:\GCMSsolution\Data\SCFattyAcid\23082023_39.FIN	k 10.9	control	Propanoic acid, butyl ester	57 m/z	0.00120%
C:\GCMSsolution\Data\SCFattyAcid\23082023_39.FIN	k 10.9	control	Phenol, 2-methoxy-	109 m/z	0.00225%
C:\GCMSsolution\Data\SCFattyAcid\23082023_39.FIN	k 10.9	control	3-Pentanol, 3-methyl-	TIC	0.00500%
C:\GCMSsolution\Data\SCFattyAcid\23082023_39.FIN	k 10.9	control	Ethanone, 1-(1H-pyrrol-2-yl)-	94 m/z	0.0120%
C:\GCMSsolution\Data\SCFattyAcid\23082023_39.FIN	k 10.9	control	Phenol	94 m/z	0.210%
C:\GCMSsolution\Data\SCFattyAcid\23082023_39.FIN	k 10.9	control	Phenylethyl Alcohol	91 m/z	0.00742%
C:\GCMSsolution\Data\SCFattyAcid\23082023_39.FIN	k 10.9	control	Pyrazine, 2,6-diethyl-	135 m/z	0.0259%
C:\GCMSsolution\Data\SCFattyAcid\23082023_39.FIN	k 10.9	control	Octanoic Acid	60 m/z (135)	0.0224%
C:\GCMSsolution\Data\SCFattyAcid\23082023_39.FIN	k 10.9	control	Benzyl Alcohol	107 m/z	1.20%
C:\GCMSsolution\Data\SCFattyAcid\23082023_39.FIN	k 10.9	control	Tetradecanal	57 m/z	0.0681%
C:\GCMSsolution\Data\SCFattyAcid\23082023_39.FIN	k 10.9	control	Nonanoic acid	TIC	0.117%
C:\GCMSsolution\Data\SCFattyAcid\23082023_39.FIN	k 10.9	control	2-Isopropylpyrazine	107 m/z	0.212%
C:\GCMSsolution\Data\SCFattyAcid\23082023_39.FIN	k 10.9	control	Pyridine, 3-methyl-	TIC	0.0197%
C:\GCMSsolution\Data\SCFattyAcid\23082023_39.FIN	k 10.9	control	Acetophenone, 4'-methoxy-	135 m/z	0.00194%
C:\GCMSsolution\Data\SCFattyAcid\23082023_39.FIN	k 10.9	control	Indole	117 m/z	0.0838%
C:\GCMSsolution\Data\SCFattyAcid\23082023_39.FIN	k 10.9	control	Aniline, N-methyl-	106 m/z	0.0122%
C:\GCMSsolution\Data\SCFattyAcid\23082023_39.FIN	k 10.9	control	Benzeneacetic acid	91 m/z	0.00757%
C:\GCMSsolution\Data\SCFattyAcid\23082023_40.FIN	k 10.10	control	Acetic acid	60 m/z	8.77%
C:\GCMSsolution\Data\SCFattyAcid\23082023_40.FIN	k 10.10	control	Benzaldehyde	77 m/z	0.0207%
C:\GCMSsolution\Data\SCFattyAcid\23082023_40.FIN	k 10.10	control	Propanoic acid	74 m/z	6.30%
C:\GCMSsolution\Data\SCFattyAcid\23082023_40.FIN	k 10.10	control	Propanoic acid, 2-methyl-	43 m/z	2.34%
C:\GCMSsolution\Data\SCFattyAcid\23082023_40.FIN	k 10.10	control	Methyl formate	60 m/z (41)	1.76%
C:\GCMSsolution\Data\SCFattyAcid\23082023_40.FIN	k 10.10	control	Butanoic acid, 3-methyl-	45 m/z	3.73%
C:\GCMSsolution\Data\SCFattyAcid\23082023_40.FIN	k 10.10	control	Butanoic acid, 2-methyl-	74 m/z	2.01%
C:\GCMSsolution\Data\SCFattyAcid\23082023_40.FIN	k 10.10	control	Pentanoic acid	60 m/z	5.15%
C:\GCMSsolution\Data\SCFattyAcid\23082023_40.FIN	k 10.10	control	Pentanoic acid, 4-methyl-	57 m/z	0.115%
C:\GCMSsolution\Data\SCFattyAcid\23082023_40.FIN	k 10.10	control	p-Aminotoluene	107 m/z	0.00214%
C:\GCMSsolution\Data\SCFattyAcid\23082023_40.FIN	k 10.10	control	Heptanoic acid	TIC	0.0132%
C:\GCMSsolution\Data\SCFattyAcid\23082023_40.FIN	k 10.10	control	Ethanone, 1-(1H-pyrrol-2-yl)-	94 m/z	0.00115%
C:\GCMSsolution\Data\SCFattyAcid\23082023_40.FIN	k 10.10	control	Phenol	94 m/z	0.0582%
C:\GCMSsolution\Data\SCFattyAcid\23082023_40.FIN	k 10.10	control	Phenylethyl Alcohol	91 m/z	0.00802%
C:\GCMSsolution\Data\SCFattyAcid\23082023_40.FIN	k 10.10	control	Pyrazine, 2,6-diethyl-	135 m/z	0.00289%
C:\GCMSsolution\Data\SCFattyAcid\23082023_40.FIN	k 10.10	control	Octanoic Acid	TIC	0.00995%
C:\GCMSsolution\Data\SCFattyAcid\23082023_40.FIN	k 10.10	control	Benzyl Alcohol	107 m/z	0.262%
C:\GCMSsolution\Data\SCFattyAcid\23082023_40.FIN	k 10.10	control	Undecanal	57 m/z	0.00955%
C:\GCMSsolution\Data\SCFattyAcid\23082023_40.FIN	k 10.10	control	Nonanoic acid	60 m/z	0.0396%
C:\GCMSsolution\Data\SCFattyAcid\23082023_40.FIN	k 10.10	control	2-Isopropylpyrazine	39 m/z	0.0182%
C:\GCMSsolution\Data\SCFattyAcid\23082023_40.FIN	k 10.10	control	Pentadecane	57 m/z	0.00885%
C:\GCMSsolution\Data\SCFattyAcid\23082023_40.FIN	k 10.10	control	Acetophenone, 4'-methoxy-	135 m/z	0.000683%
C:\GCMSsolution\Data\SCFattyAcid\23082023_40.FIN	k 10.10	control	5-Acetyl-2-methylpyridine	120 m/z	0.00658%
C:\GCMSsolution\Data\SCFattyAcid\23082023_40.FIN	k 10.10	control	Hexadecane	57 m/z	0.00883%
C:\GCMSsolution\Data\SCFattyAcid\23082023_40.FIN	k 10.10	control	Indole	117 m/z	0.0272%
C:\GCMSsolution\Data\SCFattyAcid\23082023_40.FIN	k 10.10	control	n-Hexadecanoic acid	TIC	0.00877%
C:\GCMSsolution\Data\SCFattyAcid\23082023_41.FIN	k 5.1	control	Acetic acid	60 m/z	14.8%
C:\GCMSsolution\Data\SCFattyAcid\23082023_41.FIN	k 5.1	control	Propanoic acid	74 m/z	6.59%
C:\GCMSsolution\Data\SCFattyAcid\23082023_41.FIN	k 5.1	control	Propanoic acid, 2-methyl-	43 m/z	2.54%
C:\GCMSsolution\Data\SCFattyAcid\23082023_41.FIN	k 5.1	control	Benzeneacetaldehyde	91 m/z (60)	0.0357%
C:\GCMSsolution\Data\SCFattyAcid\23082023_41.FIN	k 5.1	control	Methyl formate	60 m/z (41)	2.26%
C:\GCMSsolution\Data\SCFattyAcid\23082023_41.FIN	k 5.1	control	Butanoic acid, 3-methyl-	60 m/z	2.71%
C:\GCMSsolution\Data\SCFattyAcid\23082023_41.FIN	k 5.1	control	Butanoic acid, 2-methyl-	74 m/z	2.28%
C:\GCMSsolution\Data\SCFattyAcid\23082023_41.FIN	k 5.1	control	Pentanoic acid	60 m/z	4.02%
C:\GCMSsolution\Data\SCFattyAcid\23082023_41.FIN	k 5.1	control	Pentanoic acid, 4-methyl-	57 m/z	0.0859%
C:\GCMSsolution\Data\SCFattyAcid\23082023_41.FIN	k 5.1	control	Propanoic acid, propyl ester	57 m/z	0.00110%
C:\GCMSsolution\Data\SCFattyAcid\23082023_41.FIN	k 5.1	control	Heptanoic acid	TIC	0.0110%
C:\GCMSsolution\Data\SCFattyAcid\23082023_41.FIN	k 5.1	control	Ethanone, 1-(1H-pyrrol-2-yl)-	94 m/z	0.000304%
C:\GCMSsolution\Data\SCFattyAcid\23082023_41.FIN	k 5.1	control	Phenol	94 m/z	0.159%
C:\GCMSsolution\Data\SCFattyAcid\23082023_41.FIN	k 5.1	control	Tridecanal	57 m/z	0.0651%
C:\GCMSsolution\Data\SCFattyAcid\23082023_41.FIN	k 5.1	control	Phenylethyl Alcohol	91 m/z	0.196%
C:\GCMSsolution\Data\SCFattyAcid\23082023_41.FIN	k 5.1	control	Octanoic Acid	60 m/z	0.0107%
C:\GCMSsolution\Data\SCFattyAcid\23082023_41.FIN	k 5.1	control	Benzyl Alcohol	107 m/z (55)	0.264%
C:\GCMSsolution\Data\SCFattyAcid\23082023_41.FIN	k 5.1	control	Tetradecanal	57 m/z	0.233%
C:\GCMSsolution\Data\SCFattyAcid\23082023_41.FIN	k 5.1	control	Nonanoic acid	TIC	0.0146%
[truncated: 242 more rows]

## Sheet: DSS
Table S2: metabolomic data from DSS group
FileName	Code	Group	Name	Model	Amount
C:\GCMSsolution\Data\SCFattyAcid\29082023_01.FIN	dss 15.1	dss	Acetic acid	43 m/z	2.54%
C:\GCMSsolution\Data\SCFattyAcid\29082023_01.FIN	dss 15.1	dss	Furfural	96 m/z	0.00630%
C:\GCMSsolution\Data\SCFattyAcid\29082023_01.FIN	dss 15.1	dss	Benzaldehyde	105 m/z	0.0952%
C:\GCMSsolution\Data\SCFattyAcid\29082023_01.FIN	dss 15.1	dss	Propanoic acid	74 m/z	1.12%
C:\GCMSsolution\Data\SCFattyAcid\29082023_01.FIN	dss 15.1	dss	Propanoic acid, 2-methyl-	43 m/z	0.737%
C:\GCMSsolution\Data\SCFattyAcid\29082023_01.FIN	dss 15.1	dss	Methyl formate	60 m/z (41)	1.12%
C:\GCMSsolution\Data\SCFattyAcid\29082023_01.FIN	dss 15.1	dss	Butanoic acid, 3-methyl-	41 m/z	2.00%
C:\GCMSsolution\Data\SCFattyAcid\29082023_01.FIN	dss 15.1	dss	Butanoic acid, 2-methyl-	74 m/z	0.472%
C:\GCMSsolution\Data\SCFattyAcid\29082023_01.FIN	dss 15.1	dss	Pentanoic acid	60 m/z	1.12%
C:\GCMSsolution\Data\SCFattyAcid\29082023_01.FIN	dss 15.1	dss	Tridecane	57 m/z	0.00528%
C:\GCMSsolution\Data\SCFattyAcid\29082023_01.FIN	dss 15.1	dss	Heptanoic acid	60 m/z (88)	0.00983%
C:\GCMSsolution\Data\SCFattyAcid\29082023_01.FIN	dss 15.1	dss	Phenol	94 m/z	0.0201%
C:\GCMSsolution\Data\SCFattyAcid\29082023_01.FIN	dss 15.1	dss	Octanoic Acid	60 m/z	0.0113%
C:\GCMSsolution\Data\SCFattyAcid\29082023_01.FIN	dss 15.1	dss	Benzyl Alcohol	107 m/z	0.596%
C:\GCMSsolution\Data\SCFattyAcid\29082023_01.FIN	dss 15.1	dss	Undecanal	57 m/z	0.0159%
C:\GCMSsolution\Data\SCFattyAcid\29082023_01.FIN	dss 15.1	dss	Nonanoic acid	60 m/z	0.0983%
C:\GCMSsolution\Data\SCFattyAcid\29082023_01.FIN	dss 15.1	dss	2-Isopropylpyrazine	107 m/z	0.0429%
C:\GCMSsolution\Data\SCFattyAcid\29082023_01.FIN	dss 15.1	dss	Indole	117 m/z	0.0765%
C:\GCMSsolution\Data\SCFattyAcid\29082023_02.FIN	dss 15.2	dss	Acetic acid	42 m/z	0.806%
C:\GCMSsolution\Data\SCFattyAcid\29082023_02.FIN	dss 15.2	dss	Propanoic acid	TIC	0.814%
C:\GCMSsolution\Data\SCFattyAcid\29082023_02.FIN	dss 15.2	dss	Benzaldehyde	105 m/z	0.0827%
C:\GCMSsolution\Data\SCFattyAcid\29082023_02.FIN	dss 15.2	dss	Propanoic acid, 2-methyl-	43 m/z	0.214%
C:\GCMSsolution\Data\SCFattyAcid\29082023_02.FIN	dss 15.2	dss	Benzeneacetaldehyde	91 m/z	0.0807%
C:\GCMSsolution\Data\SCFattyAcid\29082023_02.FIN	dss 15.2	dss	Butanoic acid, 3-methyl-	60 m/z	0.807%
C:\GCMSsolution\Data\SCFattyAcid\29082023_02.FIN	dss 15.2	dss	Butanoic acid, 2-methyl-	74 m/z	0.397%
C:\GCMSsolution\Data\SCFattyAcid\29082023_02.FIN	dss 15.2	dss	Pentanoic acid	60 m/z	0.105%
C:\GCMSsolution\Data\SCFattyAcid\29082023_02.FIN	dss 15.2	dss	Pentanoic acid, 4-methyl-	57 m/z	0.241%
C:\GCMSsolution\Data\SCFattyAcid\29082023_02.FIN	dss 15.2	dss	Heptanoic acid	60 m/z (85)	0.0199%
C:\GCMSsolution\Data\SCFattyAcid\29082023_02.FIN	dss 15.2	dss	Phenylethyl Alcohol	91 m/z	0.0134%
C:\GCMSsolution\Data\SCFattyAcid\29082023_02.FIN	dss 15.2	dss	Octanoic Acid	60 m/z (135)	0.0197%
C:\GCMSsolution\Data\SCFattyAcid\29082023_02.FIN	dss 15.2	dss	Benzyl Alcohol	107 m/z (55)	0.0129%
C:\GCMSsolution\Data\SCFattyAcid\29082023_02.FIN	dss 15.2	dss	Acetic acid, 4-methylphenyl ester	107 m/z	0.00811%
C:\GCMSsolution\Data\SCFattyAcid\29082023_02.FIN	dss 15.2	dss	Undecanal	TIC	0.00294%
C:\GCMSsolution\Data\SCFattyAcid\29082023_02.FIN	dss 15.2	dss	Nonanoic acid	60 m/z	0.0734%
C:\GCMSsolution\Data\SCFattyAcid\29082023_02.FIN	dss 15.2	dss	5-Acetyl-2-methylpyridine	120 m/z	0.00172%
C:\GCMSsolution\Data\SCFattyAcid\29082023_02.FIN	dss 15.2	dss	Indole	91 m/z	0.0192%
C:\GCMSsolution\Data\SCFattyAcid\29082023_03.FIN	dss 15.3	dss	Acetic acid	43 m/z	0.970%
C:\GCMSsolution\Data\SCFattyAcid\29082023_03.FIN	dss 15.3	dss	Propanoic acid	74 m/z	0.676%
C:\GCMSsolution\Data\SCFattyAcid\29082023_03.FIN	dss 15.3	dss	Benzaldehyde	105 m/z	0.0864%
C:\GCMSsolution\Data\SCFattyAcid\29082023_03.FIN	dss 15.3	dss	Propanoic acid, 2-methyl-	43 m/z	0.113%
C:\GCMSsolution\Data\SCFattyAcid\29082023_03.FIN	dss 15.3	dss	Tridecane	TIC	0.00164%
C:\GCMSsolution\Data\SCFattyAcid\29082023_03.FIN	dss 15.3	dss	Benzeneacetaldehyde	91 m/z	0.0501%
C:\GCMSsolution\Data\SCFattyAcid\29082023_03.FIN	dss 15.3	dss	Butanoic acid, 3-methyl-	TIC	0.260%
C:\GCMSsolution\Data\SCFattyAcid\29082023_03.FIN	dss 15.3	dss	2-Propanol, 1-butoxy-	41 m/z	0.187%
C:\GCMSsolution\Data\SCFattyAcid\29082023_03.FIN	dss 15.3	dss	Butanoic acid, 2-methyl-	41 m/z (60)	0.201%
C:\GCMSsolution\Data\SCFattyAcid\29082023_03.FIN	dss 15.3	dss	Pentanoic acid	TIC	0.150%
C:\GCMSsolution\Data\SCFattyAcid\29082023_03.FIN	dss 15.3	dss	Phenol	94 m/z	0.0146%
C:\GCMSsolution\Data\SCFattyAcid\29082023_03.FIN	dss 15.3	dss	Benzyl Alcohol	107 m/z (55)	0.110%
C:\GCMSsolution\Data\SCFattyAcid\29082023_03.FIN	dss 15.3	dss	Undecanal	TIC	0.00899%
C:\GCMSsolution\Data\SCFattyAcid\29082023_03.FIN	dss 15.3	dss	2-Isopropylpyrazine	78 m/z	0.0413%
C:\GCMSsolution\Data\SCFattyAcid\29082023_03.FIN	dss 15.3	dss	5-Acetyl-2-methylpyridine	120 m/z	0.00515%
C:\GCMSsolution\Data\SCFattyAcid\29082023_03.FIN	dss 15.3	dss	Indole	TIC	0.00291%
C:\GCMSsolution\Data\SCFattyAcid\29082023_04.FIN	dss 15.4	dss	Acetic acid	43 m/z	2.05%
C:\GCMSsolution\Data\SCFattyAcid\29082023_04.FIN	dss 15.4	dss	Propanoic acid	TIC	1.11%
C:\GCMSsolution\Data\SCFattyAcid\29082023_04.FIN	dss 15.4	dss	Benzaldehyde	106 m/z	0.0570%
C:\GCMSsolution\Data\SCFattyAcid\29082023_04.FIN	dss 15.4	dss	Propanoic acid, 2-methyl-	43 m/z	0.217%
C:\GCMSsolution\Data\SCFattyAcid\29082023_04.FIN	dss 15.4	dss	Benzeneacetaldehyde	91 m/z	0.0219%
C:\GCMSsolution\Data\SCFattyAcid\29082023_04.FIN	dss 15.4	dss	Butanoic acid, 3-methyl-	60 m/z	0.441%
C:\GCMSsolution\Data\SCFattyAcid\29082023_04.FIN	dss 15.4	dss	Butanoic acid, 2-methyl-	74 m/z	0.119%
C:\GCMSsolution\Data\SCFattyAcid\29082023_04.FIN	dss 15.4	dss	Pentanoic acid	60 m/z	0.526%
C:\GCMSsolution\Data\SCFattyAcid\29082023_04.FIN	dss 15.4	dss	Pentanoic acid, 4-methyl-	TIC	0.00321%
C:\GCMSsolution\Data\SCFattyAcid\29082023_04.FIN	dss 15.4	dss	Benzyl Alcohol	107 m/z	0.112%
C:\GCMSsolution\Data\SCFattyAcid\29082023_04.FIN	dss 15.4	dss	Acetophenone, 4'-methoxy-	150 m/z	0.000885%
C:\GCMSsolution\Data\SCFattyAcid\29082023_04.FIN	dss 15.4	dss	Indole	63 m/z	0.0215%
C:\GCMSsolution\Data\SCFattyAcid\29082023_05.FIN	dss 15.5	dss	Acetic acid	60 m/z	1.33%
C:\GCMSsolution\Data\SCFattyAcid\29082023_05.FIN	dss 15.5	dss	Propanoic acid	74 m/z	0.847%
C:\GCMSsolution\Data\SCFattyAcid\29082023_05.FIN	dss 15.5	dss	Benzaldehyde	106 m/z	0.0742%
C:\GCMSsolution\Data\SCFattyAcid\29082023_05.FIN	dss 15.5	dss	Propanoic acid, 2-methyl-	43 m/z	0.174%
C:\GCMSsolution\Data\SCFattyAcid\29082023_05.FIN	dss 15.5	dss	Benzeneacetaldehyde	91 m/z (60)	0.0311%
C:\GCMSsolution\Data\SCFattyAcid\29082023_05.FIN	dss 15.5	dss	Butanoic acid, 2-methyl-	41 m/z (60)	0.347%
C:\GCMSsolution\Data\SCFattyAcid\29082023_05.FIN	dss 15.5	dss	Butanoic acid, 3-methyl-	41 m/z	0.557%
C:\GCMSsolution\Data\SCFattyAcid\29082023_05.FIN	dss 15.5	dss	Pentanoic acid	60 m/z	0.860%
C:\GCMSsolution\Data\SCFattyAcid\29082023_05.FIN	dss 15.5	dss	Pentanoic acid, 4-methyl-	TIC	0.00407%
C:\GCMSsolution\Data\SCFattyAcid\29082023_05.FIN	dss 15.5	dss	Heptanoic acid	60 m/z	0.00871%
C:\GCMSsolution\Data\SCFattyAcid\29082023_05.FIN	dss 15.5	dss	Phenol	94 m/z	0.00236%
C:\GCMSsolution\Data\SCFattyAcid\29082023_05.FIN	dss 15.5	dss	Phenylethyl Alcohol	65 m/z (57)	0.0130%
C:\GCMSsolution\Data\SCFattyAcid\29082023_05.FIN	dss 15.5	dss	Octanoic Acid	60 m/z (135)	0.0180%
C:\GCMSsolution\Data\SCFattyAcid\29082023_05.FIN	dss 15.5	dss	Benzyl Alcohol	107 m/z	0.415%
C:\GCMSsolution\Data\SCFattyAcid\29082023_05.FIN	dss 15.5	dss	Nonanoic acid	60 m/z	0.0166%
C:\GCMSsolution\Data\SCFattyAcid\29082023_05.FIN	dss 15.5	dss	2-Isopropylpyrazine	TIC	0.0107%
C:\GCMSsolution\Data\SCFattyAcid\29082023_05.FIN	dss 15.5	dss	Indole	TIC	0.00178%
C:\GCMSsolution\Data\SCFattyAcid\29082023_06.FIN	dss 15.6	dss	Acetic acid	43 m/z	2.66%
C:\GCMSsolution\Data\SCFattyAcid\29082023_06.FIN	dss 15.6	dss	Propanoic acid	74 m/z	0.983%
C:\GCMSsolution\Data\SCFattyAcid\29082023_06.FIN	dss 15.6	dss	Benzaldehyde	106 m/z (74)	0.0313%
C:\GCMSsolution\Data\SCFattyAcid\29082023_06.FIN	dss 15.6	dss	Propanoic acid, 2-methyl-	43 m/z	0.371%
C:\GCMSsolution\Data\SCFattyAcid\29082023_06.FIN	dss 15.6	dss	Benzeneacetaldehyde	91 m/z	0.0158%
C:\GCMSsolution\Data\SCFattyAcid\29082023_06.FIN	dss 15.6	dss	Butanoic acid, 3-methyl-	60 m/z	0.937%
C:\GCMSsolution\Data\SCFattyAcid\29082023_06.FIN	dss 15.6	dss	Butanoic acid, 2-methyl-	74 m/z	0.565%
C:\GCMSsolution\Data\SCFattyAcid\29082023_06.FIN	dss 15.6	dss	Pentanoic acid	60 m/z	0.713%
C:\GCMSsolution\Data\SCFattyAcid\29082023_06.FIN	dss 15.6	dss	1(3H)-Isobenzofuranone	133 m/z	0.110%
C:\GCMSsolution\Data\SCFattyAcid\29082023_06.FIN	dss 15.6	dss	3-Pentanol, 3-methyl-	TIC	0.00812%
C:\GCMSsolution\Data\SCFattyAcid\29082023_06.FIN	dss 15.6	dss	Heptanoic acid	60 m/z (88)	0.0333%
C:\GCMSsolution\Data\SCFattyAcid\29082023_06.FIN	dss 15.6	dss	Phenol	94 m/z	0.00529%
C:\GCMSsolution\Data\SCFattyAcid\29082023_06.FIN	dss 15.6	dss	Octanoic Acid	60 m/z (135)	0.0284%
C:\GCMSsolution\Data\SCFattyAcid\29082023_06.FIN	dss 15.6	dss	Benzyl Alcohol	107 m/z	0.368%
C:\GCMSsolution\Data\SCFattyAcid\29082023_06.FIN	dss 15.6	dss	Undecanal	TIC	0.00389%
C:\GCMSsolution\Data\SCFattyAcid\29082023_06.FIN	dss 15.6	dss	Nonanoic acid	TIC	0.0168%
C:\GCMSsolution\Data\SCFattyAcid\29082023_06.FIN	dss 15.6	dss	2-Isopropylpyrazine	107 m/z	0.0420%
C:\GCMSsolution\Data\SCFattyAcid\29082023_06.FIN	dss 15.6	dss	Indole	118 m/z	0.0367%
C:\GCMSsolution\Data\SCFattyAcid\29082023_07.FIN	dss 15.7	dss	Acetic acid	43 m/z	1.81%
C:\GCMSsolution\Data\SCFattyAcid\29082023_07.FIN	dss 15.7	dss	Benzaldehyde	105 m/z	0.0936%
C:\GCMSsolution\Data\SCFattyAcid\29082023_07.FIN	dss 15.7	dss	Propanoic acid	74 m/z	0.749%
C:\GCMSsolution\Data\SCFattyAcid\29082023_07.FIN	dss 15.7	dss	Propanoic acid, 2-methyl-	43 m/z	0.135%
C:\GCMSsolution\Data\SCFattyAcid\29082023_07.FIN	dss 15.7	dss	Benzeneacetaldehyde	91 m/z	0.0347%
C:\GCMSsolution\Data\SCFattyAcid\29082023_07.FIN	dss 15.7	dss	Butanoic acid, 3-methyl-	60 m/z	0.383%
C:\GCMSsolution\Data\SCFattyAcid\29082023_07.FIN	dss 15.7	dss	Pentanoic acid	60 m/z	0.0958%
C:\GCMSsolution\Data\SCFattyAcid\29082023_07.FIN	dss 15.7	dss	Tridecane	57 m/z	0.00344%
C:\GCMSsolution\Data\SCFattyAcid\29082023_07.FIN	dss 15.7	dss	Undecane	57 m/z (100)	0.0137%
C:\GCMSsolution\Data\SCFattyAcid\29082023_07.FIN	dss 15.7	dss	Phenol, 2-methoxy-	TIC	0.00214%
C:\GCMSsolution\Data\SCFattyAcid\29082023_07.FIN	dss 15.7	dss	Ethanone, 1-(1H-pyrrol-2-yl)-	94 m/z	0.00489%
C:\GCMSsolution\Data\SCFattyAcid\29082023_07.FIN	dss 15.7	dss	Phenol	94 m/z	0.0490%
C:\GCMSsolution\Data\SCFattyAcid\29082023_07.FIN	dss 15.7	dss	Phenylethyl Alcohol	91 m/z (57)	0.0199%
C:\GCMSsolution\Data\SCFattyAcid\29082023_07.FIN	dss 15.7	dss	Octanoic Acid	60 m/z (135)	0.0194%
C:\GCMSsolution\Data\SCFattyAcid\29082023_07.FIN	dss 15.7	dss	Benzyl Alcohol	TIC	1.39%
C:\GCMSsolution\Data\SCFattyAcid\29082023_07.FIN	dss 15.7	dss	Undecanal	TIC	0.00364%
C:\GCMSsolution\Data\SCFattyAcid\29082023_07.FIN	dss 15.7	dss	Nonanoic acid	TIC	0.0175%
C:\GCMSsolution\Data\SCFattyAcid\29082023_07.FIN	dss 15.7	dss	2-Isopropylpyrazine	107 m/z	0.183%
C:\GCMSsolution\Data\SCFattyAcid\29082023_07.FIN	dss 15.7	dss	Pyridine, 3-methyl-	93 m/z	0.136%
C:\GCMSsolution\Data\SCFattyAcid\29082023_07.FIN	dss 15.7	dss	5-Acetyl-2-methylpyridine	120 m/z	0.00293%
C:\GCMSsolution\Data\SCFattyAcid\29082023_07.FIN	dss 15.7	dss	Benzofuran, 2,3-dihydro-	120 m/z	0.00174%
C:\GCMSsolution\Data\SCFattyAcid\29082023_07.FIN	dss 15.7	dss	Indole	117 m/z	0.00389%
C:\GCMSsolution\Data\SCFattyAcid\29082023_09.FIN	dss 15.9	dss	Acetic acid	43 m/z	1.74%
C:\GCMSsolution\Data\SCFattyAcid\29082023_09.FIN	dss 15.9	dss	Propanoic acid	74 m/z	0.570%
C:\GCMSsolution\Data\SCFattyAcid\29082023_09.FIN	dss 15.9	dss	Benzaldehyde	105 m/z	0.0425%
C:\GCMSsolution\Data\SCFattyAcid\29082023_09.FIN	dss 15.9	dss	Propanoic acid, 2-methyl-	43 m/z	0.269%
C:\GCMSsolution\Data\SCFattyAcid\29082023_09.FIN	dss 15.9	dss	Benzeneacetaldehyde	91 m/z	0.0116%
C:\GCMSsolution\Data\SCFattyAcid\29082023_09.FIN	dss 15.9	dss	Butanoic acid, 3-methyl-	60 m/z	0.609%
C:\GCMSsolution\Data\SCFattyAcid\29082023_09.FIN	dss 15.9	dss	Butanoic acid, 2-methyl-	74 m/z	0.295%
C:\GCMSsolution\Data\SCFattyAcid\29082023_09.FIN	dss 15.9	dss	Pentanoic acid	60 m/z	0.230%
C:\GCMSsolution\Data\SCFattyAcid\29082023_09.FIN	dss 15.9	dss	Pentanoic acid, 4-methyl-	TIC	0.00101%
C:\GCMSsolution\Data\SCFattyAcid\29082023_09.FIN	dss 15.9	dss	Heptanoic acid	60 m/z	0.0409%
C:\GCMSsolution\Data\SCFattyAcid\29082023_09.FIN	dss 15.9	dss	Phenol	94 m/z	0.00302%
C:\GCMSsolution\Data\SCFattyAcid\29082023_09.FIN	dss 15.9	dss	Octanoic Acid	60 m/z	0.0220%
C:\GCMSsolution\Data\SCFattyAcid\29082023_09.FIN	dss 15.9	dss	Benzyl Alcohol	107 m/z	0.198%
C:\GCMSsolution\Data\SCFattyAcid\29082023_09.FIN	dss 15.9	dss	Undecanal	TIC	0.0133%
C:\GCMSsolution\Data\SCFattyAcid\29082023_09.FIN	dss 15.9	dss	Nonanoic acid	TIC	0.0196%
C:\GCMSsolution\Data\SCFattyAcid\29082023_09.FIN	dss 15.9	dss	1-Tridecanol	83 m/z (85)	0.0311%
C:\GCMSsolution\Data\SCFattyAcid\29082023_09.FIN	dss 15.9	dss	1-Undecanol	83 m/z	0.0200%
C:\GCMSsolution\Data\SCFattyAcid\29082023_10.FIN	dss 15.10	dss	Acetic acid	43 m/z	3.95%
C:\GCMSsolution\Data\SCFattyAcid\29082023_10.FIN	dss 15.10	dss	Propanoic acid	TIC	1.89%
C:\GCMSsolution\Data\SCFattyAcid\29082023_10.FIN	dss 15.10	dss	Propanoic acid, 2-methyl-	43 m/z	0.328%
C:\GCMSsolution\Data\SCFattyAcid\29082023_10.FIN	dss 15.10	dss	Benzeneacetaldehyde	91 m/z	0.0559%
C:\GCMSsolution\Data\SCFattyAcid\29082023_10.FIN	dss 15.10	dss	Butanoic acid, 3-methyl-	60 m/z	0.743%
C:\GCMSsolution\Data\SCFattyAcid\29082023_10.FIN	dss 15.10	dss	Butanoic acid, 2-methyl-	74 m/z	0.239%
C:\GCMSsolution\Data\SCFattyAcid\29082023_10.FIN	dss 15.10	dss	Pentanoic acid	60 m/z	1.02%
C:\GCMSsolution\Data\SCFattyAcid\29082023_10.FIN	dss 15.10	dss	Pentanoic acid, 4-methyl-	TIC	0.00922%
C:\GCMSsolution\Data\SCFattyAcid\29082023_10.FIN	dss 15.10	dss	Undecanal	82 m/z	0.0138%
C:\GCMSsolution\Data\SCFattyAcid\29082023_10.FIN	dss 15.10	dss	Heptanoic acid	60 m/z (88)	0.0295%
C:\GCMSsolution\Data\SCFattyAcid\29082023_10.FIN	dss 15.10	dss	Phenol	94 m/z	0.0142%
C:\GCMSsolution\Data\SCFattyAcid\29082023_10.FIN	dss 15.10	dss	Phenylethyl Alcohol	91 m/z	0.00707%
C:\GCMSsolution\Data\SCFattyAcid\29082023_10.FIN	dss 15.10	dss	1H-Pyrrole-2-carboxaldehyde	95 m/z	0.00245%
C:\GCMSsolution\Data\SCFattyAcid\29082023_10.FIN	dss 15.10	dss	Octanoic Acid	60 m/z (135)	0.0375%
C:\GCMSsolution\Data\SCFattyAcid\29082023_10.FIN	dss 15.10	dss	Benzyl Alcohol	TIC	0.276%
C:\GCMSsolution\Data\SCFattyAcid\29082023_10.FIN	dss 15.10	dss	Tridecanal	57 m/z	0.0722%
C:\GCMSsolution\Data\SCFattyAcid\29082023_10.FIN	dss 15.10	dss	Tetradecanal	TIC	0.0534%
C:\GCMSsolution\Data\SCFattyAcid\29082023_10.FIN	dss 15.10	dss	Nonanoic acid	60 m/z	0.124%
C:\GCMSsolution\Data\SCFattyAcid\29082023_10.FIN	dss 15.10	dss	Acetophenone, 4'-methoxy-	150 m/z	0.00206%
C:\GCMSsolution\Data\SCFattyAcid\29082023_10.FIN	dss 15.10	dss	1-Undecanol	TIC	0.0111%
C:\GCMSsolution\Data\SCFattyAcid\29082023_10.FIN	dss 15.10	dss	Indole	TIC	0.00124%
C:\GCMSsolution\Data\SCFattyAcid\29082023_10.FIN	dss 15.10	dss	Benzenepropanoic acid	91 m/z	0.0221%
C:\GCMSsolution\Data\SCFattyAcid\29082023_11.FIN	dss 17.1	dss	Acetic acid	43 m/z	3.60%
C:\GCMSsolution\Data\SCFattyAcid\29082023_11.FIN	dss 17.1	dss	Propanoic acid	TIC	1.42%
C:\GCMSsolution\Data\SCFattyAcid\29082023_11.FIN	dss 17.1	dss	Benzaldehyde	77 m/z	0.0948%
C:\GCMSsolution\Data\SCFattyAcid\29082023_11.FIN	dss 17.1	dss	Propanoic acid, 2-methyl-	43 m/z	1.63%
C:\GCMSsolution\Data\SCFattyAcid\29082023_11.FIN	dss 17.1	dss	Benzeneacetaldehyde	91 m/z	0.0323%
C:\GCMSsolution\Data\SCFattyAcid\29082023_11.FIN	dss 17.1	dss	Methyl formate	60 m/z (87)	1.73%
C:\GCMSsolution\Data\SCFattyAcid\29082023_11.FIN	dss 17.1	dss	Butanoic acid, 3-methyl-	87 m/z	3.49%
C:\GCMSsolution\Data\SCFattyAcid\29082023_11.FIN	dss 17.1	dss	Butanoic acid, 2-methyl-	74 m/z	1.18%
C:\GCMSsolution\Data\SCFattyAcid\29082023_11.FIN	dss 17.1	dss	Pentanoic acid	60 m/z	0.295%
C:\GCMSsolution\Data\SCFattyAcid\29082023_11.FIN	dss 17.1	dss	Phenol	TIC	0.00544%
C:\GCMSsolution\Data\SCFattyAcid\29082023_11.FIN	dss 17.1	dss	Octanoic Acid	60 m/z (135)	0.0137%
C:\GCMSsolution\Data\SCFattyAcid\29082023_11.FIN	dss 17.1	dss	Benzyl Alcohol	107 m/z	0.0721%
C:\GCMSsolution\Data\SCFattyAcid\29082023_11.FIN	dss 17.1	dss	Undecanal	TIC	0.0117%
C:\GCMSsolution\Data\SCFattyAcid\29082023_11.FIN	dss 17.1	dss	Nonanoic acid	60 m/z	0.0402%
C:\GCMSsolution\Data\SCFattyAcid\29082023_11.FIN	dss 17.1	dss	5-Acetyl-2-methylpyridine	120 m/z	0.00402%
C:\GCMSsolution\Data\SCFattyAcid\29082023_11.FIN	dss 17.1	dss	Indole	63 m/z	0.0411%
C:\GCMSsolution\Data\SCFattyAcid\29082023_12.FIN	dss 17.2	dss	Acetic acid	43 m/z	8.88%
C:\GCMSsolution\Data\SCFattyAcid\29082023_12.FIN	dss 17.2	dss	Propanoic acid	TIC	3.53%
C:\GCMSsolution\Data\SCFattyAcid\29082023_12.FIN	dss 17.2	dss	Benzaldehyde	105 m/z	0.0521%
C:\GCMSsolution\Data\SCFattyAcid\29082023_12.FIN	dss 17.2	dss	Propanoic acid, 2-methyl-	43 m/z	0.785%
C:\GCMSsolution\Data\SCFattyAcid\29082023_12.FIN	dss 17.2	dss	Benzeneacetaldehyde	91 m/z	0.0299%
C:\GCMSsolution\Data\SCFattyAcid\29082023_12.FIN	dss 17.2	dss	Methyl formate	60 m/z (41)	0.690%
C:\GCMSsolution\Data\SCFattyAcid\29082023_12.FIN	dss 17.2	dss	Butanoic acid, 3-methyl-	41 m/z	1.37%
C:\GCMSsolution\Data\SCFattyAcid\29082023_12.FIN	dss 17.2	dss	Butanoic acid, 2-methyl-	74 m/z	0.372%
C:\GCMSsolution\Data\SCFattyAcid\29082023_12.FIN	dss 17.2	dss	Pentanoic acid	60 m/z	0.108%
C:\GCMSsolution\Data\SCFattyAcid\29082023_12.FIN	dss 17.2	dss	3-Isopropylbenzaldehyde	105 m/z	0.000639%
C:\GCMSsolution\Data\SCFattyAcid\29082023_12.FIN	dss 17.2	dss	Heptanoic acid	TIC	0.00466%
C:\GCMSsolution\Data\SCFattyAcid\29082023_12.FIN	dss 17.2	dss	Phenol	94 m/z	0.0208%
C:\GCMSsolution\Data\SCFattyAcid\29082023_12.FIN	dss 17.2	dss	Tridecanal	TIC	0.0113%
C:\GCMSsolution\Data\SCFattyAcid\29082023_12.FIN	dss 17.2	dss	Octanoic Acid	60 m/z	0.0194%
C:\GCMSsolution\Data\SCFattyAcid\29082023_12.FIN	dss 17.2	dss	Benzyl Alcohol	107 m/z	0.271%
C:\GCMSsolution\Data\SCFattyAcid\29082023_12.FIN	dss 17.2	dss	Tetradecanal	57 m/z	0.0511%
C:\GCMSsolution\Data\SCFattyAcid\29082023_12.FIN	dss 17.2	dss	Nonanoic acid	60 m/z	0.153%
C:\GCMSsolution\Data\SCFattyAcid\29082023_12.FIN	dss 17.2	dss	5-Acetyl-2-methylpyridine	120 m/z	0.00465%
C:\GCMSsolution\Data\SCFattyAcid\29082023_12.FIN	dss 17.2	dss	1-Undecanol	TIC	0.00251%
C:\GCMSsolution\Data\SCFattyAcid\29082023_12.FIN	dss 17.2	dss	Indole	117 m/z	0.0545%
C:\GCMSsolution\Data\SCFattyAcid\29082023_12.FIN	dss 17.2	dss	Benzeneacetic acid	91 m/z	0.0104%
C:\GCMSsolution\Data\SCFattyAcid\29082023_13.FIN	dss 17.3	dss	Acetic acid	43 m/z	16.0%
C:\GCMSsolution\Data\SCFattyAcid\29082023_13.FIN	dss 17.3	dss	Furfural	96 m/z	0.0118%
C:\GCMSsolution\Data\SCFattyAcid\29082023_13.FIN	dss 17.3	dss	Propanoic acid	74 m/z	7.80%
C:\GCMSsolution\Data\SCFattyAcid\29082023_13.FIN	dss 17.3	dss	Benzaldehyde	105 m/z	0.0246%
C:\GCMSsolution\Data\SCFattyAcid\29082023_13.FIN	dss 17.3	dss	Propanoic acid, 2-methyl-	43 m/z	1.62%
C:\GCMSsolution\Data\SCFattyAcid\29082023_13.FIN	dss 17.3	dss	Benzeneacetaldehyde	TIC	0.0165%
C:\GCMSsolution\Data\SCFattyAcid\29082023_13.FIN	dss 17.3	dss	Methyl formate	60 m/z (41)	1.06%
C:\GCMSsolution\Data\SCFattyAcid\29082023_13.FIN	dss 17.3	dss	Butanoic acid, 3-methyl-	60 m/z	2.01%
C:\GCMSsolution\Data\SCFattyAcid\29082023_13.FIN	dss 17.3	dss	Butanoic acid, 2-methyl-	74 m/z	1.21%
C:\GCMSsolution\Data\SCFattyAcid\29082023_13.FIN	dss 17.3	dss	Pentanoic acid	60 m/z	0.624%
C:\GCMSsolution\Data\SCFattyAcid\29082023_13.FIN	dss 17.3	dss	Tridecane	57 m/z	0.00478%
C:\GCMSsolution\Data\SCFattyAcid\29082023_13.FIN	dss 17.3	dss	Pentanoic acid, 4-methyl-	57 m/z	0.00494%
C:\GCMSsolution\Data\SCFattyAcid\29082023_13.FIN	dss 17.3	dss	2-Propanol, 1-butoxy-	57 m/z	0.00300%
C:\GCMSsolution\Data\SCFattyAcid\29082023_13.FIN	dss 17.3	dss	Heptanoic acid	60 m/z	0.0220%
C:\GCMSsolution\Data\SCFattyAcid\29082023_13.FIN	dss 17.3	dss	Phenol	94 m/z	0.0121%
C:\GCMSsolution\Data\SCFattyAcid\29082023_13.FIN	dss 17.3	dss	Tridecanal	82 m/z	0.0253%
C:\GCMSsolution\Data\SCFattyAcid\29082023_13.FIN	dss 17.3	dss	Phenylethyl Alcohol	91 m/z	0.0546%
C:\GCMSsolution\Data\SCFattyAcid\29082023_13.FIN	dss 17.3	dss	Octanoic Acid	60 m/z	0.0416%
C:\GCMSsolution\Data\SCFattyAcid\29082023_13.FIN	dss 17.3	dss	Benzyl Alcohol	107 m/z (55)	0.0780%
C:\GCMSsolution\Data\SCFattyAcid\29082023_13.FIN	dss 17.3	dss	Acetic acid, 4-methylphenyl ester	107 m/z	0.0487%
C:\GCMSsolution\Data\SCFattyAcid\29082023_13.FIN	dss 17.3	dss	Tetradecanal	TIC	0.0451%
C:\GCMSsolution\Data\SCFattyAcid\29082023_13.FIN	dss 17.3	dss	Nonanoic acid	60 m/z	0.385%
C:\GCMSsolution\Data\SCFattyAcid\29082023_13.FIN	dss 17.3	dss	Pyridine, 3-methyl-	93 m/z	0.0640%
C:\GCMSsolution\Data\SCFattyAcid\29082023_13.FIN	dss 17.3	dss	Acetophenone, 4'-methoxy-	150 m/z	0.00259%
C:\GCMSsolution\Data\SCFattyAcid\29082023_13.FIN	dss 17.3	dss	5-Acetyl-2-methylpyridine	120 m/z	0.00665%
C:\GCMSsolution\Data\SCFattyAcid\29082023_13.FIN	dss 17.3	dss	3-Buten-2-one, 4-(2,5,6,6-tetramethyl-1-cyclohexen-1-yl)-	191 m/z	0.134%
C:\GCMSsolution\Data\SCFattyAcid\29082023_13.FIN	dss 17.3	dss	Indole	117 m/z	0.0319%
C:\GCMSsolution\Data\SCFattyAcid\29082023_13.FIN	dss 17.3	dss	Benzeneacetic acid	91 m/z	0.00403%
C:\GCMSsolution\Data\SCFattyAcid\29082023_13.FIN	dss 17.3	dss	Benzenepropanoic acid	91 m/z	0.00947%
C:\GCMSsolution\Data\SCFattyAcid\29082023_14.FIN	dss 17.4	dss	Acetic acid	43 m/z	2.61%
C:\GCMSsolution\Data\SCFattyAcid\29082023_14.FIN	dss 17.4	dss	Furfural	96 m/z	0.00374%
C:\GCMSsolution\Data\SCFattyAcid\29082023_14.FIN	dss 17.4	dss	Propanoic acid	TIC	1.10%
C:\GCMSsolution\Data\SCFattyAcid\29082023_14.FIN	dss 17.4	dss	Benzaldehyde	105 m/z	0.0666%
C:\GCMSsolution\Data\SCFattyAcid\29082023_14.FIN	dss 17.4	dss	Propanoic acid, 2-methyl-	43 m/z	0.496%
C:\GCMSsolution\Data\SCFattyAcid\29082023_14.FIN	dss 17.4	dss	Benzeneacetaldehyde	91 m/z	0.0228%
C:\GCMSsolution\Data\SCFattyAcid\29082023_14.FIN	dss 17.4	dss	Butanoic acid, 3-methyl-	60 m/z	0.906%
C:\GCMSsolution\Data\SCFattyAcid\29082023_14.FIN	dss 17.4	dss	Methyl formate	60 m/z (41)	0.610%
C:\GCMSsolution\Data\SCFattyAcid\29082023_14.FIN	dss 17.4	dss	Butanoic acid, 2-methyl-	74 m/z	0.317%
C:\GCMSsolution\Data\SCFattyAcid\29082023_14.FIN	dss 17.4	dss	Pentanoic acid	60 m/z	0.705%
C:\GCMSsolution\Data\SCFattyAcid\29082023_14.FIN	dss 17.4	dss	Pentanoic acid, 4-methyl-	57 m/z	0.0178%
C:\GCMSsolution\Data\SCFattyAcid\29082023_14.FIN	dss 17.4	dss	Phenol	94 m/z	0.00182%
C:\GCMSsolution\Data\SCFattyAcid\29082023_14.FIN	dss 17.4	dss	Octanoic Acid	60 m/z (135)	0.0102%
C:\GCMSsolution\Data\SCFattyAcid\29082023_14.FIN	dss 17.4	dss	Heptanoic acid	60 m/z	0.00629%
C:\GCMSsolution\Data\SCFattyAcid\29082023_14.FIN	dss 17.4	dss	Benzyl Alcohol	107 m/z	0.503%
C:\GCMSsolution\Data\SCFattyAcid\29082023_14.FIN	dss 17.4	dss	Tetradecanal	57 m/z	0.0211%
C:\GCMSsolution\Data\SCFattyAcid\29082023_14.FIN	dss 17.4	dss	Nonanoic acid	60 m/z	0.0320%
C:\GCMSsolution\Data\SCFattyAcid\29082023_14.FIN	dss 17.4	dss	Indole	117 m/z	0.0347%
C:\GCMSsolution\Data\SCFattyAcid\29082023_14.FIN	dss 17.4	dss	Benzenepropanoic acid	91 m/z	0.00509%
C:\GCMSsolution\Data\SCFattyAcid\29082023_15.FIN	dss 17.5	dss	Acetic acid	43 m/z	1.30%
C:\GCMSsolution\Data\SCFattyAcid\29082023_15.FIN	dss 17.5	dss	Propanoic acid	TIC	0.495%
C:\GCMSsolution\Data\SCFattyAcid\29082023_15.FIN	dss 17.5	dss	Benzaldehyde	106 m/z	0.0489%
C:\GCMSsolution\Data\SCFattyAcid\29082023_15.FIN	dss 17.5	dss	Propanoic acid, 2-methyl-	43 m/z	0.289%
C:\GCMSsolution\Data\SCFattyAcid\29082023_15.FIN	dss 17.5	dss	Butanoic acid, 3-methyl-	TIC	0.664%
C:\GCMSsolution\Data\SCFattyAcid\29082023_15.FIN	dss 17.5	dss	Butanoic acid, 2-methyl-	41 m/z (60)	0.475%
C:\GCMSsolution\Data\SCFattyAcid\29082023_15.FIN	dss 17.5	dss	Pentanoic acid	60 m/z	0.343%
C:\GCMSsolution\Data\SCFattyAcid\29082023_15.FIN	dss 17.5	dss	2-Propanol, 1-butoxy-	TIC	0.00759%
C:\GCMSsolution\Data\SCFattyAcid\29082023_15.FIN	dss 17.5	dss	3-Pentanol, 3-methyl-	TIC	0.0181%
C:\GCMSsolution\Data\SCFattyAcid\29082023_15.FIN	dss 17.5	dss	Phenol	94 m/z	0.0173%
C:\GCMSsolution\Data\SCFattyAcid\29082023_15.FIN	dss 17.5	dss	Octanoic Acid	60 m/z (135)	0.0232%
C:\GCMSsolution\Data\SCFattyAcid\29082023_15.FIN	dss 17.5	dss	Benzyl Alcohol	107 m/z	0.155%
C:\GCMSsolution\Data\SCFattyAcid\29082023_15.FIN	dss 17.5	dss	Nonanoic acid	60 m/z	0.0541%
C:\GCMSsolution\Data\SCFattyAcid\29082023_17.FIN	dss 17.7	dss	Acetic acid	43 m/z	6.03%
C:\GCMSsolution\Data\SCFattyAcid\29082023_17.FIN	dss 17.7	dss	Benzaldehyde	105 m/z	0.0366%
C:\GCMSsolution\Data\SCFattyAcid\29082023_17.FIN	dss 17.7	dss	Propanoic acid	74 m/z	2.67%
C:\GCMSsolution\Data\SCFattyAcid\29082023_17.FIN	dss 17.7	dss	Propanoic acid, 2-methyl-	43 m/z	0.482%
C:\GCMSsolution\Data\SCFattyAcid\29082023_17.FIN	dss 17.7	dss	Benzeneacetaldehyde	91 m/z	0.0130%
C:\GCMSsolution\Data\SCFattyAcid\29082023_17.FIN	dss 17.7	dss	Butanoic acid, 3-methyl-	60 m/z	1.15%
C:\GCMSsolution\Data\SCFattyAcid\29082023_17.FIN	dss 17.7	dss	Methyl formate	60 m/z (41)	0.737%
C:\GCMSsolution\Data\SCFattyAcid\29082023_17.FIN	dss 17.7	dss	Butanoic acid, 2-methyl-	74 m/z	0.555%
C:\GCMSsolution\Data\SCFattyAcid\29082023_17.FIN	dss 17.7	dss	Pentanoic acid	60 m/z	0.275%
C:\GCMSsolution\Data\SCFattyAcid\29082023_17.FIN	dss 17.7	dss	Pentanoic acid, 4-methyl-	57 m/z	0.300%
C:\GCMSsolution\Data\SCFattyAcid\29082023_17.FIN	dss 17.7	dss	2-Propanol, 1-butoxy-	57 m/z	0.0693%
C:\GCMSsolution\Data\SCFattyAcid\29082023_17.FIN	dss 17.7	dss	Acetic acid, diethyl-	88 m/z (60)	0.113%
C:\GCMSsolution\Data\SCFattyAcid\29082023_17.FIN	dss 17.7	dss	Heptanoic acid	60 m/z (88)	0.0905%
C:\GCMSsolution\Data\SCFattyAcid\29082023_17.FIN	dss 17.7	dss	Benzyl Alcohol	79 m/z	0.0456%
C:\GCMSsolution\Data\SCFattyAcid\29082023_17.FIN	dss 17.7	dss	Phenol	94 m/z	0.0388%
C:\GCMSsolution\Data\SCFattyAcid\29082023_17.FIN	dss 17.7	dss	Phenylethyl Alcohol	91 m/z	0.00997%
C:\GCMSsolution\Data\SCFattyAcid\29082023_17.FIN	dss 17.7	dss	Octanoic Acid	60 m/z	0.0963%
C:\GCMSsolution\Data\SCFattyAcid\29082023_17.FIN	dss 17.7	dss	Acetic acid, 4-methylphenyl ester	107 m/z	0.0201%
C:\GCMSsolution\Data\SCFattyAcid\29082023_17.FIN	dss 17.7	dss	Nonanoic acid	60 m/z	0.211%
C:\GCMSsolution\Data\SCFattyAcid\29082023_17.FIN	dss 17.7	dss	1(3H)-Isobenzofuranone	105 m/z	0.00388%
C:\GCMSsolution\Data\SCFattyAcid\29082023_17.FIN	dss 17.7	dss	Indole	90 m/z	0.00749%
C:\GCMSsolution\Data\SCFattyAcid\29082023_18.FIN	dss 17.8	dss	Acetic acid	43 m/z	1.62%
C:\GCMSsolution\Data\SCFattyAcid\29082023_18.FIN	dss 17.8	dss	Propanoic acid	73 m/z	0.515%
C:\GCMSsolution\Data\SCFattyAcid\29082023_18.FIN	dss 17.8	dss	Propanoic acid, 2-methyl-	TIC	0.114%
C:\GCMSsolution\Data\SCFattyAcid\29082023_18.FIN	dss 17.8	dss	1-Hexanol, 2-ethyl-	57 m/z (43)	0.0825%
C:\GCMSsolution\Data\SCFattyAcid\29082023_18.FIN	dss 17.8	dss	Butanoic acid, 3-methyl-	60 m/z	0.160%
C:\GCMSsolution\Data\SCFattyAcid\29082023_18.FIN	dss 17.8	dss	Undecane	TIC	0.00594%
C:\GCMSsolution\Data\SCFattyAcid\29082023_18.FIN	dss 17.8	dss	Pentanoic acid	60 m/z	0.0721%
C:\GCMSsolution\Data\SCFattyAcid\29082023_18.FIN	dss 17.8	dss	Benzyl Alcohol	79 m/z	0.0125%
C:\GCMSsolution\Data\SCFattyAcid\29082023_18.FIN	dss 17.8	dss	Phenol	94 m/z	0.0174%
C:\GCMSsolution\Data\SCFattyAcid\29082023_18.FIN	dss 17.8	dss	Octanoic Acid	60 m/z	0.0461%
C:\GCMSsolution\Data\SCFattyAcid\29082023_18.FIN	dss 17.8	dss	Nonanoic acid	60 m/z	0.179%
C:\GCMSsolution\Data\SCFattyAcid\29082023_18.FIN	dss 17.8	dss	3-Buten-2-one, 4-(2,5,6,6-tetramethyl-1-cyclohexen-1-yl)-	191 m/z	0.0900%
C:\GCMSsolution\Data\SCFattyAcid\29082023_19.FIN	dss 17.9	dss	Acetic acid	43 m/z	1.22%
C:\GCMSsolution\Data\SCFattyAcid\29082023_19.FIN	dss 17.9	dss	Propanoic acid	74 m/z	0.487%
C:\GCMSsolution\Data\SCFattyAcid\29082023_19.FIN	dss 17.9	dss	Propanoic acid, 2-methyl-	43 m/z	0.188%
C:\GCMSsolution\Data\SCFattyAcid\29082023_19.FIN	dss 17.9	dss	Butanoic acid, 3-methyl-	60 m/z	0.300%
C:\GCMSsolution\Data\SCFattyAcid\29082023_19.FIN	dss 17.9	dss	Butanoic acid, 2-methyl-	74 m/z	0.0708%
C:\GCMSsolution\Data\SCFattyAcid\29082023_19.FIN	dss 17.9	dss	Pentanoic acid	60 m/z	0.123%
C:\GCMSsolution\Data\SCFattyAcid\29082023_19.FIN	dss 17.9	dss	2-Propanol, 1-butoxy-	57 m/z	0.0144%
C:\GCMSsolution\Data\SCFattyAcid\29082023_19.FIN	dss 17.9	dss	Benzyl Alcohol	79 m/z	0.0188%
C:\GCMSsolution\Data\SCFattyAcid\29082023_19.FIN	dss 17.9	dss	Phenol	94 m/z	0.0149%
C:\GCMSsolution\Data\SCFattyAcid\29082023_19.FIN	dss 17.9	dss	Octanoic Acid	60 m/z	0.0567%
C:\GCMSsolution\Data\SCFattyAcid\29082023_19.FIN	dss 17.9	dss	Nonanoic acid	60 m/z	0.201%
C:\GCMSsolution\Data\SCFattyAcid\29082023_20.FIN	dss 17.10	dss	Acetic acid	43 m/z	10.4%
C:\GCMSsolution\Data\SCFattyAcid\29082023_20.FIN	dss 17.10	dss	Propanoic acid	74 m/z	5.11%
C:\GCMSsolution\Data\SCFattyAcid\29082023_20.FIN	dss 17.10	dss	Benzaldehyde	106 m/z	0.0349%
C:\GCMSsolution\Data\SCFattyAcid\29082023_20.FIN	dss 17.10	dss	Propanoic acid, 2-methyl-	43 m/z	0.474%
C:\GCMSsolution\Data\SCFattyAcid\29082023_20.FIN	dss 17.10	dss	Benzeneacetaldehyde	91 m/z	0.0226%
C:\GCMSsolution\Data\SCFattyAcid\29082023_20.FIN	dss 17.10	dss	Butanoic acid, 3-methyl-	TIC	1.09%
C:\GCMSsolution\Data\SCFattyAcid\29082023_20.FIN	dss 17.10	dss	Butanoic acid, 2-methyl-	74 m/z	0.311%
C:\GCMSsolution\Data\SCFattyAcid\29082023_20.FIN	dss 17.10	dss	Pentanoic acid	60 m/z	1.08%
C:\GCMSsolution\Data\SCFattyAcid\29082023_20.FIN	dss 17.10	dss	Pentanoic acid, 4-methyl-	TIC	0.0349%
C:\GCMSsolution\Data\SCFattyAcid\29082023_20.FIN	dss 17.10	dss	Propanoic acid, butyl ester	57 m/z	0.00103%
C:\GCMSsolution\Data\SCFattyAcid\29082023_20.FIN	dss 17.10	dss	3-Pentanol, 3-methyl-	TIC	0.0142%
C:\GCMSsolution\Data\SCFattyAcid\29082023_20.FIN	dss 17.10	dss	Heptanoic acid	60 m/z (88)	0.0270%
C:\GCMSsolution\Data\SCFattyAcid\29082023_20.FIN	dss 17.10	dss	Phenol	94 m/z	0.0258%
C:\GCMSsolution\Data\SCFattyAcid\29082023_20.FIN	dss 17.10	dss	Octanoic Acid	60 m/z	0.0382%
C:\GCMSsolution\Data\SCFattyAcid\29082023_20.FIN	dss 17.10	dss	Benzyl Alcohol	107 m/z (55)	0.0921%
C:\GCMSsolution\Data\SCFattyAcid\29082023_20.FIN	dss 17.10	dss	Undecanal	TIC	0.00267%
C:\GCMSsolution\Data\SCFattyAcid\29082023_20.FIN	dss 17.10	dss	Nonanoic acid	60 m/z	0.310%
C:\GCMSsolution\Data\SCFattyAcid\29082023_20.FIN	dss 17.10	dss	5-Acetyl-2-methylpyridine	120 m/z	0.00249%
C:\GCMSsolution\Data\SCFattyAcid\29082023_20.FIN	dss 17.10	dss	Indole	TIC	0.00823%
C:\GCMSsolution\Data\SCFattyAcid\29082023_20.FIN	dss 17.10	dss	Benzeneacetic acid, methyl ester	TIC	0.000102%
C:\GCMSsolution\Data\SCFattyAcid\29082023_20.FIN	dss 17.10	dss	Benzenepropanoic acid	104 m/z	0.00367%
C:\GCMSsolution\Data\SCFattyAcid\29082023_21.FIN	dss 19.1	dss	Acetic acid	43 m/z	10.3%
C:\GCMSsolution\Data\SCFattyAcid\29082023_21.FIN	dss 19.1	dss	Propanoic acid	TIC	2.61%
C:\GCMSsolution\Data\SCFattyAcid\29082023_21.FIN	dss 19.1	dss	Benzaldehyde	106 m/z (74)	0.104%
C:\GCMSsolution\Data\SCFattyAcid\29082023_21.FIN	dss 19.1	dss	Propanoic acid, 2-methyl-	41 m/z	2.62%
C:\GCMSsolution\Data\SCFattyAcid\29082023_21.FIN	dss 19.1	dss	Benzeneacetaldehyde	91 m/z	0.0195%
C:\GCMSsolution\Data\SCFattyAcid\29082023_21.FIN	dss 19.1	dss	Butanoic acid, 3-methyl-	TIC	5.46%
C:\GCMSsolution\Data\SCFattyAcid\29082023_21.FIN	dss 19.1	dss	Butanoic acid, 2-methyl-	74 m/z	1.93%
C:\GCMSsolution\Data\SCFattyAcid\29082023_21.FIN	dss 19.1	dss	Pentanoic acid	60 m/z	0.358%
C:\GCMSsolution\Data\SCFattyAcid\29082023_21.FIN	dss 19.1	dss	2-Pentenoic acid	100 m/z	0.0234%
C:\GCMSsolution\Data\SCFattyAcid\29082023_21.FIN	dss 19.1	dss	Phenol	94 m/z	0.0254%
C:\GCMSsolution\Data\SCFattyAcid\29082023_21.FIN	dss 19.1	dss	Phenylethyl Alcohol	91 m/z	0.0127%
C:\GCMSsolution\Data\SCFattyAcid\29082023_21.FIN	dss 19.1	dss	Acetic acid, 4-methylphenyl ester	107 m/z	0.00362%
C:\GCMSsolution\Data\SCFattyAcid\29082023_21.FIN	dss 19.1	dss	Nonanoic acid	60 m/z	0.0777%
C:\GCMSsolution\Data\SCFattyAcid\29082023_21.FIN	dss 19.1	dss	Indole	117 m/z	0.0330%
C:\GCMSsolution\Data\SCFattyAcid\29082023_21.FIN	dss 19.1	dss	Benzeneacetic acid	91 m/z	0.00511%
C:\GCMSsolution\Data\SCFattyAcid\29082023_21.FIN	dss 19.1	dss	Benzenepropanoic acid	91 m/z	0.00921%
C:\GCMSsolution\Data\SCFattyAcid\29082023_22.FIN	dss 19.2	dss	Acetic acid	43 m/z	13.6%
C:\GCMSsolution\Data\SCFattyAcid\29082023_22.FIN	dss 19.2	dss	Furfural	95 m/z (115)	0.0127%
C:\GCMSsolution\Data\SCFattyAcid\29082023_22.FIN	dss 19.2	dss	Benzaldehyde	105 m/z	0.102%
C:\GCMSsolution\Data\SCFattyAcid\29082023_22.FIN	dss 19.2	dss	Propanoic acid	74 m/z	6.51%
C:\GCMSsolution\Data\SCFattyAcid\29082023_22.FIN	dss 19.2	dss	Propanoic acid, 2-methyl-	43 m/z	2.68%
C:\GCMSsolution\Data\SCFattyAcid\29082023_22.FIN	dss 19.2	dss	Benzeneacetaldehyde	TIC	0.0196%
C:\GCMSsolution\Data\SCFattyAcid\29082023_22.FIN	dss 19.2	dss	Acetophenone	105 m/z	0.00996%
C:\GCMSsolution\Data\SCFattyAcid\29082023_22.FIN	dss 19.2	dss	Butanoic acid, 3-methyl-	60 m/z	4.08%
C:\GCMSsolution\Data\SCFattyAcid\29082023_22.FIN	dss 19.2	dss	Butanoic acid, 2-methyl-	74 m/z	3.65%
C:\GCMSsolution\Data\SCFattyAcid\29082023_22.FIN	dss 19.2	dss	Pentanoic acid	60 m/z	2.70%
C:\GCMSsolution\Data\SCFattyAcid\29082023_22.FIN	dss 19.2	dss	Pentanoic acid, 4-methyl-	57 m/z	0.178%
C:\GCMSsolution\Data\SCFattyAcid\29082023_22.FIN	dss 19.2	dss	Undecanal	TIC	0.00441%
C:\GCMSsolution\Data\SCFattyAcid\29082023_22.FIN	dss 19.2	dss	Heptanoic acid	60 m/z	0.0168%
C:\GCMSsolution\Data\SCFattyAcid\29082023_22.FIN	dss 19.2	dss	Phenol	94 m/z	0.0294%
C:\GCMSsolution\Data\SCFattyAcid\29082023_22.FIN	dss 19.2	dss	Tridecanal	57 m/z	0.0910%
C:\GCMSsolution\Data\SCFattyAcid\29082023_22.FIN	dss 19.2	dss	Phenylethyl Alcohol	91 m/z	0.375%
C:\GCMSsolution\Data\SCFattyAcid\29082023_22.FIN	dss 19.2	dss	Octanoic Acid	60 m/z	0.0219%
C:\GCMSsolution\Data\SCFattyAcid\29082023_22.FIN	dss 19.2	dss	Benzyl Alcohol	107 m/z	0.244%
C:\GCMSsolution\Data\SCFattyAcid\29082023_22.FIN	dss 19.2	dss	Tetradecanal	57 m/z	0.272%
C:\GCMSsolution\Data\SCFattyAcid\29082023_22.FIN	dss 19.2	dss	Nonanoic acid	60 m/z	0.0894%
C:\GCMSsolution\Data\SCFattyAcid\29082023_22.FIN	dss 19.2	dss	2-Isopropylpyrazine	107 m/z	0.0876%
C:\GCMSsolution\Data\SCFattyAcid\29082023_22.FIN	dss 19.2	dss	Acetophenone, 4'-methoxy-	150 m/z	0.00696%
C:\GCMSsolution\Data\SCFattyAcid\29082023_22.FIN	dss 19.2	dss	Benzaldehyde, 4-methyl-	120 m/z	0.00174%
C:\GCMSsolution\Data\SCFattyAcid\29082023_22.FIN	dss 19.2	dss	Indole	117 m/z	0.111%
C:\GCMSsolution\Data\SCFattyAcid\29082023_22.FIN	dss 19.2	dss	Benzeneacetic acid	91 m/z	0.0130%
C:\GCMSsolution\Data\SCFattyAcid\29082023_22.FIN	dss 19.2	dss	Vanillin	151 m/z	0.00105%
C:\GCMSsolution\Data\SCFattyAcid\29082023_22.FIN	dss 19.2	dss	Benzenepropanoic acid	104 m/z	0.233%
C:\GCMSsolution\Data\SCFattyAcid\29082023_23.FIN	dss 19.3	dss	Acetic acid	43 m/z	17.6%
C:\GCMSsolution\Data\SCFattyAcid\29082023_23.FIN	dss 19.3	dss	Furfural	95 m/z	0.0142%
C:\GCMSsolution\Data\SCFattyAcid\29082023_23.FIN	dss 19.3	dss	Propanoic acid	55 m/z	8.01%
C:\GCMSsolution\Data\SCFattyAcid\29082023_23.FIN	dss 19.3	dss	Benzaldehyde	106 m/z	0.0462%
C:\GCMSsolution\Data\SCFattyAcid\29082023_23.FIN	dss 19.3	dss	Propanoic acid, 2-methyl-	43 m/z	0.818%
C:\GCMSsolution\Data\SCFattyAcid\29082023_23.FIN	dss 19.3	dss	Benzeneacetaldehyde	91 m/z	0.0372%
C:\GCMSsolution\Data\SCFattyAcid\29082023_23.FIN	dss 19.3	dss	Methyl formate	60 m/z (41)	0.596%
C:\GCMSsolution\Data\SCFattyAcid\29082023_23.FIN	dss 19.3	dss	Butanoic acid, 3-methyl-	60 m/z	1.13%
C:\GCMSsolution\Data\SCFattyAcid\29082023_23.FIN	dss 19.3	dss	Butanoic acid, 2-methyl-	74 m/z	0.653%
C:\GCMSsolution\Data\SCFattyAcid\29082023_23.FIN	dss 19.3	dss	Pentanoic acid	60 m/z	1.37%
C:\GCMSsolution\Data\SCFattyAcid\29082023_23.FIN	dss 19.3	dss	Undecanal	57 m/z (71)	0.0138%
C:\GCMSsolution\Data\SCFattyAcid\29082023_23.FIN	dss 19.3	dss	Heptanoic acid	60 m/z	0.00971%
C:\GCMSsolution\Data\SCFattyAcid\29082023_23.FIN	dss 19.3	dss	Phenol	94 m/z	0.0104%
C:\GCMSsolution\Data\SCFattyAcid\29082023_23.FIN	dss 19.3	dss	1H-Pyrrole-2-carboxaldehyde	95 m/z (135)	0.00413%
C:\GCMSsolution\Data\SCFattyAcid\29082023_23.FIN	dss 19.3	dss	Benzyl Alcohol	107 m/z (55)	0.0406%
C:\GCMSsolution\Data\SCFattyAcid\29082023_23.FIN	dss 19.3	dss	Acetic acid, 4-methylphenyl ester	107 m/z	0.0250%
C:\GCMSsolution\Data\SCFattyAcid\29082023_23.FIN	dss 19.3	dss	Tetradecanal	57 m/z	0.0335%
C:\GCMSsolution\Data\SCFattyAcid\29082023_23.FIN	dss 19.3	dss	Nonanoic acid	60 m/z	0.0355%
C:\GCMSsolution\Data\SCFattyAcid\29082023_23.FIN	dss 19.3	dss	Pyridine, 3-methyl-	93 m/z	0.0595%
C:\GCMSsolution\Data\SCFattyAcid\29082023_23.FIN	dss 19.3	dss	1,2-Propanediol, 2-acetate	TIC	0.00979%
C:\GCMSsolution\Data\SCFattyAcid\29082023_23.FIN	dss 19.3	dss	Acetic acid, 1,1-dimethylethyl ester	57 m/z (156)	0.00673%
C:\GCMSsolution\Data\SCFattyAcid\29082023_23.FIN	dss 19.3	dss	Indole	117 m/z	0.00292%
C:\GCMSsolution\Data\SCFattyAcid\29082023_23.FIN	dss 19.3	dss	Benzeneacetic acid	TIC	0.00103%
C:\GCMSsolution\Data\SCFattyAcid\29082023_23.FIN	dss 19.3	dss	Benzenepropanoic acid	91 m/z	0.0387%
C:\GCMSsolution\Data\SCFattyAcid\29082023_24.FIN	dss 19.4	dss	Acetic acid	45 m/z	12.6%
C:\GCMSsolution\Data\SCFattyAcid\29082023_24.FIN	dss 19.4	dss	Propanoic acid	57 m/z	7.46%
C:\GCMSsolution\Data\SCFattyAcid\29082023_24.FIN	dss 19.4	dss	Propanoic acid, 2-methyl-	43 m/z	0.870%
C:\GCMSsolution\Data\SCFattyAcid\29082023_24.FIN	dss 19.4	dss	Benzeneacetaldehyde	91 m/z	0.0164%
C:\GCMSsolution\Data\SCFattyAcid\29082023_24.FIN	dss 19.4	dss	Butanoic acid, 3-methyl-	60 m/z	1.59%
C:\GCMSsolution\Data\SCFattyAcid\29082023_24.FIN	dss 19.4	dss	Methyl formate	60 m/z (41)	0.869%
C:\GCMSsolution\Data\SCFattyAcid\29082023_24.FIN	dss 19.4	dss	Butanoic acid, 2-methyl-	74 m/z	0.986%
C:\GCMSsolution\Data\SCFattyAcid\29082023_24.FIN	dss 19.4	dss	Isopropyl phenyl ketone	77 m/z (41)	0.00729%
C:\GCMSsolution\Data\SCFattyAcid\29082023_24.FIN	dss 19.4	dss	Pentanoic acid	60 m/z	4.66%
C:\GCMSsolution\Data\SCFattyAcid\29082023_24.FIN	dss 19.4	dss	Pentanoic acid, 4-methyl-	57 m/z	0.170%
C:\GCMSsolution\Data\SCFattyAcid\29082023_24.FIN	dss 19.4	dss	Cyclohexane, methyl-	TIC	0.00179%
C:\GCMSsolution\Data\SCFattyAcid\29082023_24.FIN	dss 19.4	dss	3-Pentanol, 3-methyl-	TIC	0.0118%
C:\GCMSsolution\Data\SCFattyAcid\29082023_24.FIN	dss 19.4	dss	Heptanoic acid	60 m/z (88)	0.0232%
C:\GCMSsolution\Data\SCFattyAcid\29082023_24.FIN	dss 19.4	dss	Phenol	94 m/z	0.405%
C:\GCMSsolution\Data\SCFattyAcid\29082023_24.FIN	dss 19.4	dss	Tridecanal	82 m/z	0.00955%
C:\GCMSsolution\Data\SCFattyAcid\29082023_24.FIN	dss 19.4	dss	Octanoic Acid	60 m/z (135)	0.0242%
C:\GCMSsolution\Data\SCFattyAcid\29082023_24.FIN	dss 19.4	dss	Benzyl Alcohol	107 m/z (55)	0.649%
C:\GCMSsolution\Data\SCFattyAcid\29082023_24.FIN	dss 19.4	dss	Tetradecanal	57 m/z	0.0231%
C:\GCMSsolution\Data\SCFattyAcid\29082023_24.FIN	dss 19.4	dss	Nonanoic acid	60 m/z	0.0247%
C:\GCMSsolution\Data\SCFattyAcid\29082023_24.FIN	dss 19.4	dss	2-Isopropylpyrazine	107 m/z	0.0912%
C:\GCMSsolution\Data\SCFattyAcid\29082023_24.FIN	dss 19.4	dss	Acetophenone, 4'-methoxy-	135 m/z	0.00147%
C:\GCMSsolution\Data\SCFattyAcid\29082023_24.FIN	dss 19.4	dss	5-Acetyl-2-methylpyridine	120 m/z	0.00303%
C:\GCMSsolution\Data\SCFattyAcid\29082023_24.FIN	dss 19.4	dss	1-Undecanol	83 m/z	0.0101%
C:\GCMSsolution\Data\SCFattyAcid\29082023_24.FIN	dss 19.4	dss	Indole	117 m/z	0.177%
C:\GCMSsolution\Data\SCFattyAcid\29082023_24.FIN	dss 19.4	dss	Benzeneacetic acid	91 m/z	0.00869%
C:\GCMSsolution\Data\SCFattyAcid\29082023_24.FIN	dss 19.4	dss	Benzenepropanoic acid	91 m/z	0.0741%
C:\GCMSsolution\Data\SCFattyAcid\29082023_25.FIN	dss 19.5	dss	Acetic acid	45 m/z	14.1%
C:\GCMSsolution\Data\SCFattyAcid\29082023_25.FIN	dss 19.5	dss	Propanoic acid	TIC	7.01%
C:\GCMSsolution\Data\SCFattyAcid\29082023_25.FIN	dss 19.5	dss	Benzaldehyde	106 m/z	0.0206%
C:\GCMSsolution\Data\SCFattyAcid\29082023_25.FIN	dss 19.5	dss	Propanoic acid, 2-methyl-	43 m/z	2.85%
C:\GCMSsolution\Data\SCFattyAcid\29082023_25.FIN	dss 19.5	dss	Benzeneacetaldehyde	91 m/z (60)	0.0125%
C:\GCMSsolution\Data\SCFattyAcid\29082023_25.FIN	dss 19.5	dss	Methyl formate	60 m/z (41)	2.15%
C:\GCMSsolution\Data\SCFattyAcid\29082023_25.FIN	dss 19.5	dss	Butanoic acid, 3-methyl-	60 m/z	3.92%
C:\GCMSsolution\Data\SCFattyAcid\29082023_25.FIN	dss 19.5	dss	Butanoic acid, 2-methyl-	74 m/z	1.97%
C:\GCMSsolution\Data\SCFattyAcid\29082023_25.FIN	dss 19.5	dss	Pentanoic acid	60 m/z	5.31%
C:\GCMSsolution\Data\SCFattyAcid\29082023_25.FIN	dss 19.5	dss	Pentanoic acid, 4-methyl-	57 m/z	0.0564%
C:\GCMSsolution\Data\SCFattyAcid\29082023_25.FIN	dss 19.5	dss	Heptanoic acid	TIC	0.0206%
C:\GCMSsolution\Data\SCFattyAcid\29082023_25.FIN	dss 19.5	dss	Butanoic acid, 3,7-dimethyl-6-octenyl ester	57 m/z	0.00682%
C:\GCMSsolution\Data\SCFattyAcid\29082023_25.FIN	dss 19.5	dss	Phenol	94 m/z	0.0143%
C:\GCMSsolution\Data\SCFattyAcid\29082023_25.FIN	dss 19.5	dss	Tridecanal	TIC	0.0445%
C:\GCMSsolution\Data\SCFattyAcid\29082023_25.FIN	dss 19.5	dss	Octanoic Acid	60 m/z (135)	0.0188%
C:\GCMSsolution\Data\SCFattyAcid\29082023_25.FIN	dss 19.5	dss	Benzyl Alcohol	TIC	0.944%
C:\GCMSsolution\Data\SCFattyAcid\29082023_25.FIN	dss 19.5	dss	Tetradecanal	57 m/z	0.0901%
C:\GCMSsolution\Data\SCFattyAcid\29082023_25.FIN	dss 19.5	dss	Nonanoic acid	60 m/z	0.0376%
C:\GCMSsolution\Data\SCFattyAcid\29082023_25.FIN	dss 19.5	dss	2-Isopropylpyrazine	TIC	0.0113%
C:\GCMSsolution\Data\SCFattyAcid\29082023_25.FIN	dss 19.5	dss	1-Tridecanol	TIC	0.0572%
C:\GCMSsolution\Data\SCFattyAcid\29082023_25.FIN	dss 19.5	dss	Indole	117 m/z	0.0397%
C:\GCMSsolution\Data\SCFattyAcid\29082023_25.FIN	dss 19.5	dss	Benzeneacetic acid	91 m/z	0.0101%
C:\GCMSsolution\Data\SCFattyAcid\29082023_25.FIN	dss 19.5	dss	Benzenepropanoic acid	91 m/z	0.0288%
C:\GCMSsolution\Data\SCFattyAcid\29082023_26.FIN	dss 19.6	dss	Acetic acid	43 m/z	12.5%
C:\GCMSsolution\Data\SCFattyAcid\29082023_26.FIN	dss 19.6	dss	Propanoic acid	39 m/z	2.39%
C:\GCMSsolution\Data\SCFattyAcid\29082023_26.FIN	dss 19.6	dss	Benzaldehyde	77 m/z	0.0232%
C:\GCMSsolution\Data\SCFattyAcid\29082023_26.FIN	dss 19.6	dss	Propanoic acid, 2-methyl-	43 m/z	2.18%
C:\GCMSsolution\Data\SCFattyAcid\29082023_26.FIN	dss 19.6	dss	Benzeneacetaldehyde	91 m/z	0.0531%
C:\GCMSsolution\Data\SCFattyAcid\29082023_26.FIN	dss 19.6	dss	Methyl formate	60 m/z (41)	2.12%
C:\GCMSsolution\Data\SCFattyAcid\29082023_26.FIN	dss 19.6	dss	Butanoic acid, 3-methyl-	45 m/z	4.57%
C:\GCMSsolution\Data\SCFattyAcid\29082023_26.FIN	dss 19.6	dss	Butanoic acid, 2-methyl-	74 m/z	3.37%
C:\GCMSsolution\Data\SCFattyAcid\29082023_26.FIN	dss 19.6	dss	Pentanoic acid	60 m/z	0.307%
C:\GCMSsolution\Data\SCFattyAcid\29082023_26.FIN	dss 19.6	dss	Pentanoic acid, 4-methyl-	57 m/z	1.73%
C:\GCMSsolution\Data\SCFattyAcid\29082023_26.FIN	dss 19.6	dss	3-Isopropylbenzaldehyde	133 m/z	0.00207%
C:\GCMSsolution\Data\SCFattyAcid\29082023_26.FIN	dss 19.6	dss	Heptanoic acid	60 m/z	0.0106%
C:\GCMSsolution\Data\SCFattyAcid\29082023_26.FIN	dss 19.6	dss	Benzyl Alcohol	79 m/z	0.00651%
C:\GCMSsolution\Data\SCFattyAcid\29082023_26.FIN	dss 19.6	dss	Tridecanal	92 m/z	0.0247%
C:\GCMSsolution\Data\SCFattyAcid\29082023_26.FIN	dss 19.6	dss	Octanoic Acid	60 m/z	0.0192%
C:\GCMSsolution\Data\SCFattyAcid\29082023_26.FIN	dss 19.6	dss	Tetradecanal	57 m/z	0.0567%
C:\GCMSsolution\Data\SCFattyAcid\29082023_26.FIN	dss 19.6	dss	Nonanoic acid	60 m/z	0.0695%
C:\GCMSsolution\Data\SCFattyAcid\29082023_26.FIN	dss 19.6	dss	5-Acetyl-2-methylpyridine	120 m/z	0.00151%
C:\GCMSsolution\Data\SCFattyAcid\29082023_26.FIN	dss 19.6	dss	n-Decanoic acid	60 m/z	0.0110%
C:\GCMSsolution\Data\SCFattyAcid\29082023_26.FIN	dss 19.6	dss	1-Undecanol	TIC	0.000833%
C:\GCMSsolution\Data\SCFattyAcid\29082023_26.FIN	dss 19.6	dss	Benzeneacetic acid	91 m/z	0.00627%
C:\GCMSsolution\Data\SCFattyAcid\29082023_26.FIN	dss 19.6	dss	Benzenepropanoic acid	91 m/z	0.00887%
C:\GCMSsolution\Data\SCFattyAcid\29082023_27.FIN	dss 19.7	dss	Acetic acid	43 m/z	19.1%
C:\GCMSsolution\Data\SCFattyAcid\29082023_27.FIN	dss 19.7	dss	Furfural	96 m/z (73)	0.00776%
C:\GCMSsolution\Data\SCFattyAcid\29082023_27.FIN	dss 19.7	dss	Benzaldehyde	105 m/z	0.0473%
C:\GCMSsolution\Data\SCFattyAcid\29082023_27.FIN	dss 19.7	dss	Hexadecane	57 m/z (105)	0.00949%
C:\GCMSsolution\Data\SCFattyAcid\29082023_27.FIN	dss 19.7	dss	Propanoic acid	TIC	9.43%
C:\GCMSsolution\Data\SCFattyAcid\29082023_27.FIN	dss 19.7	dss	2-Propenal	105 m/z (74)	0.130%
C:\GCMSsolution\Data\SCFattyAcid\29082023_27.FIN	dss 19.7	dss	Propanoic acid, 2-methyl-	43 m/z	1.70%
C:\GCMSsolution\Data\SCFattyAcid\29082023_27.FIN	dss 19.7	dss	Benzeneacetaldehyde	91 m/z	0.0299%
C:\GCMSsolution\Data\SCFattyAcid\29082023_27.FIN	dss 19.7	dss	Butanoic acid, 3-methyl-	60 m/z	3.36%
C:\GCMSsolution\Data\SCFattyAcid\29082023_27.FIN	dss 19.7	dss	Methyl formate	60 m/z (41)	1.68%
C:\GCMSsolution\Data\SCFattyAcid\29082023_27.FIN	dss 19.7	dss	Butanoic acid, 2-methyl-	74 m/z	2.90%
C:\GCMSsolution\Data\SCFattyAcid\29082023_27.FIN	dss 19.7	dss	Pentanoic acid	60 m/z	0.594%
C:\GCMSsolution\Data\SCFattyAcid\29082023_27.FIN	dss 19.7	dss	Pentanoic acid, 4-methyl-	57 m/z	3.33%
C:\GCMSsolution\Data\SCFattyAcid\29082023_27.FIN	dss 19.7	dss	Heptanoic acid	60 m/z	0.0184%
C:\GCMSsolution\Data\SCFattyAcid\29082023_27.FIN	dss 19.7	dss	Benzyl Alcohol	79 m/z	0.00679%
C:\GCMSsolution\Data\SCFattyAcid\29082023_27.FIN	dss 19.7	dss	Undecane	71 m/z	0.00256%
C:\GCMSsolution\Data\SCFattyAcid\29082023_27.FIN	dss 19.7	dss	Phenylethyl Alcohol	91 m/z	0.0386%
C:\GCMSsolution\Data\SCFattyAcid\29082023_27.FIN	dss 19.7	dss	Octanoic Acid	60 m/z (94)	0.0309%
C:\GCMSsolution\Data\SCFattyAcid\29082023_27.FIN	dss 19.7	dss	Acetic acid, 4-methylphenyl ester	107 m/z (55)	0.00632%
C:\GCMSsolution\Data\SCFattyAcid\29082023_27.FIN	dss 19.7	dss	Tetradecanal	57 m/z	0.0234%
C:\GCMSsolution\Data\SCFattyAcid\29082023_27.FIN	dss 19.7	dss	Nonanoic acid	TIC	0.0273%
C:\GCMSsolution\Data\SCFattyAcid\29082023_27.FIN	dss 19.7	dss	Pyridine, 3-methyl-	93 m/z (79)	0.0111%
C:\GCMSsolution\Data\SCFattyAcid\29082023_27.FIN	dss 19.7	dss	5-Acetyl-2-methylpyridine	120 m/z	0.00204%
C:\GCMSsolution\Data\SCFattyAcid\29082023_27.FIN	dss 19.7	dss	Indole	117 m/z	0.0838%
C:\GCMSsolution\Data\SCFattyAcid\29082023_27.FIN	dss 19.7	dss	Benzeneacetic acid	91 m/z	0.0110%
C:\GCMSsolution\Data\SCFattyAcid\29082023_27.FIN	dss 19.7	dss	Benzenepropanoic acid	91 m/z	0.0154%
C:\GCMSsolution\Data\SCFattyAcid\29082023_27.FIN	dss 19.7	dss	n-Hexadecanoic acid	TIC	0.00910%
C:\GCMSsolution\Data\SCFattyAcid\29082023_28.FIN	dss 19.8	dss	Acetic acid	43 m/z	3.71%
C:\GCMSsolution\Data\SCFattyAcid\29082023_28.FIN	dss 19.8	dss	Propanoic acid	74 m/z	1.44%
C:\GCMSsolution\Data\SCFattyAcid\29082023_28.FIN	dss 19.8	dss	Benzaldehyde	106 m/z	0.0420%
C:\GCMSsolution\Data\SCFattyAcid\29082023_28.FIN	dss 19.8	dss	Propanoic acid, 2-methyl-	43 m/z	0.577%
C:\GCMSsolution\Data\SCFattyAcid\29082023_28.FIN	dss 19.8	dss	Benzeneacetaldehyde	91 m/z	0.00976%
C:\GCMSsolution\Data\SCFattyAcid\29082023_28.FIN	dss 19.8	dss	Butanoic acid, 3-methyl-	41 m/z	1.12%
C:\GCMSsolution\Data\SCFattyAcid\29082023_28.FIN	dss 19.8	dss	Butanoic acid, 2-methyl-	74 m/z	0.295%
C:\GCMSsolution\Data\SCFattyAcid\29082023_28.FIN	dss 19.8	dss	Pentanoic acid	TIC	0.134%
C:\GCMSsolution\Data\SCFattyAcid\29082023_28.FIN	dss 19.8	dss	Pentanoic acid, 4-methyl-	57 m/z	0.0303%
C:\GCMSsolution\Data\SCFattyAcid\29082023_28.FIN	dss 19.8	dss	Acetic acid, diethyl-	TIC	0.0207%
C:\GCMSsolution\Data\SCFattyAcid\29082023_28.FIN	dss 19.8	dss	Methyl formate	60 m/z	0.00508%
C:\GCMSsolution\Data\SCFattyAcid\29082023_28.FIN	dss 19.8	dss	Phenol	94 m/z	0.0173%
C:\GCMSsolution\Data\SCFattyAcid\29082023_28.FIN	dss 19.8	dss	Phenylethyl Alcohol	91 m/z	0.00553%
C:\GCMSsolution\Data\SCFattyAcid\29082023_28.FIN	dss 19.8	dss	Octanoic Acid	TIC	0.00575%
C:\GCMSsolution\Data\SCFattyAcid\29082023_28.FIN	dss 19.8	dss	Acetic acid, 4-methylphenyl ester	107 m/z	0.0269%
C:\GCMSsolution\Data\SCFattyAcid\29082023_28.FIN	dss 19.8	dss	Benzyl Alcohol	107 m/z (55)	0.0363%
C:\GCMSsolution\Data\SCFattyAcid\29082023_28.FIN	dss 19.8	dss	Nonanoic acid	TIC	0.0227%
C:\GCMSsolution\Data\SCFattyAcid\29082023_29.FIN	dss 19.9	dss	Acetic acid	43 m/z	15.8%
C:\GCMSsolution\Data\SCFattyAcid\29082023_29.FIN	dss 19.9	dss	Furfural	95 m/z	0.00634%
C:\GCMSsolution\Data\SCFattyAcid\29082023_29.FIN	dss 19.9	dss	Benzaldehyde	TIC	0.0475%
C:\GCMSsolution\Data\SCFattyAcid\29082023_29.FIN	dss 19.9	dss	Propanoic acid	74 m/z	11.0%
C:\GCMSsolution\Data\SCFattyAcid\29082023_29.FIN	dss 19.9	dss	Propanoic acid, 2-methyl-	43 m/z	2.66%
C:\GCMSsolution\Data\SCFattyAcid\29082023_29.FIN	dss 19.9	dss	Benzeneacetaldehyde	92 m/z	0.0401%
C:\GCMSsolution\Data\SCFattyAcid\29082023_29.FIN	dss 19.9	dss	Butanoic acid, 3-methyl-	60 m/z	3.42%
C:\GCMSsolution\Data\SCFattyAcid\29082023_29.FIN	dss 19.9	dss	Butanoic acid, 2-methyl-	74 m/z	2.04%
C:\GCMSsolution\Data\SCFattyAcid\29082023_29.FIN	dss 19.9	dss	Pentanoic acid	60 m/z	2.20%
C:\GCMSsolution\Data\SCFattyAcid\29082023_29.FIN	dss 19.9	dss	Pentanoic acid, 4-methyl-	57 m/z	0.0813%
C:\GCMSsolution\Data\SCFattyAcid\29082023_29.FIN	dss 19.9	dss	3-Pentanol, 3-methyl-	TIC	0.0191%
C:\GCMSsolution\Data\SCFattyAcid\29082023_29.FIN	dss 19.9	dss	Heptanoic acid	60 m/z (88)	0.0374%
C:\GCMSsolution\Data\SCFattyAcid\29082023_29.FIN	dss 19.9	dss	Phenol	94 m/z	0.0148%
C:\GCMSsolution\Data\SCFattyAcid\29082023_29.FIN	dss 19.9	dss	Phenylethyl Alcohol	91 m/z (57)	0.0280%
C:\GCMSsolution\Data\SCFattyAcid\29082023_29.FIN	dss 19.9	dss	Octanoic Acid	60 m/z	0.0375%
C:\GCMSsolution\Data\SCFattyAcid\29082023_29.FIN	dss 19.9	dss	Benzyl Alcohol	107 m/z (55)	0.0705%
C:\GCMSsolution\Data\SCFattyAcid\29082023_29.FIN	dss 19.9	dss	Tetradecanal	82 m/z	0.0235%
C:\GCMSsolution\Data\SCFattyAcid\29082023_29.FIN	dss 19.9	dss	Nonanoic acid	60 m/z	0.108%
C:\GCMSsolution\Data\SCFattyAcid\29082023_29.FIN	dss 19.9	dss	n-Decanoic acid	60 m/z	0.00725%
C:\GCMSsolution\Data\SCFattyAcid\29082023_29.FIN	dss 19.9	dss	Indole	TIC	0.00735%
C:\GCMSsolution\Data\SCFattyAcid\29082023_29.FIN	dss 19.9	dss	Benzeneacetic acid	91 m/z	0.00531%
C:\GCMSsolution\Data\SCFattyAcid\29082023_29.FIN	dss 19.9	dss	Vanillin	152 m/z	0.00168%
C:\GCMSsolution\Data\SCFattyAcid\29082023_29.FIN	dss 19.9	dss	Benzenepropanoic acid	91 m/z	0.0333%
C:\GCMSsolution\Data\SCFattyAcid\29082023_30.FIN	dss 19.10	dss	Acetic acid	44 m/z	3.33%
C:\GCMSsolution\Data\SCFattyAcid\29082023_30.FIN	dss 19.10	dss	Furfural	95 m/z	0.0203%
C:\GCMSsolution\Data\SCFattyAcid\29082023_30.FIN	dss 19.10	dss	Propanoic acid	74 m/z	1.66%
C:\GCMSsolution\Data\SCFattyAcid\29082023_30.FIN	dss 19.10	dss	Propanoic acid, 2-methyl-	43 m/z	0.218%
C:\GCMSsolution\Data\SCFattyAcid\29082023_30.FIN	dss 19.10	dss	Benzeneacetaldehyde	91 m/z	0.0143%
C:\GCMSsolution\Data\SCFattyAcid\29082023_30.FIN	dss 19.10	dss	Butanoic acid, 3-methyl-	60 m/z	0.361%
C:\GCMSsolution\Data\SCFattyAcid\29082023_30.FIN	dss 19.10	dss	Pentanoic acid	60 m/z	0.506%
C:\GCMSsolution\Data\SCFattyAcid\29082023_30.FIN	dss 19.10	dss	Pentanoic acid, 4-methyl-	57 m/z	0.0146%
C:\GCMSsolution\Data\SCFattyAcid\29082023_30.FIN	dss 19.10	dss	Phenol	94 m/z	0.0152%
C:\GCMSsolution\Data\SCFattyAcid\29082023_30.FIN	dss 19.10	dss	1H-Pyrrole-2-carboxaldehyde	95 m/z	0.000372%
C:\GCMSsolution\Data\SCFattyAcid\29082023_30.FIN	dss 19.10	dss	Benzyl Alcohol	107 m/z	0.374%
C:\GCMSsolution\Data\SCFattyAcid\29082023_30.FIN	dss 19.10	dss	Undecanal	82 m/z	0.0147%
C:\GCMSsolution\Data\SCFattyAcid\29082023_30.FIN	dss 19.10	dss	Nonanoic acid	TIC	0.00935%
C:\GCMSsolution\Data\SCFattyAcid\29082023_30.FIN	dss 19.10	dss	Indole	90 m/z	0.0195%
C:\GCMSsolution\Data\SCFattyAcid\29082023_30.FIN	dss 19.10	dss	Benzenepropanoic acid	91 m/z	0.00696%
C:\GCMSsolution\Data\SCFattyAcid\29082023_31.FIN	dss 13.1	dss	Acetic acid	43 m/z	8.08%
C:\GCMSsolution\Data\SCFattyAcid\29082023_31.FIN	dss 13.1	dss	Propanoic acid	74 m/z	3.52%
C:\GCMSsolution\Data\SCFattyAcid\29082023_31.FIN	dss 13.1	dss	Benzaldehyde	105 m/z	0.0245%
C:\GCMSsolution\Data\SCFattyAcid\29082023_31.FIN	dss 13.1	dss	Propanoic acid, 2-methyl-	43 m/z	2.15%
C:\GCMSsolution\Data\SCFattyAcid\29082023_31.FIN	dss 13.1	dss	Benzeneacetaldehyde	91 m/z (60)	0.0120%
C:\GCMSsolution\Data\SCFattyAcid\29082023_31.FIN	dss 13.1	dss	Methyl formate	60 m/z (41)	2.22%
C:\GCMSsolution\Data\SCFattyAcid\29082023_31.FIN	dss 13.1	dss	Butanoic acid, 3-methyl-	41 m/z	3.95%
C:\GCMSsolution\Data\SCFattyAcid\29082023_31.FIN	dss 13.1	dss	Butanoic acid, 2-methyl-	74 m/z	1.08%
C:\GCMSsolution\Data\SCFattyAcid\29082023_31.FIN	dss 13.1	dss	Pentanoic acid	60 m/z	2.03%
C:\GCMSsolution\Data\SCFattyAcid\29082023_31.FIN	dss 13.1	dss	Pentanoic acid, 4-methyl-	57 m/z	0.0563%
C:\GCMSsolution\Data\SCFattyAcid\29082023_31.FIN	dss 13.1	dss	Heptanoic acid	60 m/z	0.0126%
C:\GCMSsolution\Data\SCFattyAcid\29082023_31.FIN	dss 13.1	dss	Ethanone, 1-(1H-pyrrol-2-yl)-	94 m/z (71)	0.00162%
C:\GCMSsolution\Data\SCFattyAcid\29082023_31.FIN	dss 13.1	dss	Tridecane	71 m/z	0.00116%
C:\GCMSsolution\Data\SCFattyAcid\29082023_31.FIN	dss 13.1	dss	Phenol	94 m/z	0.0100%
C:\GCMSsolution\Data\SCFattyAcid\29082023_31.FIN	dss 13.1	dss	Undecanal	82 m/z	0.00873%
C:\GCMSsolution\Data\SCFattyAcid\29082023_31.FIN	dss 13.1	dss	Pyrazine, 2,6-diethyl-	135 m/z	0.0193%
C:\GCMSsolution\Data\SCFattyAcid\29082023_31.FIN	dss 13.1	dss	Octanoic Acid	60 m/z	0.0165%
C:\GCMSsolution\Data\SCFattyAcid\29082023_31.FIN	dss 13.1	dss	Benzyl Alcohol	107 m/z (55)	0.132%
C:\GCMSsolution\Data\SCFattyAcid\29082023_31.FIN	dss 13.1	dss	Tetradecanal	TIC	0.00552%
C:\GCMSsolution\Data\SCFattyAcid\29082023_31.FIN	dss 13.1	dss	Tridecanal	57 m/z	0.0131%
C:\GCMSsolution\Data\SCFattyAcid\29082023_31.FIN	dss 13.1	dss	Nonanoic acid	60 m/z (99)	0.0226%
C:\GCMSsolution\Data\SCFattyAcid\29082023_31.FIN	dss 13.1	dss	Indole	116 m/z	0.0415%
C:\GCMSsolution\Data\SCFattyAcid\29082023_32.FIN	dss 13.2	dss	Acetic acid	43 m/z	10.4%
C:\GCMSsolution\Data\SCFattyAcid\29082023_32.FIN	dss 13.2	dss	Methyl formate	60 m/z (43)	3.39%
C:\GCMSsolution\Data\SCFattyAcid\29082023_32.FIN	dss 13.2	dss	Propanoic acid	74 m/z	4.36%
C:\GCMSsolution\Data\SCFattyAcid\29082023_32.FIN	dss 13.2	dss	Benzaldehyde	105 m/z (74)	0.0319%
C:\GCMSsolution\Data\SCFattyAcid\29082023_32.FIN	dss 13.2	dss	Propanoic acid, 2-methyl-	43 m/z	0.800%
C:\GCMSsolution\Data\SCFattyAcid\29082023_32.FIN	dss 13.2	dss	Benzeneacetaldehyde	91 m/z	0.00493%
C:\GCMSsolution\Data\SCFattyAcid\29082023_32.FIN	dss 13.2	dss	Butanoic acid, 3-methyl-	41 m/z	1.36%
C:\GCMSsolution\Data\SCFattyAcid\29082023_32.FIN	dss 13.2	dss	Butanoic acid, 2-methyl-	74 m/z	0.376%
C:\GCMSsolution\Data\SCFattyAcid\29082023_32.FIN	dss 13.2	dss	Pentanoic acid	60 m/z	1.96%
C:\GCMSsolution\Data\SCFattyAcid\29082023_32.FIN	dss 13.2	dss	Pentanoic acid, 4-methyl-	57 m/z	0.00555%
C:\GCMSsolution\Data\SCFattyAcid\29082023_32.FIN	dss 13.2	dss	Heptanoic acid	60 m/z	0.0110%
C:\GCMSsolution\Data\SCFattyAcid\29082023_32.FIN	dss 13.2	dss	Phenol	94 m/z	0.00587%
C:\GCMSsolution\Data\SCFattyAcid\29082023_32.FIN	dss 13.2	dss	Undecanal	TIC	0.00174%
C:\GCMSsolution\Data\SCFattyAcid\29082023_32.FIN	dss 13.2	dss	Octanoic Acid	60 m/z (135)	0.0209%
C:\GCMSsolution\Data\SCFattyAcid\29082023_32.FIN	dss 13.2	dss	Benzyl Alcohol	107 m/z (55)	0.118%
C:\GCMSsolution\Data\SCFattyAcid\29082023_32.FIN	dss 13.2	dss	Nonanoic acid	60 m/z	0.0284%
C:\GCMSsolution\Data\SCFattyAcid\29082023_32.FIN	dss 13.2	dss	2-Isopropylpyrazine	107 m/z	0.0242%
C:\GCMSsolution\Data\SCFattyAcid\29082023_32.FIN	dss 13.2	dss	5-Acetyl-2-methylpyridine	120 m/z	0.00469%
C:\GCMSsolution\Data\SCFattyAcid\29082023_32.FIN	dss 13.2	dss	Indole	TIC	0.00924%
C:\GCMSsolution\Data\SCFattyAcid\29082023_33.FIN	dss 13.3	dss	Acetic acid	60 m/z	13.9%
C:\GCMSsolution\Data\SCFattyAcid\29082023_33.FIN	dss 13.3	dss	Furfural	96 m/z	0.0162%
C:\GCMSsolution\Data\SCFattyAcid\29082023_33.FIN	dss 13.3	dss	Benzaldehyde	106 m/z	0.0910%
C:\GCMSsolution\Data\SCFattyAcid\29082023_33.FIN	dss 13.3	dss	Propanoic acid	74 m/z	3.53%
C:\GCMSsolution\Data\SCFattyAcid\29082023_33.FIN	dss 13.3	dss	Propanoic acid, 2-methyl-	TIC	1.78%
C:\GCMSsolution\Data\SCFattyAcid\29082023_33.FIN	dss 13.3	dss	Benzeneacetaldehyde	91 m/z	0.0618%
C:\GCMSsolution\Data\SCFattyAcid\29082023_33.FIN	dss 13.3	dss	Butanoic acid, 3-methyl-	60 m/z	3.63%
C:\GCMSsolution\Data\SCFattyAcid\29082023_33.FIN	dss 13.3	dss	Methyl formate	60 m/z (87)	1.88%
C:\GCMSsolution\Data\SCFattyAcid\29082023_33.FIN	dss 13.3	dss	Butanoic acid, 2-methyl-	74 m/z	2.60%
C:\GCMSsolution\Data\SCFattyAcid\29082023_33.FIN	dss 13.3	dss	Acetophenone	77 m/z	0.00328%
C:\GCMSsolution\Data\SCFattyAcid\29082023_33.FIN	dss 13.3	dss	Pentanoic acid	60 m/z	2.36%
C:\GCMSsolution\Data\SCFattyAcid\29082023_33.FIN	dss 13.3	dss	Pentanoic acid, 4-methyl-	57 m/z	0.177%
C:\GCMSsolution\Data\SCFattyAcid\29082023_33.FIN	dss 13.3	dss	Phenol, 2-methoxy-	109 m/z	0.00287%
C:\GCMSsolution\Data\SCFattyAcid\29082023_33.FIN	dss 13.3	dss	Heptanoic acid	60 m/z	0.0252%
C:\GCMSsolution\Data\SCFattyAcid\29082023_33.FIN	dss 13.3	dss	Ethanone, 1-(1H-pyrrol-2-yl)-	94 m/z	0.00565%
C:\GCMSsolution\Data\SCFattyAcid\29082023_33.FIN	dss 13.3	dss	Phenol	94 m/z	0.0353%
C:\GCMSsolution\Data\SCFattyAcid\29082023_33.FIN	dss 13.3	dss	Tridecanal	57 m/z	0.0367%
C:\GCMSsolution\Data\SCFattyAcid\29082023_33.FIN	dss 13.3	dss	Pyrazine, 2,6-diethyl-	135 m/z	0.0611%
C:\GCMSsolution\Data\SCFattyAcid\29082023_33.FIN	dss 13.3	dss	Octanoic Acid	60 m/z (135)	0.0341%
C:\GCMSsolution\Data\SCFattyAcid\29082023_33.FIN	dss 13.3	dss	Benzyl Alcohol	107 m/z	0.836%
C:\GCMSsolution\Data\SCFattyAcid\29082023_33.FIN	dss 13.3	dss	Tetradecanal	57 m/z	0.0955%
C:\GCMSsolution\Data\SCFattyAcid\29082023_33.FIN	dss 13.3	dss	Nonanoic acid	TIC	0.0295%
C:\GCMSsolution\Data\SCFattyAcid\29082023_33.FIN	dss 13.3	dss	2-Isopropylpyrazine	107 m/z	0.217%
C:\GCMSsolution\Data\SCFattyAcid\29082023_33.FIN	dss 13.3	dss	Pyridine, 3-methyl-	TIC	0.00711%
C:\GCMSsolution\Data\SCFattyAcid\29082023_33.FIN	dss 13.3	dss	Acetophenone, 4'-methoxy-	135 m/z (74)	0.00756%
C:\GCMSsolution\Data\SCFattyAcid\29082023_33.FIN	dss 13.3	dss	Cyclohexanol, 5-methyl-2-(1-methylethyl)-, (1.alpha.,2.alpha.,5.alpha.)-	94 m/z	0.0115%
C:\GCMSsolution\Data\SCFattyAcid\29082023_33.FIN	dss 13.3	dss	5-Acetyl-2-methylpyridine	120 m/z	0.00722%
C:\GCMSsolution\Data\SCFattyAcid\29082023_33.FIN	dss 13.3	dss	Indole	117 m/z	0.0844%
C:\GCMSsolution\Data\SCFattyAcid\29082023_33.FIN	dss 13.3	dss	1-Undecanol	TIC	0.000231%
C:\GCMSsolution\Data\SCFattyAcid\29082023_33.FIN	dss 13.3	dss	Benzeneacetic acid	91 m/z	0.0196%
C:\GCMSsolution\Data\SCFattyAcid\29082023_33.FIN	dss 13.3	dss	Vanillin	152 m/z	0.00470%
C:\GCMSsolution\Data\SCFattyAcid\29082023_33.FIN	dss 13.3	dss	Benzenepropanoic acid	91 m/z	0.0228%
C:\GCMSsolution\Data\SCFattyAcid\29082023_33.FIN	dss 13.3	dss	Tetradecanoic acid	TIC	0.00306%
C:\GCMSsolution\Data\SCFattyAcid\29082023_33.FIN	dss 13.3	dss	n-Hexadecanoic acid	60 m/z	0.0774%
C:\GCMSsolution\Data\SCFattyAcid\29082023_34.FIN	dss 13.4	dss	Acetic acid	TIC	10.0%
C:\GCMSsolution\Data\SCFattyAcid\29082023_34.FIN	dss 13.4	dss	Propanoic acid	74 m/z	4.26%
C:\GCMSsolution\Data\SCFattyAcid\29082023_34.FIN	dss 13.4	dss	Propanoic acid, 2-methyl-	43 m/z	2.03%
C:\GCMSsolution\Data\SCFattyAcid\29082023_34.FIN	dss 13.4	dss	Benzeneacetaldehyde	91 m/z (60)	0.0194%
C:\GCMSsolution\Data\SCFattyAcid\29082023_34.FIN	dss 13.4	dss	Butanoic acid, 3-methyl-	60 m/z	3.42%
C:\GCMSsolution\Data\SCFattyAcid\29082023_34.FIN	dss 13.4	dss	Methyl formate	60 m/z (87)	1.89%
C:\GCMSsolution\Data\SCFattyAcid\29082023_34.FIN	dss 13.4	dss	Butanoic acid, 2-methyl-	74 m/z	1.85%
C:\GCMSsolution\Data\SCFattyAcid\29082023_34.FIN	dss 13.4	dss	Pentanoic acid	60 m/z	4.78%
C:\GCMSsolution\Data\SCFattyAcid\29082023_34.FIN	dss 13.4	dss	Pentanoic acid, 4-methyl-	57 m/z	0.0488%
C:\GCMSsolution\Data\SCFattyAcid\29082023_34.FIN	dss 13.4	dss	Undecanal	57 m/z	0.00922%
C:\GCMSsolution\Data\SCFattyAcid\29082023_34.FIN	dss 13.4	dss	Heptanoic acid	60 m/z	0.0309%
C:\GCMSsolution\Data\SCFattyAcid\29082023_34.FIN	dss 13.4	dss	Tridecanal	57 m/z	0.0333%
C:\GCMSsolution\Data\SCFattyAcid\29082023_34.FIN	dss 13.4	dss	Octanoic Acid	60 m/z	0.0420%
C:\GCMSsolution\Data\SCFattyAcid\29082023_34.FIN	dss 13.4	dss	Benzyl Alcohol	107 m/z (55)	0.331%
C:\GCMSsolution\Data\SCFattyAcid\29082023_34.FIN	dss 13.4	dss	Tetradecanal	57 m/z	0.0681%
C:\GCMSsolution\Data\SCFattyAcid\29082023_34.FIN	dss 13.4	dss	Nonanoic acid	60 m/z	0.0786%
C:\GCMSsolution\Data\SCFattyAcid\29082023_34.FIN	dss 13.4	dss	2-Isopropylpyrazine	122 m/z	0.0303%
C:\GCMSsolution\Data\SCFattyAcid\29082023_34.FIN	dss 13.4	dss	Indole	63 m/z	0.0219%
C:\GCMSsolution\Data\SCFattyAcid\29082023_34.FIN	dss 13.4	dss	Benzeneacetic acid	91 m/z	0.00388%
C:\GCMSsolution\Data\SCFattyAcid\29082023_34.FIN	dss 13.4	dss	Benzenepropanoic acid	TIC	0.00191%
C:\GCMSsolution\Data\SCFattyAcid\29082023_35.FIN	dss 13.5	dss	Acetic acid	43 m/z	12.4%
C:\GCMSsolution\Data\SCFattyAcid\29082023_35.FIN	dss 13.5	dss	Furfural	96 m/z	0.00950%
C:\GCMSsolution\Data\SCFattyAcid\29082023_35.FIN	dss 13.5	dss	Benzaldehyde	105 m/z	0.0948%
C:\GCMSsolution\Data\SCFattyAcid\29082023_35.FIN	dss 13.5	dss	Propanoic acid	74 m/z	4.06%
C:\GCMSsolution\Data\SCFattyAcid\29082023_35.FIN	dss 13.5	dss	Propanoic acid, 2-methyl-	TIC	2.14%
C:\GCMSsolution\Data\SCFattyAcid\29082023_35.FIN	dss 13.5	dss	Benzeneacetaldehyde	91 m/z	0.0215%
C:\GCMSsolution\Data\SCFattyAcid\29082023_35.FIN	dss 13.5	dss	Butanoic acid, 3-methyl-	60 m/z	3.87%
C:\GCMSsolution\Data\SCFattyAcid\29082023_35.FIN	dss 13.5	dss	Methyl formate	60 m/z (41)	2.06%
C:\GCMSsolution\Data\SCFattyAcid\29082023_35.FIN	dss 13.5	dss	Butanoic acid, 2-methyl-	74 m/z	2.08%
C:\GCMSsolution\Data\SCFattyAcid\29082023_35.FIN	dss 13.5	dss	Pentanoic acid	60 m/z	4.78%
C:\GCMSsolution\Data\SCFattyAcid\29082023_35.FIN	dss 13.5	dss	Pentanoic acid, 4-methyl-	57 m/z	0.190%
C:\GCMSsolution\Data\SCFattyAcid\29082023_35.FIN	dss 13.5	dss	p-Aminotoluene	106 m/z	0.00342%
C:\GCMSsolution\Data\SCFattyAcid\29082023_35.FIN	dss 13.5	dss	Heptanoic acid	TIC	0.0255%
C:\GCMSsolution\Data\SCFattyAcid\29082023_35.FIN	dss 13.5	dss	Undecanal	57 m/z	0.0127%
C:\GCMSsolution\Data\SCFattyAcid\29082023_35.FIN	dss 13.5	dss	Ethanone, 1-(1H-pyrrol-2-yl)-	94 m/z	0.00241%
C:\GCMSsolution\Data\SCFattyAcid\29082023_35.FIN	dss 13.5	dss	Phenol	94 m/z (57)	0.102%
C:\GCMSsolution\Data\SCFattyAcid\29082023_35.FIN	dss 13.5	dss	Tridecanal	57 m/z	0.178%
C:\GCMSsolution\Data\SCFattyAcid\29082023_35.FIN	dss 13.5	dss	Phenylethyl Alcohol	91 m/z (57)	0.0530%
C:\GCMSsolution\Data\SCFattyAcid\29082023_35.FIN	dss 13.5	dss	Octanoic Acid	60 m/z (135)	0.0556%
C:\GCMSsolution\Data\SCFattyAcid\29082023_35.FIN	dss 13.5	dss	Benzyl Alcohol	107 m/z	0.605%
C:\GCMSsolution\Data\SCFattyAcid\29082023_35.FIN	dss 13.5	dss	Tetradecanal	57 m/z	0.532%
C:\GCMSsolution\Data\SCFattyAcid\29082023_35.FIN	dss 13.5	dss	Nonanoic acid	60 m/z	0.0539%
C:\GCMSsolution\Data\SCFattyAcid\29082023_35.FIN	dss 13.5	dss	2-Isopropylpyrazine	107 m/z	0.0777%
C:\GCMSsolution\Data\SCFattyAcid\29082023_35.FIN	dss 13.5	dss	Acetophenone, 4'-methoxy-	135 m/z	0.00282%
C:\GCMSsolution\Data\SCFattyAcid\29082023_35.FIN	dss 13.5	dss	5-Acetyl-2-methylpyridine	120 m/z	0.00408%
C:\GCMSsolution\Data\SCFattyAcid\29082023_35.FIN	dss 13.5	dss	6-Methyloctahydrocoumarin	82 m/z	0.0390%
C:\GCMSsolution\Data\SCFattyAcid\29082023_35.FIN	dss 13.5	dss	1-Tridecanol	56 m/z	0.0183%
C:\GCMSsolution\Data\SCFattyAcid\29082023_35.FIN	dss 13.5	dss	Indole	TIC	0.0164%
C:\GCMSsolution\Data\SCFattyAcid\29082023_35.FIN	dss 13.5	dss	Benzeneacetic acid	TIC	0.0141%
C:\GCMSsolution\Data\SCFattyAcid\29082023_35.FIN	dss 13.5	dss	Vanillin	152 m/z	0.00113%
C:\GCMSsolution\Data\SCFattyAcid\29082023_35.FIN	dss 13.5	dss	Benzenepropanoic acid	91 m/z	0.0385%
C:\GCMSsolution\Data\SCFattyAcid\29082023_35.FIN	dss 13.5	dss	n-Hexadecanoic acid	TIC	0.0121%
C:\GCMSsolution\Data\SCFattyAcid\29082023_36.FIN	dss 13.6	dss	Acetic acid	43 m/z	7.30%
C:\GCMSsolution\Data\SCFattyAcid\29082023_36.FIN	dss 13.6	dss	Propanoic acid	TIC	4.13%
C:\GCMSsolution\Data\SCFattyAcid\29082023_36.FIN	dss 13.6	dss	Benzaldehyde	105 m/z	0.0306%
C:\GCMSsolution\Data\SCFattyAcid\29082023_36.FIN	dss 13.6	dss	Propanoic acid, 2-methyl-	43 m/z	2.33%
C:\GCMSsolution\Data\SCFattyAcid\29082023_36.FIN	dss 13.6	dss	Benzeneacetaldehyde	91 m/z (60)	0.0175%
C:\GCMSsolution\Data\SCFattyAcid\29082023_36.FIN	dss 13.6	dss	Methyl formate	60 m/z (41)	3.34%
C:\GCMSsolution\Data\SCFattyAcid\29082023_36.FIN	dss 13.6	dss	Butanoic acid, 3-methyl-	41 m/z	5.43%
C:\GCMSsolution\Data\SCFattyAcid\29082023_36.FIN	dss 13.6	dss	Butanoic acid, 2-methyl-	74 m/z	1.28%
C:\GCMSsolution\Data\SCFattyAcid\29082023_36.FIN	dss 13.6	dss	Pentanoic acid	60 m/z	4.96%
C:\GCMSsolution\Data\SCFattyAcid\29082023_36.FIN	dss 13.6	dss	Pentanoic acid, 4-methyl-	57 m/z	0.0188%
C:\GCMSsolution\Data\SCFattyAcid\29082023_36.FIN	dss 13.6	dss	Heptanoic acid	60 m/z	0.0225%
C:\GCMSsolution\Data\SCFattyAcid\29082023_36.FIN	dss 13.6	dss	Phenol	94 m/z	0.00959%
C:\GCMSsolution\Data\SCFattyAcid\29082023_36.FIN	dss 13.6	dss	Tridecanal	TIC	0.0162%
C:\GCMSsolution\Data\SCFattyAcid\29082023_36.FIN	dss 13.6	dss	Benzyl Alcohol	TIC	1.26%
C:\GCMSsolution\Data\SCFattyAcid\29082023_36.FIN	dss 13.6	dss	Undecanal	TIC	0.00240%
C:\GCMSsolution\Data\SCFattyAcid\29082023_36.FIN	dss 13.6	dss	Tetradecanal	TIC	0.0405%
C:\GCMSsolution\Data\SCFattyAcid\29082023_36.FIN	dss 13.6	dss	Nonanoic acid	60 m/z	0.0119%
C:\GCMSsolution\Data\SCFattyAcid\29082023_36.FIN	dss 13.6	dss	2-Isopropylpyrazine	79 m/z	0.0179%
C:\GCMSsolution\Data\SCFattyAcid\29082023_36.FIN	dss 13.6	dss	Indole	38 m/z	0.0478%
C:\GCMSsolution\Data\SCFattyAcid\29082023_36.FIN	dss 13.6	dss	Benzeneacetic acid	91 m/z	0.0254%
C:\GCMSsolution\Data\SCFattyAcid\29082023_36.FIN	dss 13.6	dss	Benzenepropanoic acid	91 m/z	0.0177%
C:\GCMSsolution\Data\SCFattyAcid\29082023_37.FIN	dss 13.7	dss	Acetic acid	43 m/z	2.67%
C:\GCMSsolution\Data\SCFattyAcid\29082023_37.FIN	dss 13.7	dss	Propanoic acid	74 m/z	1.20%
C:\GCMSsolution\Data\SCFattyAcid\29082023_37.FIN	dss 13.7	dss	Propanoic acid, 2-methyl-	43 m/z	0.232%
C:\GCMSsolution\Data\SCFattyAcid\29082023_37.FIN	dss 13.7	dss	Benzeneacetaldehyde	91 m/z	0.0212%
C:\GCMSsolution\Data\SCFattyAcid\29082023_37.FIN	dss 13.7	dss	Butanoic acid, 3-methyl-	60 m/z	0.499%
C:\GCMSsolution\Data\SCFattyAcid\29082023_37.FIN	dss 13.7	dss	Butanoic acid, 2-methyl-	74 m/z	0.322%
C:\GCMSsolution\Data\SCFattyAcid\29082023_37.FIN	dss 13.7	dss	Pentanoic acid	60 m/z	0.103%
C:\GCMSsolution\Data\SCFattyAcid\29082023_37.FIN	dss 13.7	dss	Pentanoic acid, 4-methyl-	57 m/z	0.183%
C:\GCMSsolution\Data\SCFattyAcid\29082023_37.FIN	dss 13.7	dss	3-Pentanol, 3-methyl-	TIC	0.00296%
C:\GCMSsolution\Data\SCFattyAcid\29082023_37.FIN	dss 13.7	dss	Phenol	94 m/z	0.00306%
C:\GCMSsolution\Data\SCFattyAcid\29082023_37.FIN	dss 13.7	dss	Heptanoic acid	60 m/z	0.0130%
C:\GCMSsolution\Data\SCFattyAcid\29082023_37.FIN	dss 13.7	dss	Undecanal	57 m/z	0.0444%
C:\GCMSsolution\Data\SCFattyAcid\29082023_37.FIN	dss 13.7	dss	Nonanoic acid	60 m/z	0.0301%
C:\GCMSsolution\Data\SCFattyAcid\29082023_37.FIN	dss 13.7	dss	2H-Pyran-2-one, tetrahydro-6-propyl-	99 m/z (60)	0.00930%
C:\GCMSsolution\Data\SCFattyAcid\29082023_37.FIN	dss 13.7	dss	5-Acetyl-2-methylpyridine	120 m/z	0.00268%
C:\GCMSsolution\Data\SCFattyAcid\29082023_37.FIN	dss 13.7	dss	Indole	TIC	0.00191%
C:\GCMSsolution\Data\SCFattyAcid\29082023_38.FIN	dss 13.8	dss	Acetic acid	60 m/z	10.2%
C:\GCMSsolution\Data\SCFattyAcid\29082023_38.FIN	dss 13.8	dss	Benzaldehyde	106 m/z	0.0724%
C:\GCMSsolution\Data\SCFattyAcid\29082023_38.FIN	dss 13.8	dss	Propanoic acid	74 m/z	4.85%
C:\GCMSsolution\Data\SCFattyAcid\29082023_38.FIN	dss 13.8	dss	Propanoic acid, 2-methyl-	43 m/z	1.77%
C:\GCMSsolution\Data\SCFattyAcid\29082023_38.FIN	dss 13.8	dss	Butanoic acid, 3-methyl-	60 m/z	3.40%
C:\GCMSsolution\Data\SCFattyAcid\29082023_38.FIN	dss 13.8	dss	Methyl formate	60 m/z (41)	1.77%
C:\GCMSsolution\Data\SCFattyAcid\29082023_38.FIN	dss 13.8	dss	Butanoic acid, 2-methyl-	74 m/z	2.27%
C:\GCMSsolution\Data\SCFattyAcid\29082023_38.FIN	dss 13.8	dss	Pentanoic acid	60 m/z	3.41%
C:\GCMSsolution\Data\SCFattyAcid\29082023_38.FIN	dss 13.8	dss	Pentanoic acid, 4-methyl-	57 m/z	0.0988%
C:\GCMSsolution\Data\SCFattyAcid\29082023_38.FIN	dss 13.8	dss	Dodecanal	57 m/z (91)	0.0396%
C:\GCMSsolution\Data\SCFattyAcid\29082023_38.FIN	dss 13.8	dss	Heptanoic acid	60 m/z	0.0781%
C:\GCMSsolution\Data\SCFattyAcid\29082023_38.FIN	dss 13.8	dss	Undecanal	57 m/z	0.00986%
C:\GCMSsolution\Data\SCFattyAcid\29082023_38.FIN	dss 13.8	dss	Tridecanal	57 m/z	0.104%
C:\GCMSsolution\Data\SCFattyAcid\29082023_38.FIN	dss 13.8	dss	Phenylethyl Alcohol	91 m/z	0.0102%
C:\GCMSsolution\Data\SCFattyAcid\29082023_38.FIN	dss 13.8	dss	Octanoic Acid	60 m/z	0.112%
C:\GCMSsolution\Data\SCFattyAcid\29082023_38.FIN	dss 13.8	dss	Benzyl Alcohol	107 m/z (55)	0.603%
C:\GCMSsolution\Data\SCFattyAcid\29082023_38.FIN	dss 13.8	dss	Tetradecanal	57 m/z	0.255%
C:\GCMSsolution\Data\SCFattyAcid\29082023_38.FIN	dss 13.8	dss	Nonanoic acid	TIC	0.0559%
C:\GCMSsolution\Data\SCFattyAcid\29082023_38.FIN	dss 13.8	dss	2-Isopropylpyrazine	107 m/z	0.0484%
C:\GCMSsolution\Data\SCFattyAcid\29082023_38.FIN	dss 13.8	dss	Acetophenone, 4'-methoxy-	135 m/z	0.00330%
C:\GCMSsolution\Data\SCFattyAcid\29082023_38.FIN	dss 13.8	dss	Cyclohexanol, 5-methyl-2-(1-methylethyl)-, (1.alpha.,2.beta.,5.alpha.)-	82 m/z	0.00797%
C:\GCMSsolution\Data\SCFattyAcid\29082023_38.FIN	dss 13.8	dss	5-Acetyl-2-methylpyridine	120 m/z	0.00825%
C:\GCMSsolution\Data\SCFattyAcid\29082023_38.FIN	dss 13.8	dss	1-Tridecanol	TIC	0.0235%
C:\GCMSsolution\Data\SCFattyAcid\29082023_38.FIN	dss 13.8	dss	Indole	TIC	0.00942%
C:\GCMSsolution\Data\SCFattyAcid\29082023_38.FIN	dss 13.8	dss	Benzeneacetic acid	91 m/z	0.0109%
C:\GCMSsolution\Data\SCFattyAcid\29082023_38.FIN	dss 13.8	dss	Benzenepropanoic acid	91 m/z	0.0339%
C:\GCMSsolution\Data\SCFattyAcid\29082023_38.FIN	dss 13.8	dss	n-Hexadecanoic acid	60 m/z	0.0624%
C:\GCMSsolution\Data\SCFattyAcid\29082023_39.FIN	dss 13.9	dss	Acetic acid	43 m/z	13.4%
C:\GCMSsolution\Data\SCFattyAcid\29082023_39.FIN	dss 13.9	dss	Furfural	96 m/z	0.00343%
C:\GCMSsolution\Data\SCFattyAcid\29082023_39.FIN	dss 13.9	dss	Benzaldehyde	TIC	0.0235%
C:\GCMSsolution\Data\SCFattyAcid\29082023_39.FIN	dss 13.9	dss	Propanoic acid	74 m/z	8.54%
C:\GCMSsolution\Data\SCFattyAcid\29082023_39.FIN	dss 13.9	dss	Propanoic acid, 2-methyl-	43 m/z	1.53%
C:\GCMSsolution\Data\SCFattyAcid\29082023_39.FIN	dss 13.9	dss	Benzeneacetaldehyde	91 m/z	0.0109%
C:\GCMSsolution\Data\SCFattyAcid\29082023_39.FIN	dss 13.9	dss	Butanoic acid, 3-methyl-	60 m/z	2.73%
C:\GCMSsolution\Data\SCFattyAcid\29082023_39.FIN	dss 13.9	dss	Methyl formate	60 m/z (41)	1.41%
C:\GCMSsolution\Data\SCFattyAcid\29082023_39.FIN	dss 13.9	dss	Butanoic acid, 2-methyl-	74 m/z	2.00%
C:\GCMSsolution\Data\SCFattyAcid\29082023_39.FIN	dss 13.9	dss	Pentanoic acid	60 m/z	5.63%
C:\GCMSsolution\Data\SCFattyAcid\29082023_39.FIN	dss 13.9	dss	Pentanoic acid, 4-methyl-	57 m/z	0.0699%
C:\GCMSsolution\Data\SCFattyAcid\29082023_39.FIN	dss 13.9	dss	Heptanoic acid	60 m/z	0.0318%
C:\GCMSsolution\Data\SCFattyAcid\29082023_39.FIN	dss 13.9	dss	Undecanal	TIC	0.000724%
C:\GCMSsolution\Data\SCFattyAcid\29082023_39.FIN	dss 13.9	dss	Phenol	94 m/z	0.00726%
C:\GCMSsolution\Data\SCFattyAcid\29082023_39.FIN	dss 13.9	dss	Tridecanal	TIC	0.0512%
C:\GCMSsolution\Data\SCFattyAcid\29082023_39.FIN	dss 13.9	dss	Phenylethyl Alcohol	91 m/z	0.0331%
C:\GCMSsolution\Data\SCFattyAcid\29082023_39.FIN	dss 13.9	dss	Octanoic Acid	60 m/z	0.0355%
C:\GCMSsolution\Data\SCFattyAcid\29082023_39.FIN	dss 13.9	dss	Benzyl Alcohol	107 m/z	0.412%
C:\GCMSsolution\Data\SCFattyAcid\29082023_39.FIN	dss 13.9	dss	Tetradecanal	57 m/z	0.122%
C:\GCMSsolution\Data\SCFattyAcid\29082023_39.FIN	dss 13.9	dss	Nonanoic acid	60 m/z	0.0436%
C:\GCMSsolution\Data\SCFattyAcid\29082023_39.FIN	dss 13.9	dss	2-Isopropylpyrazine	107 m/z	0.0187%
C:\GCMSsolution\Data\SCFattyAcid\29082023_39.FIN	dss 13.9	dss	Acetophenone, 4'-methoxy-	135 m/z	0.00512%
C:\GCMSsolution\Data\SCFattyAcid\29082023_39.FIN	dss 13.9	dss	Butanoic acid, 3,7-dimethyl-6-octenyl ester	TIC	0.00166%
C:\GCMSsolution\Data\SCFattyAcid\29082023_39.FIN	dss 13.9	dss	5-Acetyl-2-methylpyridine	120 m/z	0.00412%
C:\GCMSsolution\Data\SCFattyAcid\29082023_39.FIN	dss 13.9	dss	Isopulegol	98 m/z	0.0150%
C:\GCMSsolution\Data\SCFattyAcid\29082023_39.FIN	dss 13.9	dss	Indole	TIC	0.0149%
C:\GCMSsolution\Data\SCFattyAcid\29082023_39.FIN	dss 13.9	dss	Benzeneacetic acid	91 m/z	0.00693%
C:\GCMSsolution\Data\SCFattyAcid\29082023_39.FIN	dss 13.9	dss	Benzenepropanoic acid	91 m/z	0.0250%
C:\GCMSsolution\Data\SCFattyAcid\29082023_39.FIN	dss 13.9	dss	n-Hexadecanoic acid	TIC	0.0130%
C:\GCMSsolution\Data\SCFattyAcid\29082023_40.FIN	dss 13.10	dss	Acetic acid	43 m/z	11.0%
C:\GCMSsolution\Data\SCFattyAcid\29082023_40.FIN	dss 13.10	dss	Propanoic acid	42 m/z	4.02%
C:\GCMSsolution\Data\SCFattyAcid\29082023_40.FIN	dss 13.10	dss	Propanoic acid, 2-methyl-	43 m/z	0.855%
C:\GCMSsolution\Data\SCFattyAcid\29082023_40.FIN	dss 13.10	dss	Benzeneacetaldehyde	91 m/z	0.0213%
C:\GCMSsolution\Data\SCFattyAcid\29082023_40.FIN	dss 13.10	dss	Methyl formate	60 m/z (87)	0.770%
C:\GCMSsolution\Data\SCFattyAcid\29082023_40.FIN	dss 13.10	dss	Butanoic acid, 3-methyl-	60 m/z	1.24%
C:\GCMSsolution\Data\SCFattyAcid\29082023_40.FIN	dss 13.10	dss	Butanoic acid, 2-methyl-	74 m/z	0.562%
C:\GCMSsolution\Data\SCFattyAcid\29082023_40.FIN	dss 13.10	dss	Pentanoic acid	60 m/z	2.61%
C:\GCMSsolution\Data\SCFattyAcid\29082023_40.FIN	dss 13.10	dss	Pentanoic acid, 4-methyl-	57 m/z	0.0379%
C:\GCMSsolution\Data\SCFattyAcid\29082023_40.FIN	dss 13.10	dss	Nonane	57 m/z	0.00156%
C:\GCMSsolution\Data\SCFattyAcid\29082023_40.FIN	dss 13.10	dss	Undecanal	57 m/z	0.0112%
C:\GCMSsolution\Data\SCFattyAcid\29082023_40.FIN	dss 13.10	dss	Heptanoic acid	60 m/z	0.0612%
C:\GCMSsolution\Data\SCFattyAcid\29082023_40.FIN	dss 13.10	dss	Phenol	94 m/z	0.00202%
C:\GCMSsolution\Data\SCFattyAcid\29082023_40.FIN	dss 13.10	dss	Tridecanal	57 m/z	0.0239%
C:\GCMSsolution\Data\SCFattyAcid\29082023_40.FIN	dss 13.10	dss	1H-Pyrrole-2-carboxaldehyde	95 m/z	0.000863%
C:\GCMSsolution\Data\SCFattyAcid\29082023_40.FIN	dss 13.10	dss	Octanoic Acid	60 m/z	0.0536%
C:\GCMSsolution\Data\SCFattyAcid\29082023_40.FIN	dss 13.10	dss	Benzyl Alcohol	107 m/z	0.0523%
C:\GCMSsolution\Data\SCFattyAcid\29082023_40.FIN	dss 13.10	dss	Tetradecanal	57 m/z	0.0598%
C:\GCMSsolution\Data\SCFattyAcid\29082023_40.FIN	dss 13.10	dss	Nonanoic acid	60 m/z	0.0677%
C:\GCMSsolution\Data\SCFattyAcid\29082023_40.FIN	dss 13.10	dss	2-Isopropylpyrazine	TIC	0.0238%
C:\GCMSsolution\Data\SCFattyAcid\29082023_40.FIN	dss 13.10	dss	Acetophenone, 4'-methoxy-	135 m/z	0.00209%
C:\GCMSsolution\Data\SCFattyAcid\29082023_40.FIN	dss 13.10	dss	5-Acetyl-2-methylpyridine	120 m/z	0.00195%
C:\GCMSsolution\Data\SCFattyAcid\29082023_40.FIN	dss 13.10	dss	Indole	118 m/z	0.0124%
C:\GCMSsolution\Data\SCFattyAcid\29082023_40.FIN	dss 13.10	dss	Benzeneacetic acid	91 m/z	0.00596%
C:\GCMSsolution\Data\SCFattyAcid\29082023_40.FIN	dss 13.10	dss	Benzenepropanoic acid	TIC	0.00401%
C:\GCMSsolution\Data\SCFattyAcid\30082023_01.FIN	dss 10.1	dss	Acetic acid	43 m/z	1.98%
C:\GCMSsolution\Data\SCFattyAcid\30082023_01.FIN	dss 10.1	dss	Furfural	96 m/z	0.00800%
C:\GCMSsolution\Data\SCFattyAcid\30082023_01.FIN	dss 10.1	dss	Propanoic acid	74 m/z	1.07%
C:\GCMSsolution\Data\SCFattyAcid\30082023_01.FIN	dss 10.1	dss	Benzaldehyde	106 m/z (74)	0.0213%
C:\GCMSsolution\Data\SCFattyAcid\30082023_01.FIN	dss 10.1	dss	Propanoic acid, 2-methyl-	43 m/z	0.402%
C:\GCMSsolution\Data\SCFattyAcid\30082023_01.FIN	dss 10.1	dss	Benzeneacetaldehyde	91 m/z	0.00749%
C:\GCMSsolution\Data\SCFattyAcid\30082023_01.FIN	dss 10.1	dss	Butanoic acid, 3-methyl-	60 m/z	0.778%
C:\GCMSsolution\Data\SCFattyAcid\30082023_01.FIN	dss 10.1	dss	Butanoic acid, 2-methyl-	74 m/z	0.743%
C:\GCMSsolution\Data\SCFattyAcid\30082023_01.FIN	dss 10.1	dss	Pentanoic acid	60 m/z	0.659%
C:\GCMSsolution\Data\SCFattyAcid\30082023_01.FIN	dss 10.1	dss	Pentanoic acid, 4-methyl-	TIC	0.00659%
C:\GCMSsolution\Data\SCFattyAcid\30082023_01.FIN	dss 10.1	dss	3-Pentanol, 3-methyl-	TIC	0.00341%
C:\GCMSsolution\Data\SCFattyAcid\30082023_01.FIN	dss 10.1	dss	Phenol	94 m/z	0.0165%
C:\GCMSsolution\Data\SCFattyAcid\30082023_01.FIN	dss 10.1	dss	Phenylethyl Alcohol	91 m/z	0.00596%
C:\GCMSsolution\Data\SCFattyAcid\30082023_01.FIN	dss 10.1	dss	Pyrazine, 2,6-diethyl-	135 m/z	0.0136%
C:\GCMSsolution\Data\SCFattyAcid\30082023_01.FIN	dss 10.1	dss	Octanoic Acid	60 m/z (135)	0.00854%
C:\GCMSsolution\Data\SCFattyAcid\30082023_01.FIN	dss 10.1	dss	Benzyl Alcohol	107 m/z	0.280%
C:\GCMSsolution\Data\SCFattyAcid\30082023_01.FIN	dss 10.1	dss	Undecanal	TIC	0.00895%
C:\GCMSsolution\Data\SCFattyAcid\30082023_01.FIN	dss 10.1	dss	5-Acetyl-2-methylpyridine	120 m/z	0.00743%
C:\GCMSsolution\Data\SCFattyAcid\30082023_01.FIN	dss 10.1	dss	Naphthalene, 1,2-dimethyl-	156 m/z	0.00125%
C:\GCMSsolution\Data\SCFattyAcid\30082023_02.FIN	dss 10.2	dss	Acetic acid	43 m/z	0.630%
C:\GCMSsolution\Data\SCFattyAcid\30082023_02.FIN	dss 10.2	dss	Propanoic acid	74 m/z	0.317%
C:\GCMSsolution\Data\SCFattyAcid\30082023_02.FIN	dss 10.2	dss	Propanoic acid, 2-methyl-	43 m/z	0.105%
C:\GCMSsolution\Data\SCFattyAcid\30082023_02.FIN	dss 10.2	dss	Butanoic acid, 3-methyl-	60 m/z	0.196%
C:\GCMSsolution\Data\SCFattyAcid\30082023_02.FIN	dss 10.2	dss	Pentanoic acid, 3-methyl-	TIC	0.238%
C:\GCMSsolution\Data\SCFattyAcid\30082023_02.FIN	dss 10.2	dss	Pentanoic acid	60 m/z	0.191%
C:\GCMSsolution\Data\SCFattyAcid\30082023_02.FIN	dss 10.2	dss	Undecane	57 m/z	0.00276%
C:\GCMSsolution\Data\SCFattyAcid\30082023_02.FIN	dss 10.2	dss	Formic acid, octyl ester	TIC	0.00172%
C:\GCMSsolution\Data\SCFattyAcid\30082023_02.FIN	dss 10.2	dss	Benzyl Alcohol	107 m/z (55)	0.138%
C:\GCMSsolution\Data\SCFattyAcid\30082023_02.FIN	dss 10.2	dss	Undecanal	82 m/z	0.0103%
C:\GCMSsolution\Data\SCFattyAcid\30082023_02.FIN	dss 10.2	dss	5-Acetyl-2-methylpyridine	120 m/z	0.00374%
C:\GCMSsolution\Data\SCFattyAcid\30082023_02.FIN	dss 10.2	dss	Indole	TIC	0.000565%
C:\GCMSsolution\Data\SCFattyAcid\30082023_03.FIN	dss 10.3	dss	Acetic acid	43 m/z	0.982%
C:\GCMSsolution\Data\SCFattyAcid\30082023_03.FIN	dss 10.3	dss	Propanoic acid	74 m/z	0.434%
C:\GCMSsolution\Data\SCFattyAcid\30082023_03.FIN	dss 10.3	dss	Benzaldehyde	106 m/z	0.0254%
C:\GCMSsolution\Data\SCFattyAcid\30082023_03.FIN	dss 10.3	dss	Propanoic acid, 2-methyl-	TIC	0.217%
C:\GCMSsolution\Data\SCFattyAcid\30082023_03.FIN	dss 10.3	dss	Benzeneacetaldehyde	91 m/z	0.00919%
C:\GCMSsolution\Data\SCFattyAcid\30082023_03.FIN	dss 10.3	dss	Butanoic acid, 3-methyl-	60 m/z	0.558%
C:\GCMSsolution\Data\SCFattyAcid\30082023_03.FIN	dss 10.3	dss	Butanoic acid, 2-methyl-	74 m/z	0.304%
C:\GCMSsolution\Data\SCFattyAcid\30082023_03.FIN	dss 10.3	dss	Pentanoic acid	60 m/z	0.0606%
C:\GCMSsolution\Data\SCFattyAcid\30082023_03.FIN	dss 10.3	dss	3-Pentanol, 3-methyl-	TIC	0.00334%
C:\GCMSsolution\Data\SCFattyAcid\30082023_03.FIN	dss 10.3	dss	Ethanone, 1-(1H-pyrrol-2-yl)-	94 m/z	0.000849%
C:\GCMSsolution\Data\SCFattyAcid\30082023_03.FIN	dss 10.3	dss	Phenol	94 m/z	0.00399%
C:\GCMSsolution\Data\SCFattyAcid\30082023_03.FIN	dss 10.3	dss	Phenylethyl Alcohol	91 m/z	0.00412%
C:\GCMSsolution\Data\SCFattyAcid\30082023_03.FIN	dss 10.3	dss	Pyrazine, 2,6-diethyl-	TIC	0.00116%
C:\GCMSsolution\Data\SCFattyAcid\30082023_03.FIN	dss 10.3	dss	Benzyl Alcohol	107 m/z (55)	0.0863%
C:\GCMSsolution\Data\SCFattyAcid\30082023_03.FIN	dss 10.3	dss	Undecanal	82 m/z	0.00882%
C:\GCMSsolution\Data\SCFattyAcid\30082023_03.FIN	dss 10.3	dss	5-Acetyl-2-methylpyridine	120 m/z	0.00388%
C:\GCMSsolution\Data\SCFattyAcid\30082023_03.FIN	dss 10.3	dss	Indole	TIC	0.00572%
C:\GCMSsolution\Data\SCFattyAcid\30082023_04.FIN	dss 10.4	dss	Acetic acid	43 m/z	2.92%
C:\GCMSsolution\Data\SCFattyAcid\30082023_04.FIN	dss 10.4	dss	Furfural	95 m/z	0.00433%
C:\GCMSsolution\Data\SCFattyAcid\30082023_04.FIN	dss 10.4	dss	Benzaldehyde	106 m/z	0.0787%
C:\GCMSsolution\Data\SCFattyAcid\30082023_04.FIN	dss 10.4	dss	Propanoic acid	TIC	1.61%
C:\GCMSsolution\Data\SCFattyAcid\30082023_04.FIN	dss 10.4	dss	Propanoic acid, 2-methyl-	43 m/z	1.02%
C:\GCMSsolution\Data\SCFattyAcid\30082023_04.FIN	dss 10.4	dss	Benzeneacetaldehyde	91 m/z	0.0116%
C:\GCMSsolution\Data\SCFattyAcid\30082023_04.FIN	dss 10.4	dss	Butanoic acid, 3-methyl-	60 m/z	1.68%
C:\GCMSsolution\Data\SCFattyAcid\30082023_04.FIN	dss 10.4	dss	Methyl formate	60 m/z (41)	0.845%
C:\GCMSsolution\Data\SCFattyAcid\30082023_04.FIN	dss 10.4	dss	Butanoic acid, 2-methyl-	74 m/z	0.888%
C:\GCMSsolution\Data\SCFattyAcid\30082023_04.FIN	dss 10.4	dss	Pentanoic acid	60 m/z	0.207%
C:\GCMSsolution\Data\SCFattyAcid\30082023_04.FIN	dss 10.4	dss	Nonane	57 m/z (128)	0.00721%
C:\GCMSsolution\Data\SCFattyAcid\30082023_04.FIN	dss 10.4	dss	3-Pentanol, 3-methyl-	TIC	0.00373%
C:\GCMSsolution\Data\SCFattyAcid\30082023_04.FIN	dss 10.4	dss	Heptanoic acid	60 m/z (88)	0.0162%
C:\GCMSsolution\Data\SCFattyAcid\30082023_04.FIN	dss 10.4	dss	Phenol	94 m/z	0.00273%
C:\GCMSsolution\Data\SCFattyAcid\30082023_04.FIN	dss 10.4	dss	Phenylethyl Alcohol	91 m/z (82)	0.00771%
C:\GCMSsolution\Data\SCFattyAcid\30082023_04.FIN	dss 10.4	dss	Pyrazine, 2,6-diethyl-	135 m/z	0.0195%
C:\GCMSsolution\Data\SCFattyAcid\30082023_04.FIN	dss 10.4	dss	Octanoic Acid	60 m/z (135)	0.0122%
C:\GCMSsolution\Data\SCFattyAcid\30082023_04.FIN	dss 10.4	dss	Benzyl Alcohol	107 m/z	0.0739%
C:\GCMSsolution\Data\SCFattyAcid\30082023_04.FIN	dss 10.4	dss	Undecanal	82 m/z	0.0112%
C:\GCMSsolution\Data\SCFattyAcid\30082023_04.FIN	dss 10.4	dss	Nonanoic acid	60 m/z	0.00756%
C:\GCMSsolution\Data\SCFattyAcid\30082023_04.FIN	dss 10.4	dss	5-Acetyl-2-methylpyridine	120 m/z	0.00344%
C:\GCMSsolution\Data\SCFattyAcid\30082023_04.FIN	dss 10.4	dss	Indole	90 m/z	0.0461%
C:\GCMSsolution\Data\SCFattyAcid\30082023_05.FIN	dss 10.5	dss	Acetic acid	43 m/z	1.40%
C:\GCMSsolution\Data\SCFattyAcid\30082023_05.FIN	dss 10.5	dss	Propanoic acid	74 m/z	2.40%
C:\GCMSsolution\Data\SCFattyAcid\30082023_05.FIN	dss 10.5	dss	Benzaldehyde	77 m/z	0.0413%
C:\GCMSsolution\Data\SCFattyAcid\30082023_05.FIN	dss 10.5	dss	Propanoic acid, 2-methyl-	43 m/z	0.780%
C:\GCMSsolution\Data\SCFattyAcid\30082023_05.FIN	dss 10.5	dss	Benzeneacetaldehyde	91 m/z (60)	0.0358%
C:\GCMSsolution\Data\SCFattyAcid\30082023_05.FIN	dss 10.5	dss	Butanoic acid, 3-methyl-	60 m/z	1.09%
C:\GCMSsolution\Data\SCFattyAcid\30082023_05.FIN	dss 10.5	dss	Methyl formate	60 m/z (41)	0.607%
C:\GCMSsolution\Data\SCFattyAcid\30082023_05.FIN	dss 10.5	dss	Pentanoic acid, 3-methyl-	41 m/z	1.34%
C:\GCMSsolution\Data\SCFattyAcid\30082023_05.FIN	dss 10.5	dss	Butanoic acid, 2-methyl-	74 m/z	0.627%
C:\GCMSsolution\Data\SCFattyAcid\30082023_05.FIN	dss 10.5	dss	Pentanoic acid	60 m/z	0.219%
C:\GCMSsolution\Data\SCFattyAcid\30082023_05.FIN	dss 10.5	dss	Tridecane	57 m/z (60)	0.0120%
C:\GCMSsolution\Data\SCFattyAcid\30082023_05.FIN	dss 10.5	dss	3-Pentanol, 3-methyl-	TIC	0.00397%
C:\GCMSsolution\Data\SCFattyAcid\30082023_05.FIN	dss 10.5	dss	Dodecane	57 m/z	0.00295%
C:\GCMSsolution\Data\SCFattyAcid\30082023_05.FIN	dss 10.5	dss	Phenol	94 m/z	0.00390%
C:\GCMSsolution\Data\SCFattyAcid\30082023_05.FIN	dss 10.5	dss	Octanoic Acid	60 m/z (135)	0.0114%
C:\GCMSsolution\Data\SCFattyAcid\30082023_05.FIN	dss 10.5	dss	Benzyl Alcohol	TIC	0.0287%
C:\GCMSsolution\Data\SCFattyAcid\30082023_05.FIN	dss 10.5	dss	Undecanal	TIC	0.00169%
C:\GCMSsolution\Data\SCFattyAcid\30082023_05.FIN	dss 10.5	dss	2-Isopropylpyrazine	65 m/z	0.0259%
C:\GCMSsolution\Data\SCFattyAcid\30082023_05.FIN	dss 10.5	dss	5-Acetyl-2-methylpyridine	120 m/z	0.00301%
C:\GCMSsolution\Data\SCFattyAcid\30082023_05.FIN	dss 10.5	dss	Indole	TIC	0.00218%
C:\GCMSsolution\Data\SCFattyAcid\30082023_06.FIN	dss 10.6	dss	Acetic acid	43 m/z	8.09%
C:\GCMSsolution\Data\SCFattyAcid\30082023_06.FIN	dss 10.6	dss	Furfural	96 m/z	0.00214%
C:\GCMSsolution\Data\SCFattyAcid\30082023_06.FIN	dss 10.6	dss	Benzaldehyde	106 m/z	0.0608%
C:\GCMSsolution\Data\SCFattyAcid\30082023_06.FIN	dss 10.6	dss	Propanoic acid	74 m/z	6.48%
C:\GCMSsolution\Data\SCFattyAcid\30082023_06.FIN	dss 10.6	dss	Propanoic acid, 2-methyl-	TIC	2.31%
C:\GCMSsolution\Data\SCFattyAcid\30082023_06.FIN	dss 10.6	dss	Benzeneacetaldehyde	TIC	0.000333%
C:\GCMSsolution\Data\SCFattyAcid\30082023_06.FIN	dss 10.6	dss	Butanoic acid, 3-methyl-	60 m/z	3.48%
C:\GCMSsolution\Data\SCFattyAcid\30082023_06.FIN	dss 10.6	dss	Methyl formate	60 m/z (87)	1.89%
C:\GCMSsolution\Data\SCFattyAcid\30082023_06.FIN	dss 10.6	dss	Butanoic acid, 2-methyl-	74 m/z	1.96%
C:\GCMSsolution\Data\SCFattyAcid\30082023_06.FIN	dss 10.6	dss	Pentanoic acid	60 m/z	4.31%
C:\GCMSsolution\Data\SCFattyAcid\30082023_06.FIN	dss 10.6	dss	Pentane, 3-methyl-	TIC	0.00335%
C:\GCMSsolution\Data\SCFattyAcid\30082023_06.FIN	dss 10.6	dss	Pentanoic acid, 4-methyl-	74 m/z (71)	0.0163%
C:\GCMSsolution\Data\SCFattyAcid\30082023_06.FIN	dss 10.6	dss	Propanoic acid, propyl ester	57 m/z	0.00150%
C:\GCMSsolution\Data\SCFattyAcid\30082023_06.FIN	dss 10.6	dss	3-Pentanol, 3-methyl-	TIC	0.00855%
C:\GCMSsolution\Data\SCFattyAcid\30082023_06.FIN	dss 10.6	dss	Heptanoic acid	60 m/z (88)	0.0271%
C:\GCMSsolution\Data\SCFattyAcid\30082023_06.FIN	dss 10.6	dss	Phenol	94 m/z	0.00384%
C:\GCMSsolution\Data\SCFattyAcid\30082023_06.FIN	dss 10.6	dss	Undecanal	57 m/z	0.00721%
C:\GCMSsolution\Data\SCFattyAcid\30082023_06.FIN	dss 10.6	dss	Phenylethyl Alcohol	91 m/z	0.00357%
C:\GCMSsolution\Data\SCFattyAcid\30082023_06.FIN	dss 10.6	dss	Octanoic Acid	60 m/z (135)	0.0384%
C:\GCMSsolution\Data\SCFattyAcid\30082023_06.FIN	dss 10.6	dss	Benzyl Alcohol	TIC	0.707%
C:\GCMSsolution\Data\SCFattyAcid\30082023_06.FIN	dss 10.6	dss	Tetradecanal	57 m/z	0.0193%
C:\GCMSsolution\Data\SCFattyAcid\30082023_06.FIN	dss 10.6	dss	Nonanoic acid	60 m/z	0.0246%
C:\GCMSsolution\Data\SCFattyAcid\30082023_06.FIN	dss 10.6	dss	2-Isopropylpyrazine	91 m/z	0.0705%
C:\GCMSsolution\Data\SCFattyAcid\30082023_06.FIN	dss 10.6	dss	5-Acetyl-2-methylpyridine	120 m/z	0.00114%
C:\GCMSsolution\Data\SCFattyAcid\30082023_06.FIN	dss 10.6	dss	Propanoic acid, butyl ester	TIC	0.000073%
C:\GCMSsolution\Data\SCFattyAcid\30082023_06.FIN	dss 10.6	dss	Indole	118 m/z	0.0265%
C:\GCMSsolution\Data\SCFattyAcid\30082023_06.FIN	dss 10.6	dss	Ethyl 4-pyridyl ketone	106 m/z	0.00786%
C:\GCMSsolution\Data\SCFattyAcid\30082023_06.FIN	dss 10.6	dss	Benzenepropanoic acid	91 m/z	0.00390%
C:\GCMSsolution\Data\SCFattyAcid\30082023_07.FIN	dss 10.7	dss	Acetic acid	43 m/z	2.51%
C:\GCMSsolution\Data\SCFattyAcid\30082023_07.FIN	dss 10.7	dss	Propanoic acid	74 m/z	1.08%
C:\GCMSsolution\Data\SCFattyAcid\30082023_07.FIN	dss 10.7	dss	Propanoic acid, 2-methyl-	43 m/z	0.797%
C:\GCMSsolution\Data\SCFattyAcid\30082023_07.FIN	dss 10.7	dss	Benzeneacetaldehyde	91 m/z	0.00622%
C:\GCMSsolution\Data\SCFattyAcid\30082023_07.FIN	dss 10.7	dss	Butanoic acid, 3-methyl-	60 m/z	0.846%
C:\GCMSsolution\Data\SCFattyAcid\30082023_07.FIN	dss 10.7	dss	Methyl formate	60 m/z (41)	0.584%
C:\GCMSsolution\Data\SCFattyAcid\30082023_07.FIN	dss 10.7	dss	Butanoic acid, 2-methyl-	74 m/z	0.866%
C:\GCMSsolution\Data\SCFattyAcid\30082023_07.FIN	dss 10.7	dss	Pentanoic acid	60 m/z	0.0784%
C:\GCMSsolution\Data\SCFattyAcid\30082023_07.FIN	dss 10.7	dss	Pentanoic acid, 4-methyl-	57 m/z	0.855%
C:\GCMSsolution\Data\SCFattyAcid\30082023_07.FIN	dss 10.7	dss	3-Isopropylbenzaldehyde	105 m/z	0.00283%
C:\GCMSsolution\Data\SCFattyAcid\30082023_07.FIN	dss 10.7	dss	Heptanoic acid	60 m/z	0.00818%
C:\GCMSsolution\Data\SCFattyAcid\30082023_07.FIN	dss 10.7	dss	Phenol	94 m/z	0.00115%
C:\GCMSsolution\Data\SCFattyAcid\30082023_07.FIN	dss 10.7	dss	Octanoic Acid	60 m/z	0.0101%
C:\GCMSsolution\Data\SCFattyAcid\30082023_07.FIN	dss 10.7	dss	Indole	90 m/z	0.0145%
C:\GCMSsolution\Data\SCFattyAcid\30082023_08.FIN	dss 10.8	dss	Acetic acid	43 m/z	1.47%
C:\GCMSsolution\Data\SCFattyAcid\30082023_08.FIN	dss 10.8	dss	Propanoic acid	74 m/z	1.47%
C:\GCMSsolution\Data\SCFattyAcid\30082023_08.FIN	dss 10.8	dss	Benzaldehyde	105 m/z	0.0211%
C:\GCMSsolution\Data\SCFattyAcid\30082023_08.FIN	dss 10.8	dss	Propanoic acid, 2-methyl-	43 m/z	0.338%
C:\GCMSsolution\Data\SCFattyAcid\30082023_08.FIN	dss 10.8	dss	Benzeneacetaldehyde	91 m/z	0.00532%
C:\GCMSsolution\Data\SCFattyAcid\30082023_08.FIN	dss 10.8	dss	Methyl formate	60 m/z (41)	0.313%
C:\GCMSsolution\Data\SCFattyAcid\30082023_08.FIN	dss 10.8	dss	Butanoic acid, 3-methyl-	60 m/z	0.578%
C:\GCMSsolution\Data\SCFattyAcid\30082023_08.FIN	dss 10.8	dss	Butanoic acid, 2-methyl-	74 m/z	0.228%
C:\GCMSsolution\Data\SCFattyAcid\30082023_08.FIN	dss 10.8	dss	Pentanoic acid	60 m/z	0.517%
C:\GCMSsolution\Data\SCFattyAcid\30082023_08.FIN	dss 10.8	dss	Pentanoic acid, 4-methyl-	57 m/z	0.0616%
C:\GCMSsolution\Data\SCFattyAcid\30082023_08.FIN	dss 10.8	dss	R(-)3,7-Dimethyl-1,6-octadiene	82 m/z	0.00287%
C:\GCMSsolution\Data\SCFattyAcid\30082023_08.FIN	dss 10.8	dss	Benzyl Alcohol	107 m/z (55)	0.142%
C:\GCMSsolution\Data\SCFattyAcid\30082023_08.FIN	dss 10.8	dss	Nonanoic acid	60 m/z	0.0112%
C:\GCMSsolution\Data\SCFattyAcid\30082023_08.FIN	dss 10.8	dss	Indole	89 m/z	0.00699%
C:\GCMSsolution\Data\SCFattyAcid\30082023_09.FIN	dss 10.9	dss	Acetic acid	43 m/z	7.67%
C:\GCMSsolution\Data\SCFattyAcid\30082023_09.FIN	dss 10.9	dss	Furfural	96 m/z	0.00256%
C:\GCMSsolution\Data\SCFattyAcid\30082023_09.FIN	dss 10.9	dss	Benzaldehyde	105 m/z	0.0725%
C:\GCMSsolution\Data\SCFattyAcid\30082023_09.FIN	dss 10.9	dss	Propanoic acid	74 m/z	5.36%
C:\GCMSsolution\Data\SCFattyAcid\30082023_09.FIN	dss 10.9	dss	Propanoic acid, 2-methyl-	43 m/z	2.27%
C:\GCMSsolution\Data\SCFattyAcid\30082023_09.FIN	dss 10.9	dss	Butanoic acid, 3-methyl-	60 m/z	3.89%
C:\GCMSsolution\Data\SCFattyAcid\30082023_09.FIN	dss 10.9	dss	Methyl formate	60 m/z (87)	1.99%
C:\GCMSsolution\Data\SCFattyAcid\30082023_09.FIN	dss 10.9	dss	Butanoic acid, 2-methyl-	74 m/z	2.89%
C:\GCMSsolution\Data\SCFattyAcid\30082023_09.FIN	dss 10.9	dss	Pentanoic acid	60 m/z	2.99%
C:\GCMSsolution\Data\SCFattyAcid\30082023_09.FIN	dss 10.9	dss	Pentanoic acid, 4-methyl-	57 m/z	0.241%
C:\GCMSsolution\Data\SCFattyAcid\30082023_09.FIN	dss 10.9	dss	p-Aminotoluene	107 m/z	0.000802%
C:\GCMSsolution\Data\SCFattyAcid\30082023_09.FIN	dss 10.9	dss	Heptanoic acid	60 m/z	0.0191%
C:\GCMSsolution\Data\SCFattyAcid\30082023_09.FIN	dss 10.9	dss	Phenol	94 m/z	0.0121%
C:\GCMSsolution\Data\SCFattyAcid\30082023_09.FIN	dss 10.9	dss	Phenylethyl Alcohol	91 m/z	0.00548%
C:\GCMSsolution\Data\SCFattyAcid\30082023_09.FIN	dss 10.9	dss	Octanoic Acid	60 m/z	0.0269%
C:\GCMSsolution\Data\SCFattyAcid\30082023_09.FIN	dss 10.9	dss	2(3H)-Furanone, dihydro-5-pentyl-	85 m/z (60)	0.0136%
C:\GCMSsolution\Data\SCFattyAcid\30082023_09.FIN	dss 10.9	dss	Benzyl Alcohol	TIC	0.671%
C:\GCMSsolution\Data\SCFattyAcid\30082023_09.FIN	dss 10.9	dss	Nonanoic acid	60 m/z	0.0513%
C:\GCMSsolution\Data\SCFattyAcid\30082023_09.FIN	dss 10.9	dss	2-Isopropylpyrazine	107 m/z	0.109%
C:\GCMSsolution\Data\SCFattyAcid\30082023_09.FIN	dss 10.9	dss	5-Acetyl-2-methylpyridine	TIC	0.000425%
C:\GCMSsolution\Data\SCFattyAcid\30082023_09.FIN	dss 10.9	dss	Indole	117 m/z	0.0996%
C:\GCMSsolution\Data\SCFattyAcid\30082023_09.FIN	dss 10.9	dss	Benzeneacetic acid	91 m/z	0.00233%
C:\GCMSsolution\Data\SCFattyAcid\30082023_10.FIN	dss 10.10	dss	Acetic acid	43 m/z	2.54%
C:\GCMSsolution\Data\SCFattyAcid\30082023_10.FIN	dss 10.10	dss	Propanoic acid	74 m/z	3.76%
C:\GCMSsolution\Data\SCFattyAcid\30082023_10.FIN	dss 10.10	dss	Benzaldehyde	106 m/z (74)	0.0258%
C:\GCMSsolution\Data\SCFattyAcid\30082023_10.FIN	dss 10.10	dss	Propanoic acid, 2-methyl-	43 m/z	1.19%
C:\GCMSsolution\Data\SCFattyAcid\30082023_10.FIN	dss 10.10	dss	Methyl formate	60 m/z (41)	0.899%
C:\GCMSsolution\Data\SCFattyAcid\30082023_10.FIN	dss 10.10	dss	Butanoic acid, 3-methyl-	41 m/z	1.94%
C:\GCMSsolution\Data\SCFattyAcid\30082023_10.FIN	dss 10.10	dss	Butanoic acid, 2-methyl-	74 m/z	0.722%
C:\GCMSsolution\Data\SCFattyAcid\30082023_10.FIN	dss 10.10	dss	Pentanoic acid	60 m/z	1.92%
C:\GCMSsolution\Data\SCFattyAcid\30082023_10.FIN	dss 10.10	dss	Pentanoic acid, 4-methyl-	57 m/z	0.0462%
C:\GCMSsolution\Data\SCFattyAcid\30082023_10.FIN	dss 10.10	dss	3-Pentanol, 3-methyl-	TIC	0.00388%
C:\GCMSsolution\Data\SCFattyAcid\30082023_10.FIN	dss 10.10	dss	Heptanoic acid	60 m/z (88)	0.0163%
C:\GCMSsolution\Data\SCFattyAcid\30082023_10.FIN	dss 10.10	dss	Ethanone, 1-(1H-pyrrol-2-yl)-	94 m/z	0.00137%
C:\GCMSsolution\Data\SCFattyAcid\30082023_10.FIN	dss 10.10	dss	Phenol	94 m/z	0.0242%
C:\GCMSsolution\Data\SCFattyAcid\30082023_10.FIN	dss 10.10	dss	Pyrazine, 2,6-diethyl-	135 m/z	0.00189%
C:\GCMSsolution\Data\SCFattyAcid\30082023_10.FIN	dss 10.10	dss	Octanoic Acid	60 m/z (135)	0.0267%
C:\GCMSsolution\Data\SCFattyAcid\30082023_10.FIN	dss 10.10	dss	Benzyl Alcohol	107 m/z	0.395%
C:\GCMSsolution\Data\SCFattyAcid\30082023_10.FIN	dss 10.10	dss	Undecanal	82 m/z	0.00624%
C:\GCMSsolution\Data\SCFattyAcid\30082023_10.FIN	dss 10.10	dss	Nonanoic acid	60 m/z	0.0752%
C:\GCMSsolution\Data\SCFattyAcid\30082023_10.FIN	dss 10.10	dss	2-Isopropylpyrazine	51 m/z	0.0402%
C:\GCMSsolution\Data\SCFattyAcid\30082023_10.FIN	dss 10.10	dss	5-Acetyl-2-methylpyridine	120 m/z	0.00196%
C:\GCMSsolution\Data\SCFattyAcid\30082023_10.FIN	dss 10.10	dss	Indole	118 m/z	0.0114%
C:\GCMSsolution\Data\SCFattyAcid\30082023_11.FIN	dss 5.1	dss	Acetic acid	43 m/z	1.99%
C:\GCMSsolution\Data\SCFattyAcid\30082023_11.FIN	dss 5.1	dss	Propanoic acid	74 m/z	0.673%
C:\GCMSsolution\Data\SCFattyAcid\30082023_11.FIN	dss 5.1	dss	Benzaldehyde	105 m/z	0.0387%
C:\GCMSsolution\Data\SCFattyAcid\30082023_11.FIN	dss 5.1	dss	Propanoic acid, 2-methyl-	43 m/z	0.231%
C:\GCMSsolution\Data\SCFattyAcid\30082023_11.FIN	dss 5.1	dss	Benzeneacetaldehyde	91 m/z	0.0161%
C:\GCMSsolution\Data\SCFattyAcid\30082023_11.FIN	dss 5.1	dss	Butanoic acid, 3-methyl-	TIC	0.536%
C:\GCMSsolution\Data\SCFattyAcid\30082023_11.FIN	dss 5.1	dss	Butanoic acid, 2-methyl-	74 m/z	0.175%
C:\GCMSsolution\Data\SCFattyAcid\30082023_11.FIN	dss 5.1	dss	Pentanoic acid	60 m/z	0.749%
C:\GCMSsolution\Data\SCFattyAcid\30082023_11.FIN	dss 5.1	dss	Pentanoic acid, 4-methyl-	57 m/z	0.0341%
C:\GCMSsolution\Data\SCFattyAcid\30082023_11.FIN	dss 5.1	dss	Phenol	94 m/z	0.0100%
C:\GCMSsolution\Data\SCFattyAcid\30082023_11.FIN	dss 5.1	dss	Phenylethyl Alcohol	91 m/z	0.0175%
C:\GCMSsolution\Data\SCFattyAcid\30082023_11.FIN	dss 5.1	dss	Octanoic Acid	60 m/z	0.00833%
C:\GCMSsolution\Data\SCFattyAcid\30082023_11.FIN	dss 5.1	dss	Undecanal	TIC	0.0177%
C:\GCMSsolution\Data\SCFattyAcid\30082023_11.FIN	dss 5.1	dss	Tetradecanal	57 m/z	0.0281%
C:\GCMSsolution\Data\SCFattyAcid\30082023_11.FIN	dss 5.1	dss	Nonanoic acid	60 m/z	0.0110%
C:\GCMSsolution\Data\SCFattyAcid\30082023_11.FIN	dss 5.1	dss	Indole	63 m/z	0.00302%
C:\GCMSsolution\Data\SCFattyAcid\30082023_12.FIN	dss 5.2	dss	Acetic acid	43 m/z	4.60%
C:\GCMSsolution\Data\SCFattyAcid\30082023_12.FIN	dss 5.2	dss	Propanoic acid	TIC	1.50%
C:\GCMSsolution\Data\SCFattyAcid\30082023_12.FIN	dss 5.2	dss	Benzaldehyde	106 m/z	0.0451%
C:\GCMSsolution\Data\SCFattyAcid\30082023_12.FIN	dss 5.2	dss	Propanoic acid, 2-methyl-	43 m/z	0.236%
C:\GCMSsolution\Data\SCFattyAcid\30082023_12.FIN	dss 5.2	dss	Benzeneacetaldehyde	91 m/z	0.0169%
C:\GCMSsolution\Data\SCFattyAcid\30082023_12.FIN	dss 5.2	dss	Butanoic acid, 3-methyl-	60 m/z	0.380%
C:\GCMSsolution\Data\SCFattyAcid\30082023_12.FIN	dss 5.2	dss	Butanoic acid, 2-methyl-	74 m/z	0.197%
C:\GCMSsolution\Data\SCFattyAcid\30082023_12.FIN	dss 5.2	dss	Pentanoic acid	60 m/z	0.840%
C:\GCMSsolution\Data\SCFattyAcid\30082023_12.FIN	dss 5.2	dss	Pentanoic acid, 4-methyl-	57 m/z	0.0139%
C:\GCMSsolution\Data\SCFattyAcid\30082023_12.FIN	dss 5.2	dss	3-Pentanol, 3-methyl-	TIC	0.00536%
C:\GCMSsolution\Data\SCFattyAcid\30082023_12.FIN	dss 5.2	dss	Ethanone, 1-(1H-pyrrol-2-yl)-	94 m/z	0.000535%
C:\GCMSsolution\Data\SCFattyAcid\30082023_12.FIN	dss 5.2	dss	Phenylethyl Alcohol	91 m/z	0.0148%
C:\GCMSsolution\Data\SCFattyAcid\30082023_12.FIN	dss 5.2	dss	Undecanal	57 m/z	0.0126%
C:\GCMSsolution\Data\SCFattyAcid\30082023_12.FIN	dss 5.2	dss	Octanoic Acid	60 m/z (135)	0.0316%
C:\GCMSsolution\Data\SCFattyAcid\30082023_12.FIN	dss 5.2	dss	Benzyl Alcohol	107 m/z	0.0540%
C:\GCMSsolution\Data\SCFattyAcid\30082023_12.FIN	dss 5.2	dss	Tetradecanal	82 m/z	0.0332%
C:\GCMSsolution\Data\SCFattyAcid\30082023_12.FIN	dss 5.2	dss	Nonanoic acid	60 m/z	0.00756%
C:\GCMSsolution\Data\SCFattyAcid\30082023_13.FIN	dss 5.3	dss	Acetic acid	43 m/z	5.37%
C:\GCMSsolution\Data\SCFattyAcid\30082023_13.FIN	dss 5.3	dss	Propanoic acid	74 m/z	2.57%
C:\GCMSsolution\Data\SCFattyAcid\30082023_13.FIN	dss 5.3	dss	Benzaldehyde	106 m/z	0.0355%
C:\GCMSsolution\Data\SCFattyAcid\30082023_13.FIN	dss 5.3	dss	Propanoic acid, 2-methyl-	43 m/z	0.671%
C:\GCMSsolution\Data\SCFattyAcid\30082023_13.FIN	dss 5.3	dss	Benzeneacetaldehyde	91 m/z	0.00793%
C:\GCMSsolution\Data\SCFattyAcid\30082023_13.FIN	dss 5.3	dss	Methyl formate	60 m/z (41)	0.862%
C:\GCMSsolution\Data\SCFattyAcid\30082023_13.FIN	dss 5.3	dss	Butanoic acid, 3-methyl-	TIC	1.69%
C:\GCMSsolution\Data\SCFattyAcid\30082023_13.FIN	dss 5.3	dss	Butanoic acid, 2-methyl-	74 m/z	0.567%
C:\GCMSsolution\Data\SCFattyAcid\30082023_13.FIN	dss 5.3	dss	Pentanoic acid	60 m/z	0.831%
C:\GCMSsolution\Data\SCFattyAcid\30082023_13.FIN	dss 5.3	dss	Pentanoic acid, 4-methyl-	57 m/z	0.0187%
C:\GCMSsolution\Data\SCFattyAcid\30082023_13.FIN	dss 5.3	dss	Ethanone, 1-(1H-pyrrol-2-yl)-	94 m/z	0.00151%
C:\GCMSsolution\Data\SCFattyAcid\30082023_13.FIN	dss 5.3	dss	Phenol	94 m/z	0.00954%
C:\GCMSsolution\Data\SCFattyAcid\30082023_13.FIN	dss 5.3	dss	Undecanal	57 m/z	0.0229%
C:\GCMSsolution\Data\SCFattyAcid\30082023_13.FIN	dss 5.3	dss	1H-Pyrrole-2-carboxaldehyde	94 m/z (135)	0.00107%
C:\GCMSsolution\Data\SCFattyAcid\30082023_13.FIN	dss 5.3	dss	Octanoic Acid	TIC	0.00762%
C:\GCMSsolution\Data\SCFattyAcid\30082023_13.FIN	dss 5.3	dss	Benzyl Alcohol	107 m/z	0.343%
C:\GCMSsolution\Data\SCFattyAcid\30082023_13.FIN	dss 5.3	dss	Tetradecanal	57 m/z	0.0554%
C:\GCMSsolution\Data\SCFattyAcid\30082023_13.FIN	dss 5.3	dss	Tridecanal	TIC	0.0365%
C:\GCMSsolution\Data\SCFattyAcid\30082023_13.FIN	dss 5.3	dss	Nonanoic acid	60 m/z	0.0275%
C:\GCMSsolution\Data\SCFattyAcid\30082023_13.FIN	dss 5.3	dss	Indole	89 m/z	0.00309%
C:\GCMSsolution\Data\SCFattyAcid\30082023_13.FIN	dss 5.3	dss	Benzeneacetic acid	91 m/z	0.00377%
C:\GCMSsolution\Data\SCFattyAcid\30082023_13.FIN	dss 5.3	dss	Benzenepropanoic acid	91 m/z	0.00895%
C:\GCMSsolution\Data\SCFattyAcid\30082023_14.FIN	dss 5.4	dss	Acetic acid	45 m/z	6.09%
C:\GCMSsolution\Data\SCFattyAcid\30082023_14.FIN	dss 5.4	dss	Propanoic acid	74 m/z	3.98%
C:\GCMSsolution\Data\SCFattyAcid\30082023_14.FIN	dss 5.4	dss	Benzaldehyde	106 m/z	0.0277%
C:\GCMSsolution\Data\SCFattyAcid\30082023_14.FIN	dss 5.4	dss	Propanoic acid, 2-methyl-	43 m/z	1.33%
C:\GCMSsolution\Data\SCFattyAcid\30082023_14.FIN	dss 5.4	dss	Benzeneacetaldehyde	91 m/z (60)	0.0176%
C:\GCMSsolution\Data\SCFattyAcid\30082023_14.FIN	dss 5.4	dss	Methyl formate	60 m/z (41)	1.32%
C:\GCMSsolution\Data\SCFattyAcid\30082023_14.FIN	dss 5.4	dss	Butanoic acid, 3-methyl-	41 m/z	2.40%
C:\GCMSsolution\Data\SCFattyAcid\30082023_14.FIN	dss 5.4	dss	Butanoic acid, 2-methyl-	74 m/z	0.588%
C:\GCMSsolution\Data\SCFattyAcid\30082023_14.FIN	dss 5.4	dss	Cyclohexaneethanol	81 m/z	0.00939%
C:\GCMSsolution\Data\SCFattyAcid\30082023_14.FIN	dss 5.4	dss	Pentanoic acid	60 m/z	1.33%
C:\GCMSsolution\Data\SCFattyAcid\30082023_14.FIN	dss 5.4	dss	Pentanoic acid, 4-methyl-	TIC	0.00676%
C:\GCMSsolution\Data\SCFattyAcid\30082023_14.FIN	dss 5.4	dss	8-Methyloctahydrocoumarin	57 m/z	0.00687%
C:\GCMSsolution\Data\SCFattyAcid\30082023_14.FIN	dss 5.4	dss	Heptanoic acid	60 m/z	0.0349%
C:\GCMSsolution\Data\SCFattyAcid\30082023_14.FIN	dss 5.4	dss	Undecanal	57 m/z	0.0128%
C:\GCMSsolution\Data\SCFattyAcid\30082023_14.FIN	dss 5.4	dss	Octanoic Acid	60 m/z (135)	0.0503%
C:\GCMSsolution\Data\SCFattyAcid\30082023_14.FIN	dss 5.4	dss	Benzyl Alcohol	TIC	0.0402%
C:\GCMSsolution\Data\SCFattyAcid\30082023_14.FIN	dss 5.4	dss	Tetradecanal	82 m/z	0.0312%
C:\GCMSsolution\Data\SCFattyAcid\30082023_14.FIN	dss 5.4	dss	Nonanoic acid	60 m/z	0.0350%
C:\GCMSsolution\Data\SCFattyAcid\30082023_14.FIN	dss 5.4	dss	Indole	TIC	0.000906%
C:\GCMSsolution\Data\SCFattyAcid\30082023_14.FIN	dss 5.4	dss	Benzenepropanoic acid	91 m/z	0.00414%
C:\GCMSsolution\Data\SCFattyAcid\30082023_15.FIN	dss 5.5	dss	Acetic acid	43 m/z	3.07%
C:\GCMSsolution\Data\SCFattyAcid\30082023_15.FIN	dss 5.5	dss	Propanoic acid	73 m/z	1.74%
C:\GCMSsolution\Data\SCFattyAcid\30082023_15.FIN	dss 5.5	dss	Benzaldehyde	106 m/z	0.0144%
C:\GCMSsolution\Data\SCFattyAcid\30082023_15.FIN	dss 5.5	dss	Propanoic acid, 2-methyl-	43 m/z	0.519%
C:\GCMSsolution\Data\SCFattyAcid\30082023_15.FIN	dss 5.5	dss	Benzeneacetaldehyde	91 m/z	0.00627%
C:\GCMSsolution\Data\SCFattyAcid\30082023_15.FIN	dss 5.5	dss	Methyl formate	60 m/z (87)	0.665%
C:\GCMSsolution\Data\SCFattyAcid\30082023_15.FIN	dss 5.5	dss	Butanoic acid, 3-methyl-	87 m/z	1.24%
C:\GCMSsolution\Data\SCFattyAcid\30082023_15.FIN	dss 5.5	dss	Butanoic acid, 2-methyl-	74 m/z	0.379%
C:\GCMSsolution\Data\SCFattyAcid\30082023_15.FIN	dss 5.5	dss	Pentanoic acid	60 m/z	1.38%
C:\GCMSsolution\Data\SCFattyAcid\30082023_15.FIN	dss 5.5	dss	Undecanal	TIC	0.00886%
C:\GCMSsolution\Data\SCFattyAcid\30082023_15.FIN	dss 5.5	dss	3-Pentanol, 3-methyl-	TIC	0.00567%
C:\GCMSsolution\Data\SCFattyAcid\30082023_15.FIN	dss 5.5	dss	Heptanoic acid	60 m/z (88)	0.0245%
C:\GCMSsolution\Data\SCFattyAcid\30082023_15.FIN	dss 5.5	dss	Phenol	94 m/z	0.00974%
C:\GCMSsolution\Data\SCFattyAcid\30082023_15.FIN	dss 5.5	dss	Tridecanal	TIC	0.0356%
C:\GCMSsolution\Data\SCFattyAcid\30082023_15.FIN	dss 5.5	dss	Octanoic Acid	60 m/z	0.0334%
C:\GCMSsolution\Data\SCFattyAcid\30082023_15.FIN	dss 5.5	dss	Benzyl Alcohol	107 m/z	0.120%
C:\GCMSsolution\Data\SCFattyAcid\30082023_15.FIN	dss 5.5	dss	Tetradecanal	57 m/z	0.110%
C:\GCMSsolution\Data\SCFattyAcid\30082023_15.FIN	dss 5.5	dss	Nonanoic acid	60 m/z	0.0843%
C:\GCMSsolution\Data\SCFattyAcid\30082023_15.FIN	dss 5.5	dss	Benzeneacetic acid	91 m/z	0.00873%
C:\GCMSsolution\Data\SCFattyAcid\30082023_15.FIN	dss 5.5	dss	Benzenepropanoic acid	91 m/z	0.00486%
C:\GCMSsolution\Data\SCFattyAcid\30082023_16.FIN	dss 5.6	dss	Acetic acid	43 m/z	9.45%
C:\GCMSsolution\Data\SCFattyAcid\30082023_16.FIN	dss 5.6	dss	Furfural	96 m/z	0.00552%
C:\GCMSsolution\Data\SCFattyAcid\30082023_16.FIN	dss 5.6	dss	Benzaldehyde	77 m/z	0.0429%
C:\GCMSsolution\Data\SCFattyAcid\30082023_16.FIN	dss 5.6	dss	Propanoic acid	74 m/z	3.50%
C:\GCMSsolution\Data\SCFattyAcid\30082023_16.FIN	dss 5.6	dss	Propanoic acid, 2-methyl-	43 m/z	1.26%
C:\GCMSsolution\Data\SCFattyAcid\30082023_16.FIN	dss 5.6	dss	Benzeneacetaldehyde	91 m/z	0.0296%
C:\GCMSsolution\Data\SCFattyAcid\30082023_16.FIN	dss 5.6	dss	Butanoic acid, 3-methyl-	60 m/z	2.63%
C:\GCMSsolution\Data\SCFattyAcid\30082023_16.FIN	dss 5.6	dss	Methyl formate	60 m/z (41)	1.31%
C:\GCMSsolution\Data\SCFattyAcid\30082023_16.FIN	dss 5.6	dss	Butanoic acid, 2-methyl-	74 m/z	1.64%
C:\GCMSsolution\Data\SCFattyAcid\30082023_16.FIN	dss 5.6	dss	Pentanoic acid	60 m/z	2.91%
C:\GCMSsolution\Data\SCFattyAcid\30082023_16.FIN	dss 5.6	dss	Pentanoic acid, 4-methyl-	TIC	0.0386%
C:\GCMSsolution\Data\SCFattyAcid\30082023_16.FIN	dss 5.6	dss	Undecanal	57 m/z	0.00969%
C:\GCMSsolution\Data\SCFattyAcid\30082023_16.FIN	dss 5.6	dss	Heptanoic acid	60 m/z	0.0356%
C:\GCMSsolution\Data\SCFattyAcid\30082023_16.FIN	dss 5.6	dss	Tridecanal	57 m/z	0.122%
C:\GCMSsolution\Data\SCFattyAcid\30082023_16.FIN	dss 5.6	dss	Phenylethyl Alcohol	91 m/z (57)	0.0512%
C:\GCMSsolution\Data\SCFattyAcid\30082023_16.FIN	dss 5.6	dss	Octanoic Acid	60 m/z (135)	0.0558%
C:\GCMSsolution\Data\SCFattyAcid\30082023_16.FIN	dss 5.6	dss	Benzyl Alcohol	107 m/z	0.167%
C:\GCMSsolution\Data\SCFattyAcid\30082023_16.FIN	dss 5.6	dss	Tetradecanal	57 m/z	0.292%
C:\GCMSsolution\Data\SCFattyAcid\30082023_16.FIN	dss 5.6	dss	Nonanoic acid	60 m/z	0.0518%
C:\GCMSsolution\Data\SCFattyAcid\30082023_16.FIN	dss 5.6	dss	Acetophenone, 4'-methoxy-	150 m/z	0.00398%
C:\GCMSsolution\Data\SCFattyAcid\30082023_16.FIN	dss 5.6	dss	Isopulegol	TIC	0.00844%
C:\GCMSsolution\Data\SCFattyAcid\30082023_16.FIN	dss 5.6	dss	Indole	TIC	0.000819%
C:\GCMSsolution\Data\SCFattyAcid\30082023_16.FIN	dss 5.6	dss	Benzeneacetic acid	91 m/z	0.00815%
C:\GCMSsolution\Data\SCFattyAcid\30082023_16.FIN	dss 5.6	dss	Vanillin	151 m/z	0.00359%
C:\GCMSsolution\Data\SCFattyAcid\30082023_16.FIN	dss 5.6	dss	Benzenepropanoic acid	91 m/z	0.0205%
C:\GCMSsolution\Data\SCFattyAcid\30082023_17.FIN	dss 5.7	dss	Acetic acid	TIC	1.96%
C:\GCMSsolution\Data\SCFattyAcid\30082023_17.FIN	dss 5.7	dss	Propanoic acid	74 m/z	1.83%
C:\GCMSsolution\Data\SCFattyAcid\30082023_17.FIN	dss 5.7	dss	Propanoic acid, 2-methyl-	43 m/z	0.406%
C:\GCMSsolution\Data\SCFattyAcid\30082023_17.FIN	dss 5.7	dss	Benzeneacetaldehyde	91 m/z (60)	0.00654%
C:\GCMSsolution\Data\SCFattyAcid\30082023_17.FIN	dss 5.7	dss	Methyl formate	60 m/z (41)	0.777%
C:\GCMSsolution\Data\SCFattyAcid\30082023_17.FIN	dss 5.7	dss	Butanoic acid, 3-methyl-	TIC	1.33%
C:\GCMSsolution\Data\SCFattyAcid\30082023_17.FIN	dss 5.7	dss	Butanoic acid, 2-methyl-	74 m/z	0.277%
C:\GCMSsolution\Data\SCFattyAcid\30082023_17.FIN	dss 5.7	dss	Pentanoic acid	60 m/z	1.75%
C:\GCMSsolution\Data\SCFattyAcid\30082023_17.FIN	dss 5.7	dss	Pentanoic acid, 4-methyl-	57 m/z	0.0173%
C:\GCMSsolution\Data\SCFattyAcid\30082023_17.FIN	dss 5.7	dss	3-Pentanol, 3-methyl-	TIC	0.00652%
C:\GCMSsolution\Data\SCFattyAcid\30082023_17.FIN	dss 5.7	dss	Octanoic Acid	60 m/z (135)	0.0218%
C:\GCMSsolution\Data\SCFattyAcid\30082023_17.FIN	dss 5.7	dss	Benzyl Alcohol	107 m/z	0.540%
C:\GCMSsolution\Data\SCFattyAcid\30082023_17.FIN	dss 5.7	dss	Undecanal	TIC	0.00649%
C:\GCMSsolution\Data\SCFattyAcid\30082023_17.FIN	dss 5.7	dss	Nonanoic acid	60 m/z	0.0161%
C:\GCMSsolution\Data\SCFattyAcid\30082023_17.FIN	dss 5.7	dss	Indole	TIC	0.000852%
C:\GCMSsolution\Data\SCFattyAcid\30082023_18.FIN	dss 5.8	dss	Acetic acid	43 m/z	2.80%
C:\GCMSsolution\Data\SCFattyAcid\30082023_18.FIN	dss 5.8	dss	Propanoic acid	TIC	2.37%
C:\GCMSsolution\Data\SCFattyAcid\30082023_18.FIN	dss 5.8	dss	Benzaldehyde	77 m/z (45)	0.0692%
C:\GCMSsolution\Data\SCFattyAcid\30082023_18.FIN	dss 5.8	dss	Propanoic acid, 2-methyl-	43 m/z	1.00%
C:\GCMSsolution\Data\SCFattyAcid\30082023_18.FIN	dss 5.8	dss	Methyl formate	60 m/z (87)	1.18%
C:\GCMSsolution\Data\SCFattyAcid\30082023_18.FIN	dss 5.8	dss	Butanoic acid, 3-methyl-	41 m/z	2.55%
C:\GCMSsolution\Data\SCFattyAcid\30082023_18.FIN	dss 5.8	dss	Butanoic acid, 2-methyl-	74 m/z	0.751%
C:\GCMSsolution\Data\SCFattyAcid\30082023_18.FIN	dss 5.8	dss	Pentanoic acid	60 m/z	2.47%
C:\GCMSsolution\Data\SCFattyAcid\30082023_18.FIN	dss 5.8	dss	Pentanoic acid, 4-methyl-	TIC	0.0164%
C:\GCMSsolution\Data\SCFattyAcid\30082023_18.FIN	dss 5.8	dss	3-Pentanol, 3-methyl-	TIC	0.0133%
C:\GCMSsolution\Data\SCFattyAcid\30082023_18.FIN	dss 5.8	dss	Heptanoic acid	60 m/z	0.0206%
C:\GCMSsolution\Data\SCFattyAcid\30082023_18.FIN	dss 5.8	dss	Phenol	94 m/z	0.0367%
C:\GCMSsolution\Data\SCFattyAcid\30082023_18.FIN	dss 5.8	dss	Tridecanal	TIC	0.00438%
C:\GCMSsolution\Data\SCFattyAcid\30082023_18.FIN	dss 5.8	dss	Undecanal	57 m/z	0.0104%
C:\GCMSsolution\Data\SCFattyAcid\30082023_18.FIN	dss 5.8	dss	Octanoic Acid	TIC	0.0181%
C:\GCMSsolution\Data\SCFattyAcid\30082023_18.FIN	dss 5.8	dss	Benzyl Alcohol	107 m/z	0.442%
C:\GCMSsolution\Data\SCFattyAcid\30082023_18.FIN	dss 5.8	dss	Tetradecanal	TIC	0.00992%
C:\GCMSsolution\Data\SCFattyAcid\30082023_18.FIN	dss 5.8	dss	Nonanoic acid	60 m/z	0.0239%
C:\GCMSsolution\Data\SCFattyAcid\30082023_18.FIN	dss 5.8	dss	2-Isopropylpyrazine	63 m/z	0.0894%
C:\GCMSsolution\Data\SCFattyAcid\30082023_18.FIN	dss 5.8	dss	5-Acetyl-2-methylpyridine	120 m/z	0.00362%
C:\GCMSsolution\Data\SCFattyAcid\30082023_18.FIN	dss 5.8	dss	1-Undecanol	TIC	0.00165%
C:\GCMSsolution\Data\SCFattyAcid\30082023_18.FIN	dss 5.8	dss	Indole	TIC	0.00163%
C:\GCMSsolution\Data\SCFattyAcid\30082023_18.FIN	dss 5.8	dss	Benzeneacetic acid	91 m/z	0.00324%
C:\GCMSsolution\Data\SCFattyAcid\30082023_18.FIN	dss 5.8	dss	Benzenepropanoic acid	91 m/z	0.0119%
C:\GCMSsolution\Data\SCFattyAcid\30082023_19.FIN	dss 5.9	dss	Acetic acid	60 m/z	12.8%
C:\GCMSsolution\Data\SCFattyAcid\30082023_19.FIN	dss 5.9	dss	Furfural	96 m/z	0.0337%
C:\GCMSsolution\Data\SCFattyAcid\30082023_19.FIN	dss 5.9	dss	Benzaldehyde	106 m/z	0.0847%
C:\GCMSsolution\Data\SCFattyAcid\30082023_19.FIN	dss 5.9	dss	Propanoic acid	74 m/z	3.78%
C:\GCMSsolution\Data\SCFattyAcid\30082023_19.FIN	dss 5.9	dss	Propanoic acid, 2-methyl-	43 m/z	1.17%
C:\GCMSsolution\Data\SCFattyAcid\30082023_19.FIN	dss 5.9	dss	Benzeneacetaldehyde	91 m/z	0.0557%
C:\GCMSsolution\Data\SCFattyAcid\30082023_19.FIN	dss 5.9	dss	Butanoic acid, 3-methyl-	TIC	2.57%
C:\GCMSsolution\Data\SCFattyAcid\30082023_19.FIN	dss 5.9	dss	Butanoic acid, 2-methyl-	74 m/z	1.36%
C:\GCMSsolution\Data\SCFattyAcid\30082023_19.FIN	dss 5.9	dss	3-Furanmethanol	98 m/z	0.00751%
C:\GCMSsolution\Data\SCFattyAcid\30082023_19.FIN	dss 5.9	dss	2-Furanmethanol	98 m/z (105)	0.0131%
C:\GCMSsolution\Data\SCFattyAcid\30082023_19.FIN	dss 5.9	dss	Pentanoic acid	60 m/z	4.70%
C:\GCMSsolution\Data\SCFattyAcid\30082023_19.FIN	dss 5.9	dss	Pentanoic acid, 4-methyl-	57 m/z	0.0778%
C:\GCMSsolution\Data\SCFattyAcid\30082023_19.FIN	dss 5.9	dss	p-Aminotoluene	106 m/z	0.00355%
C:\GCMSsolution\Data\SCFattyAcid\30082023_19.FIN	dss 5.9	dss	Heptanoic acid	TIC	0.0171%
C:\GCMSsolution\Data\SCFattyAcid\30082023_19.FIN	dss 5.9	dss	Ethanone, 1-(1H-pyrrol-2-yl)-	94 m/z	0.00423%
C:\GCMSsolution\Data\SCFattyAcid\30082023_19.FIN	dss 5.9	dss	Phenol	94 m/z (57)	0.0479%
C:\GCMSsolution\Data\SCFattyAcid\30082023_19.FIN	dss 5.9	dss	Tridecanal	57 m/z	0.0977%
C:\GCMSsolution\Data\SCFattyAcid\30082023_19.FIN	dss 5.9	dss	Phenylethyl Alcohol	91 m/z (57)	0.0158%
C:\GCMSsolution\Data\SCFattyAcid\30082023_19.FIN	dss 5.9	dss	Octanoic Acid	60 m/z (95)	0.0488%
C:\GCMSsolution\Data\SCFattyAcid\30082023_19.FIN	dss 5.9	dss	Benzyl Alcohol	TIC	1.01%
C:\GCMSsolution\Data\SCFattyAcid\30082023_19.FIN	dss 5.9	dss	Tetradecanal	TIC	0.196%
C:\GCMSsolution\Data\SCFattyAcid\30082023_19.FIN	dss 5.9	dss	Nonanoic acid	TIC	0.0864%
C:\GCMSsolution\Data\SCFattyAcid\30082023_19.FIN	dss 5.9	dss	2-Isopropylpyrazine	107 m/z	0.109%
C:\GCMSsolution\Data\SCFattyAcid\30082023_19.FIN	dss 5.9	dss	Acetophenone, 4'-methoxy-	135 m/z	0.0108%
C:\GCMSsolution\Data\SCFattyAcid\30082023_19.FIN	dss 5.9	dss	5-Acetyl-2-methylpyridine	120 m/z	0.0199%
C:\GCMSsolution\Data\SCFattyAcid\30082023_19.FIN	dss 5.9	dss	n-Decanoic acid	60 m/z	0.0105%
C:\GCMSsolution\Data\SCFattyAcid\30082023_19.FIN	dss 5.9	dss	Undecanal	82 m/z	0.0136%
C:\GCMSsolution\Data\SCFattyAcid\30082023_19.FIN	dss 5.9	dss	6-Methyloctahydrocoumarin	TIC	0.00521%
C:\GCMSsolution\Data\SCFattyAcid\30082023_19.FIN	dss 5.9	dss	1-Tridecanol	55 m/z	0.169%
C:\GCMSsolution\Data\SCFattyAcid\30082023_19.FIN	dss 5.9	dss	R(-)3,7-Dimethyl-1,6-octadiene	67 m/z	0.0232%
C:\GCMSsolution\Data\SCFattyAcid\30082023_19.FIN	dss 5.9	dss	Indole	117 m/z	0.135%
C:\GCMSsolution\Data\SCFattyAcid\30082023_19.FIN	dss 5.9	dss	1-Dodecanol	83 m/z	0.0313%
C:\GCMSsolution\Data\SCFattyAcid\30082023_19.FIN	dss 5.9	dss	Benzeneacetic acid	91 m/z	0.114%
C:\GCMSsolution\Data\SCFattyAcid\30082023_19.FIN	dss 5.9	dss	Vanillin	151 m/z	0.00680%
C:\GCMSsolution\Data\SCFattyAcid\30082023_19.FIN	dss 5.9	dss	Benzenepropanoic acid	91 m/z	0.0552%
C:\GCMSsolution\Data\SCFattyAcid\30082023_19.FIN	dss 5.9	dss	Tetradecanoic acid	TIC	0.00529%
C:\GCMSsolution\Data\SCFattyAcid\30082023_19.FIN	dss 5.9	dss	n-Hexadecanoic acid	60 m/z	0.0433%
C:\GCMSsolution\Data\SCFattyAcid\30082023_20.FIN	dss 5.10	dss	Acetic acid	43 m/z	4.51%
C:\GCMSsolution\Data\SCFattyAcid\30082023_20.FIN	dss 5.10	dss	Propanoic acid	TIC	1.99%
C:\GCMSsolution\Data\SCFattyAcid\30082023_20.FIN	dss 5.10	dss	Benzaldehyde	105 m/z	0.0443%
C:\GCMSsolution\Data\SCFattyAcid\30082023_20.FIN	dss 5.10	dss	Propanoic acid, 2-methyl-	43 m/z	0.856%
C:\GCMSsolution\Data\SCFattyAcid\30082023_20.FIN	dss 5.10	dss	Benzeneacetaldehyde	91 m/z	0.0117%
C:\GCMSsolution\Data\SCFattyAcid\30082023_20.FIN	dss 5.10	dss	Butanoic acid, 3-methyl-	60 m/z	1.50%
C:\GCMSsolution\Data\SCFattyAcid\30082023_20.FIN	dss 5.10	dss	Methyl formate	60 m/z (41)	0.940%
C:\GCMSsolution\Data\SCFattyAcid\30082023_20.FIN	dss 5.10	dss	Butanoic acid, 2-methyl-	74 m/z	0.734%
C:\GCMSsolution\Data\SCFattyAcid\30082023_20.FIN	dss 5.10	dss	Pentanoic acid	60 m/z	3.31%
C:\GCMSsolution\Data\SCFattyAcid\30082023_20.FIN	dss 5.10	dss	Pentanoic acid, 4-methyl-	57 m/z	0.0499%
C:\GCMSsolution\Data\SCFattyAcid\30082023_20.FIN	dss 5.10	dss	Heptanoic acid	60 m/z	0.0131%
C:\GCMSsolution\Data\SCFattyAcid\30082023_20.FIN	dss 5.10	dss	Phenol	94 m/z	0.0235%
C:\GCMSsolution\Data\SCFattyAcid\30082023_20.FIN	dss 5.10	dss	Octanoic Acid	60 m/z	0.0164%
C:\GCMSsolution\Data\SCFattyAcid\30082023_20.FIN	dss 5.10	dss	Benzyl Alcohol	107 m/z	0.531%
C:\GCMSsolution\Data\SCFattyAcid\30082023_20.FIN	dss 5.10	dss	Tridecanal	57 m/z	0.0231%
C:\GCMSsolution\Data\SCFattyAcid\30082023_20.FIN	dss 5.10	dss	Undecanal	TIC	0.0113%
C:\GCMSsolution\Data\SCFattyAcid\30082023_20.FIN	dss 5.10	dss	Nonanoic acid	60 m/z	0.0224%
C:\GCMSsolution\Data\SCFattyAcid\30082023_20.FIN	dss 5.10	dss	2-Isopropylpyrazine	107 m/z	0.0960%
C:\GCMSsolution\Data\SCFattyAcid\30082023_20.FIN	dss 5.10	dss	5-Acetyl-2-methylpyridine	120 m/z	0.00144%
C:\GCMSsolution\Data\SCFattyAcid\30082023_20.FIN	dss 5.10	dss	Indole	TIC	0.00280%
C:\GCMSsolution\Data\SCFattyAcid\30082023_20.FIN	dss 5.10	dss	Benzeneacetic acid	91 m/z	0.00578%
C:\GCMSsolution\Data\SCFattyAcid\30082023_21.FIN	dss 1.1	dss	Acetic acid	43 m/z	3.71%
C:\GCMSsolution\Data\SCFattyAcid\30082023_21.FIN	dss 1.1	dss	Propanoic acid	74 m/z	1.15%
C:\GCMSsolution\Data\SCFattyAcid\30082023_21.FIN	dss 1.1	dss	Benzaldehyde	106 m/z (74)	0.0695%
C:\GCMSsolution\Data\SCFattyAcid\30082023_21.FIN	dss 1.1	dss	Propanoic acid, 2-methyl-	43 m/z	0.617%
C:\GCMSsolution\Data\SCFattyAcid\30082023_21.FIN	dss 1.1	dss	Benzeneacetaldehyde	91 m/z	0.0336%
C:\GCMSsolution\Data\SCFattyAcid\30082023_21.FIN	dss 1.1	dss	Butanoic acid, 3-methyl-	60 m/z	0.666%
C:\GCMSsolution\Data\SCFattyAcid\30082023_21.FIN	dss 1.1	dss	Methyl formate	60 m/z (41)	0.464%
C:\GCMSsolution\Data\SCFattyAcid\30082023_21.FIN	dss 1.1	dss	Butanoic acid, 2-methyl-	41 m/z	1.10%
C:\GCMSsolution\Data\SCFattyAcid\30082023_21.FIN	dss 1.1	dss	Pentanoic acid	60 m/z	1.20%
C:\GCMSsolution\Data\SCFattyAcid\30082023_21.FIN	dss 1.1	dss	Pentanoic acid, 4-methyl-	57 m/z	0.0760%
C:\GCMSsolution\Data\SCFattyAcid\30082023_21.FIN	dss 1.1	dss	3-Pentanol, 3-methyl-	TIC	0.0118%
C:\GCMSsolution\Data\SCFattyAcid\30082023_21.FIN	dss 1.1	dss	Heptanoic acid	60 m/z (88)	0.0325%
C:\GCMSsolution\Data\SCFattyAcid\30082023_21.FIN	dss 1.1	dss	Phenol	94 m/z	0.139%
C:\GCMSsolution\Data\SCFattyAcid\30082023_21.FIN	dss 1.1	dss	Octanoic Acid	60 m/z (135)	0.0375%
C:\GCMSsolution\Data\SCFattyAcid\30082023_21.FIN	dss 1.1	dss	Benzyl Alcohol	107 m/z	0.0636%
C:\GCMSsolution\Data\SCFattyAcid\30082023_21.FIN	dss 1.1	dss	Undecanal	82 m/z	0.0246%
C:\GCMSsolution\Data\SCFattyAcid\30082023_21.FIN	dss 1.1	dss	Nonanoic acid	TIC	0.0252%
C:\GCMSsolution\Data\SCFattyAcid\30082023_21.FIN	dss 1.1	dss	2-Isopropylpyrazine	39 m/z	0.0132%
C:\GCMSsolution\Data\SCFattyAcid\30082023_21.FIN	dss 1.1	dss	5-Acetyl-2-methylpyridine	120 m/z	0.00334%
C:\GCMSsolution\Data\SCFattyAcid\30082023_21.FIN	dss 1.1	dss	Indole	TIC	0.00410%
C:\GCMSsolution\Data\SCFattyAcid\30082023_22.FIN	dss 1.2	dss	Acetic acid	43 m/z	6.26%
C:\GCMSsolution\Data\SCFattyAcid\30082023_22.FIN	dss 1.2	dss	Benzaldehyde	105 m/z	0.152%
C:\GCMSsolution\Data\SCFattyAcid\30082023_22.FIN	dss 1.2	dss	Propanoic acid	74 m/z	2.02%
C:\GCMSsolution\Data\SCFattyAcid\30082023_22.FIN	dss 1.2	dss	Propanoic acid, 2-methyl-	TIC	2.28%
C:\GCMSsolution\Data\SCFattyAcid\30082023_22.FIN	dss 1.2	dss	Benzeneacetaldehyde	91 m/z	0.0245%
C:\GCMSsolution\Data\SCFattyAcid\30082023_22.FIN	dss 1.2	dss	Acetophenone	105 m/z	0.00951%
C:\GCMSsolution\Data\SCFattyAcid\30082023_22.FIN	dss 1.2	dss	Butanoic acid, 3-methyl-	60 m/z	4.82%
C:\GCMSsolution\Data\SCFattyAcid\30082023_22.FIN	dss 1.2	dss	Methyl formate	60 m/z (87)	2.33%
C:\GCMSsolution\Data\SCFattyAcid\30082023_22.FIN	dss 1.2	dss	Butanoic acid, 2-methyl-	74 m/z	3.99%
C:\GCMSsolution\Data\SCFattyAcid\30082023_22.FIN	dss 1.2	dss	Pentanoic acid	60 m/z	3.95%
C:\GCMSsolution\Data\SCFattyAcid\30082023_22.FIN	dss 1.2	dss	Pentanoic acid, 4-methyl-	57 m/z	0.0985%
C:\GCMSsolution\Data\SCFattyAcid\30082023_22.FIN	dss 1.2	dss	Heptanoic acid	60 m/z	0.0255%
C:\GCMSsolution\Data\SCFattyAcid\30082023_22.FIN	dss 1.2	dss	Ethanone, 1-(1H-pyrrol-2-yl)-	94 m/z	0.00339%
C:\GCMSsolution\Data\SCFattyAcid\30082023_22.FIN	dss 1.2	dss	Phenol	TIC	0.826%
C:\GCMSsolution\Data\SCFattyAcid\30082023_22.FIN	dss 1.2	dss	Phenylethyl Alcohol	91 m/z	0.0134%
C:\GCMSsolution\Data\SCFattyAcid\30082023_22.FIN	dss 1.2	dss	Tridecanal	57 m/z	0.0180%
C:\GCMSsolution\Data\SCFattyAcid\30082023_22.FIN	dss 1.2	dss	Undecanal	57 m/z (91)	0.0244%
C:\GCMSsolution\Data\SCFattyAcid\30082023_22.FIN	dss 1.2	dss	Octanoic Acid	TIC	0.0232%
C:\GCMSsolution\Data\SCFattyAcid\30082023_22.FIN	dss 1.2	dss	2(3H)-Furanone, dihydro-5-pentyl-	85 m/z (60)	0.0167%
C:\GCMSsolution\Data\SCFattyAcid\30082023_22.FIN	dss 1.2	dss	Benzyl Alcohol	107 m/z	1.37%
C:\GCMSsolution\Data\SCFattyAcid\30082023_22.FIN	dss 1.2	dss	Tetradecanal	57 m/z	0.100%
C:\GCMSsolution\Data\SCFattyAcid\30082023_22.FIN	dss 1.2	dss	Nonanoic acid	60 m/z	0.0331%
C:\GCMSsolution\Data\SCFattyAcid\30082023_22.FIN	dss 1.2	dss	2-Isopropylpyrazine	107 m/z	0.253%
C:\GCMSsolution\Data\SCFattyAcid\30082023_22.FIN	dss 1.2	dss	Indole	117 m/z	0.0855%
C:\GCMSsolution\Data\SCFattyAcid\30082023_22.FIN	dss 1.2	dss	Ethyl 4-pyridyl ketone	106 m/z	0.00171%
C:\GCMSsolution\Data\SCFattyAcid\30082023_22.FIN	dss 1.2	dss	Benzeneacetic acid	TIC	0.00150%
C:\GCMSsolution\Data\SCFattyAcid\30082023_22.FIN	dss 1.2	dss	Benzenepropanoic acid	91 m/z	0.0113%
C:\GCMSsolution\Data\SCFattyAcid\30082023_23.FIN	dss 1.3	dss	Acetic acid	43 m/z	5.91%
C:\GCMSsolution\Data\SCFattyAcid\30082023_23.FIN	dss 1.3	dss	Propanoic acid	73 m/z	2.86%
C:\GCMSsolution\Data\SCFattyAcid\30082023_23.FIN	dss 1.3	dss	Benzaldehyde	105 m/z	0.0342%
C:\GCMSsolution\Data\SCFattyAcid\30082023_23.FIN	dss 1.3	dss	Propanoic acid, 2-methyl-	43 m/z	2.33%
C:\GCMSsolution\Data\SCFattyAcid\30082023_23.FIN	dss 1.3	dss	Benzeneacetaldehyde	91 m/z (60)	0.0100%
C:\GCMSsolution\Data\SCFattyAcid\30082023_23.FIN	dss 1.3	dss	Methyl formate	60 m/z (87)	2.20%
C:\GCMSsolution\Data\SCFattyAcid\30082023_23.FIN	dss 1.3	dss	Butanoic acid, 3-methyl-	87 m/z	4.87%
C:\GCMSsolution\Data\SCFattyAcid\30082023_23.FIN	dss 1.3	dss	Butanoic acid, 2-methyl-	74 m/z	1.57%
C:\GCMSsolution\Data\SCFattyAcid\30082023_23.FIN	dss 1.3	dss	Pentanoic acid	60 m/z	6.06%
C:\GCMSsolution\Data\SCFattyAcid\30082023_23.FIN	dss 1.3	dss	Pentanoic acid, 4-methyl-	57 m/z	0.0595%
C:\GCMSsolution\Data\SCFattyAcid\30082023_23.FIN	dss 1.3	dss	Heptanoic acid	60 m/z (88)	0.0271%
C:\GCMSsolution\Data\SCFattyAcid\30082023_23.FIN	dss 1.3	dss	Phenol	94 m/z	0.191%
C:\GCMSsolution\Data\SCFattyAcid\30082023_23.FIN	dss 1.3	dss	Phenylethyl Alcohol	91 m/z	0.00568%
C:\GCMSsolution\Data\SCFattyAcid\30082023_23.FIN	dss 1.3	dss	Undecanal	57 m/z	0.0109%
C:\GCMSsolution\Data\SCFattyAcid\30082023_23.FIN	dss 1.3	dss	Octanoic Acid	60 m/z	0.0234%
C:\GCMSsolution\Data\SCFattyAcid\30082023_23.FIN	dss 1.3	dss	Benzyl Alcohol	107 m/z	0.297%
C:\GCMSsolution\Data\SCFattyAcid\30082023_23.FIN	dss 1.3	dss	Tetradecanal	TIC	0.0154%
C:\GCMSsolution\Data\SCFattyAcid\30082023_23.FIN	dss 1.3	dss	Nonanoic acid	60 m/z	0.0300%
C:\GCMSsolution\Data\SCFattyAcid\30082023_23.FIN	dss 1.3	dss	2-Isopropylpyrazine	91 m/z	0.0272%
C:\GCMSsolution\Data\SCFattyAcid\30082023_23.FIN	dss 1.3	dss	5-Acetyl-2-methylpyridine	120 m/z	0.00132%
C:\GCMSsolution\Data\SCFattyAcid\30082023_23.FIN	dss 1.3	dss	Indole	117 m/z	0.0770%
C:\GCMSsolution\Data\SCFattyAcid\30082023_23.FIN	dss 1.3	dss	Benzenepropanoic acid	91 m/z	0.00440%
C:\GCMSsolution\Data\SCFattyAcid\30082023_24.FIN	dss 1.4	dss	Acetic acid	TIC	4.16%
C:\GCMSsolution\Data\SCFattyAcid\30082023_24.FIN	dss 1.4	dss	Propanoic acid	74 m/z	1.06%
C:\GCMSsolution\Data\SCFattyAcid\30082023_24.FIN	dss 1.4	dss	Benzaldehyde	106 m/z	0.0262%
C:\GCMSsolution\Data\SCFattyAcid\30082023_24.FIN	dss 1.4	dss	Propanoic acid, 2-methyl-	43 m/z	0.745%
C:\GCMSsolution\Data\SCFattyAcid\30082023_24.FIN	dss 1.4	dss	Benzeneacetaldehyde	91 m/z	0.0302%
C:\GCMSsolution\Data\SCFattyAcid\30082023_24.FIN	dss 1.4	dss	Methyl formate	60 m/z (41)	0.656%
C:\GCMSsolution\Data\SCFattyAcid\30082023_24.FIN	dss 1.4	dss	Butanoic acid, 3-methyl-	TIC	1.42%
C:\GCMSsolution\Data\SCFattyAcid\30082023_24.FIN	dss 1.4	dss	Butanoic acid, 2-methyl-	74 m/z	0.564%
C:\GCMSsolution\Data\SCFattyAcid\30082023_24.FIN	dss 1.4	dss	Pentanoic acid	60 m/z	0.899%
C:\GCMSsolution\Data\SCFattyAcid\30082023_24.FIN	dss 1.4	dss	Pentanoic acid, 4-methyl-	57 m/z	0.0452%
C:\GCMSsolution\Data\SCFattyAcid\30082023_24.FIN	dss 1.4	dss	Phenol, 2-methoxy-	TIC	0.00169%
C:\GCMSsolution\Data\SCFattyAcid\30082023_24.FIN	dss 1.4	dss	Undecanal	82 m/z (71)	0.0157%
C:\GCMSsolution\Data\SCFattyAcid\30082023_24.FIN	dss 1.4	dss	3-Pentanol, 3-methyl-	TIC	0.0143%
C:\GCMSsolution\Data\SCFattyAcid\30082023_24.FIN	dss 1.4	dss	Heptanoic acid	60 m/z	0.0209%
C:\GCMSsolution\Data\SCFattyAcid\30082023_24.FIN	dss 1.4	dss	Ethanone, 1-(1H-pyrrol-2-yl)-	94 m/z	0.0146%
C:\GCMSsolution\Data\SCFattyAcid\30082023_24.FIN	dss 1.4	dss	Phenol	94 m/z	0.691%
C:\GCMSsolution\Data\SCFattyAcid\30082023_24.FIN	dss 1.4	dss	Phenylethyl Alcohol	91 m/z	0.0163%
C:\GCMSsolution\Data\SCFattyAcid\30082023_24.FIN	dss 1.4	dss	Tridecanal	TIC	0.0359%
C:\GCMSsolution\Data\SCFattyAcid\30082023_24.FIN	dss 1.4	dss	1H-Pyrrole-2-carboxaldehyde	95 m/z	0.00111%
C:\GCMSsolution\Data\SCFattyAcid\30082023_24.FIN	dss 1.4	dss	Octanoic Acid	60 m/z (135)	0.0326%
C:\GCMSsolution\Data\SCFattyAcid\30082023_24.FIN	dss 1.4	dss	Benzyl Alcohol	107 m/z	1.17%
C:\GCMSsolution\Data\SCFattyAcid\30082023_24.FIN	dss 1.4	dss	Tetradecanal	57 m/z	0.0827%
C:\GCMSsolution\Data\SCFattyAcid\30082023_24.FIN	dss 1.4	dss	Nonanoic acid	60 m/z	0.0343%
C:\GCMSsolution\Data\SCFattyAcid\30082023_24.FIN	dss 1.4	dss	2-Isopropylpyrazine	107 m/z	0.331%
C:\GCMSsolution\Data\SCFattyAcid\30082023_24.FIN	dss 1.4	dss	Pyridine, 3-methyl-	93 m/z	0.0805%
C:\GCMSsolution\Data\SCFattyAcid\30082023_24.FIN	dss 1.4	dss	Acetophenone, 4'-methoxy-	135 m/z	0.00300%
C:\GCMSsolution\Data\SCFattyAcid\30082023_24.FIN	dss 1.4	dss	5-Acetyl-2-methylpyridine	120 m/z	0.00583%
C:\GCMSsolution\Data\SCFattyAcid\30082023_24.FIN	dss 1.4	dss	3-Buten-2-one, 4-(2,5,6,6-tetramethyl-1-cyclohexen-1-yl)-	TIC	0.00888%
C:\GCMSsolution\Data\SCFattyAcid\30082023_24.FIN	dss 1.4	dss	1-Tridecanol	97 m/z	0.0900%
C:\GCMSsolution\Data\SCFattyAcid\30082023_24.FIN	dss 1.4	dss	Indole	TIC	0.0105%
C:\GCMSsolution\Data\SCFattyAcid\30082023_24.FIN	dss 1.4	dss	1-Decanol	83 m/z	0.00959%
C:\GCMSsolution\Data\SCFattyAcid\30082023_24.FIN	dss 1.4	dss	1-Undecanol	TIC	0.00133%
C:\GCMSsolution\Data\SCFattyAcid\30082023_24.FIN	dss 1.4	dss	p-Aminotoluene	79 m/z	0.00571%
C:\GCMSsolution\Data\SCFattyAcid\30082023_24.FIN	dss 1.4	dss	Benzeneacetic acid	91 m/z	0.00583%
C:\GCMSsolution\Data\SCFattyAcid\30082023_25.FIN	dss 1.5	dss	Acetic acid	43 m/z	11.2%
C:\GCMSsolution\Data\SCFattyAcid\30082023_25.FIN	dss 1.5	dss	Propanoic acid	45 m/z	4.81%
C:\GCMSsolution\Data\SCFattyAcid\30082023_25.FIN	dss 1.5	dss	Benzaldehyde	77 m/z (45)	0.115%
C:\GCMSsolution\Data\SCFattyAcid\30082023_25.FIN	dss 1.5	dss	Propanoic acid, 2-methyl-	43 m/z	3.03%
C:\GCMSsolution\Data\SCFattyAcid\30082023_25.FIN	dss 1.5	dss	Benzeneacetaldehyde	91 m/z (60)	0.0186%
C:\GCMSsolution\Data\SCFattyAcid\30082023_25.FIN	dss 1.5	dss	Butanoic acid, 3-methyl-	41 m/z	6.06%
C:\GCMSsolution\Data\SCFattyAcid\30082023_25.FIN	dss 1.5	dss	Butanoic acid, 2-methyl-	74 m/z	2.99%
C:\GCMSsolution\Data\SCFattyAcid\30082023_25.FIN	dss 1.5	dss	Pentanoic acid	60 m/z	6.22%
C:\GCMSsolution\Data\SCFattyAcid\30082023_25.FIN	dss 1.5	dss	Pentanoic acid, 4-methyl-	57 m/z	0.186%
C:\GCMSsolution\Data\SCFattyAcid\30082023_25.FIN	dss 1.5	dss	p-Aminotoluene	TIC	0.000820%
C:\GCMSsolution\Data\SCFattyAcid\30082023_25.FIN	dss 1.5	dss	Heptanoic acid	60 m/z	0.0195%
C:\GCMSsolution\Data\SCFattyAcid\30082023_25.FIN	dss 1.5	dss	Ethanone, 1-(1H-pyrrol-2-yl)-	94 m/z	0.00324%
C:\GCMSsolution\Data\SCFattyAcid\30082023_25.FIN	dss 1.5	dss	Phenol	94 m/z	0.526%
C:\GCMSsolution\Data\SCFattyAcid\30082023_25.FIN	dss 1.5	dss	Phenylethyl Alcohol	91 m/z	0.0183%
C:\GCMSsolution\Data\SCFattyAcid\30082023_25.FIN	dss 1.5	dss	Undecanal	57 m/z	0.0138%
C:\GCMSsolution\Data\SCFattyAcid\30082023_25.FIN	dss 1.5	dss	Octanoic Acid	60 m/z (135)	0.0251%
C:\GCMSsolution\Data\SCFattyAcid\30082023_25.FIN	dss 1.5	dss	Benzyl Alcohol	107 m/z	0.656%
C:\GCMSsolution\Data\SCFattyAcid\30082023_25.FIN	dss 1.5	dss	Tetradecanal	57 m/z	0.0422%
C:\GCMSsolution\Data\SCFattyAcid\30082023_25.FIN	dss 1.5	dss	Nonanoic acid	60 m/z	0.0146%
C:\GCMSsolution\Data\SCFattyAcid\30082023_25.FIN	dss 1.5	dss	2-Isopropylpyrazine	107 m/z	0.151%
C:\GCMSsolution\Data\SCFattyAcid\30082023_25.FIN	dss 1.5	dss	1-Undecanol	TIC	0.00116%
C:\GCMSsolution\Data\SCFattyAcid\30082023_25.FIN	dss 1.5	dss	Indole	TIC	0.0288%
C:\GCMSsolution\Data\SCFattyAcid\30082023_25.FIN	dss 1.5	dss	Benzeneacetic acid	91 m/z	0.0106%
C:\GCMSsolution\Data\SCFattyAcid\30082023_25.FIN	dss 1.5	dss	Benzenepropanoic acid	91 m/z	0.0186%
C:\GCMSsolution\Data\SCFattyAcid\30082023_26.FIN	dss 1.6	dss	Acetic acid	43 m/z	11.3%
C:\GCMSsolution\Data\SCFattyAcid\30082023_26.FIN	dss 1.6	dss	Propanoic acid	TIC	4.80%
C:\GCMSsolution\Data\SCFattyAcid\30082023_26.FIN	dss 1.6	dss	Benzaldehyde	77 m/z	0.0538%
C:\GCMSsolution\Data\SCFattyAcid\30082023_26.FIN	dss 1.6	dss	Propanoic acid, 2-methyl-	43 m/z	4.45%
C:\GCMSsolution\Data\SCFattyAcid\30082023_26.FIN	dss 1.6	dss	Benzeneacetaldehyde	91 m/z (60)	0.0137%
C:\GCMSsolution\Data\SCFattyAcid\30082023_26.FIN	dss 1.6	dss	Methyl formate	60 m/z (41)	3.16%
C:\GCMSsolution\Data\SCFattyAcid\30082023_26.FIN	dss 1.6	dss	Butanoic acid, 3-methyl-	45 m/z	6.13%
C:\GCMSsolution\Data\SCFattyAcid\30082023_26.FIN	dss 1.6	dss	Butanoic acid, 2-methyl-	74 m/z	2.09%
C:\GCMSsolution\Data\SCFattyAcid\30082023_26.FIN	dss 1.6	dss	Pentanoic acid	60 m/z	3.06%
C:\GCMSsolution\Data\SCFattyAcid\30082023_26.FIN	dss 1.6	dss	Pentanoic acid, 4-methyl-	TIC	0.0298%
C:\GCMSsolution\Data\SCFattyAcid\30082023_26.FIN	dss 1.6	dss	Heptanoic acid	60 m/z	0.00833%
C:\GCMSsolution\Data\SCFattyAcid\30082023_26.FIN	dss 1.6	dss	Ethanone, 1-(1H-pyrrol-2-yl)-	94 m/z	0.000848%
C:\GCMSsolution\Data\SCFattyAcid\30082023_26.FIN	dss 1.6	dss	Phenol	94 m/z	0.247%
C:\GCMSsolution\Data\SCFattyAcid\30082023_26.FIN	dss 1.6	dss	Phenylethyl Alcohol	91 m/z	0.00641%
C:\GCMSsolution\Data\SCFattyAcid\30082023_26.FIN	dss 1.6	dss	Octanoic Acid	60 m/z (135)	0.0159%
C:\GCMSsolution\Data\SCFattyAcid\30082023_26.FIN	dss 1.6	dss	Benzyl Alcohol	107 m/z	0.137%
C:\GCMSsolution\Data\SCFattyAcid\30082023_26.FIN	dss 1.6	dss	Tetradecanal	TIC	0.00881%
C:\GCMSsolution\Data\SCFattyAcid\30082023_26.FIN	dss 1.6	dss	Nonanoic acid	TIC	0.00404%
C:\GCMSsolution\Data\SCFattyAcid\30082023_26.FIN	dss 1.6	dss	2-Isopropylpyrazine	39 m/z	0.0130%
C:\GCMSsolution\Data\SCFattyAcid\30082023_26.FIN	dss 1.6	dss	Indole	117 m/z	0.0531%
C:\GCMSsolution\Data\SCFattyAcid\30082023_26.FIN	dss 1.6	dss	Benzenepropanoic acid	91 m/z	0.00416%
C:\GCMSsolution\Data\SCFattyAcid\30082023_27.FIN	dss 1.7	dss	Acetic acid	43 m/z	10.7%
C:\GCMSsolution\Data\SCFattyAcid\30082023_27.FIN	dss 1.7	dss	Methyl formate	60 m/z (43)	1.45%
C:\GCMSsolution\Data\SCFattyAcid\30082023_27.FIN	dss 1.7	dss	Propanoic acid	57 m/z	5.38%
C:\GCMSsolution\Data\SCFattyAcid\30082023_27.FIN	dss 1.7	dss	Propanoic acid, 2-methyl-	43 m/z	2.09%
C:\GCMSsolution\Data\SCFattyAcid\30082023_27.FIN	dss 1.7	dss	Benzeneacetaldehyde	91 m/z (60)	0.0148%
C:\GCMSsolution\Data\SCFattyAcid\30082023_27.FIN	dss 1.7	dss	Butanoic acid, 3-methyl-	41 m/z	4.54%
C:\GCMSsolution\Data\SCFattyAcid\30082023_27.FIN	dss 1.7	dss	Butanoic acid, 2-methyl-	74 m/z	1.52%
C:\GCMSsolution\Data\SCFattyAcid\30082023_27.FIN	dss 1.7	dss	Pentanoic acid	60 m/z	4.95%
C:\GCMSsolution\Data\SCFattyAcid\30082023_27.FIN	dss 1.7	dss	Pentanoic acid, 4-methyl-	57 m/z	0.0525%
C:\GCMSsolution\Data\SCFattyAcid\30082023_27.FIN	dss 1.7	dss	Heptanoic acid	60 m/z	0.0113%
C:\GCMSsolution\Data\SCFattyAcid\30082023_27.FIN	dss 1.7	dss	Ethanone, 1-(1H-pyrrol-2-yl)-	94 m/z	0.00161%
C:\GCMSsolution\Data\SCFattyAcid\30082023_27.FIN	dss 1.7	dss	Phenol	94 m/z	0.317%
C:\GCMSsolution\Data\SCFattyAcid\30082023_27.FIN	dss 1.7	dss	Phenylethyl Alcohol	91 m/z	0.100%
C:\GCMSsolution\Data\SCFattyAcid\30082023_27.FIN	dss 1.7	dss	Tridecanal	57 m/z (91)	0.0288%
C:\GCMSsolution\Data\SCFattyAcid\30082023_27.FIN	dss 1.7	dss	Octanoic Acid	60 m/z	0.0204%
C:\GCMSsolution\Data\SCFattyAcid\30082023_27.FIN	dss 1.7	dss	2(3H)-Furanone, 5-ethyldihydro-	85 m/z (60)	0.00413%
C:\GCMSsolution\Data\SCFattyAcid\30082023_27.FIN	dss 1.7	dss	Benzyl Alcohol	107 m/z	0.405%
C:\GCMSsolution\Data\SCFattyAcid\30082023_27.FIN	dss 1.7	dss	Tetradecanal	57 m/z	0.0410%
C:\GCMSsolution\Data\SCFattyAcid\30082023_27.FIN	dss 1.7	dss	Nonanoic acid	60 m/z	0.0256%
C:\GCMSsolution\Data\SCFattyAcid\30082023_27.FIN	dss 1.7	dss	2-Isopropylpyrazine	41 m/z	0.0949%
C:\GCMSsolution\Data\SCFattyAcid\30082023_27.FIN	dss 1.7	dss	Indole	TIC	0.0311%
C:\GCMSsolution\Data\SCFattyAcid\30082023_27.FIN	dss 1.7	dss	Benzeneacetic acid	91 m/z	0.00678%
C:\GCMSsolution\Data\SCFattyAcid\30082023_27.FIN	dss 1.7	dss	Benzenepropanoic acid	91 m/z	0.0123%
C:\GCMSsolution\Data\SCFattyAcid\30082023_28.FIN	dss 1.8	dss	Acetic acid	60 m/z	9.76%
C:\GCMSsolution\Data\SCFattyAcid\30082023_28.FIN	dss 1.8	dss	Furfural	96 m/z	0.0132%
C:\GCMSsolution\Data\SCFattyAcid\30082023_28.FIN	dss 1.8	dss	Benzaldehyde	106 m/z	0.0925%
C:\GCMSsolution\Data\SCFattyAcid\30082023_28.FIN	dss 1.8	dss	Propanoic acid	73 m/z	6.02%
C:\GCMSsolution\Data\SCFattyAcid\30082023_28.FIN	dss 1.8	dss	Propanoic acid, 2-methyl-	TIC	4.73%
C:\GCMSsolution\Data\SCFattyAcid\30082023_28.FIN	dss 1.8	dss	Benzeneacetaldehyde	91 m/z	0.0269%
C:\GCMSsolution\Data\SCFattyAcid\30082023_28.FIN	dss 1.8	dss	Isopropyl phenyl ketone	105 m/z	0.00293%
C:\GCMSsolution\Data\SCFattyAcid\30082023_28.FIN	dss 1.8	dss	Methyl formate	60 m/z (41)	4.04%
C:\GCMSsolution\Data\SCFattyAcid\30082023_28.FIN	dss 1.8	dss	Butanoic acid, 3-methyl-	45 m/z	7.95%
C:\GCMSsolution\Data\SCFattyAcid\30082023_28.FIN	dss 1.8	dss	Butanoic acid, 2-methyl-	74 m/z	4.05%
C:\GCMSsolution\Data\SCFattyAcid\30082023_28.FIN	dss 1.8	dss	Pentanoic acid	60 m/z	6.45%
C:\GCMSsolution\Data\SCFattyAcid\30082023_28.FIN	dss 1.8	dss	Pentanoic acid, 4-methyl-	57 m/z	0.223%
C:\GCMSsolution\Data\SCFattyAcid\30082023_28.FIN	dss 1.8	dss	2-Pentenoic acid	100 m/z	0.00314%
C:\GCMSsolution\Data\SCFattyAcid\30082023_28.FIN	dss 1.8	dss	Heptanoic acid	60 m/z	0.0493%
C:\GCMSsolution\Data\SCFattyAcid\30082023_28.FIN	dss 1.8	dss	Ethanone, 1-(1H-pyrrol-2-yl)-	94 m/z	0.000992%
C:\GCMSsolution\Data\SCFattyAcid\30082023_28.FIN	dss 1.8	dss	Phenol	94 m/z	0.274%
C:\GCMSsolution\Data\SCFattyAcid\30082023_28.FIN	dss 1.8	dss	Tridecanal	57 m/z (94)	0.0363%
C:\GCMSsolution\Data\SCFattyAcid\30082023_28.FIN	dss 1.8	dss	Phenylethyl Alcohol	91 m/z	0.0395%
C:\GCMSsolution\Data\SCFattyAcid\30082023_28.FIN	dss 1.8	dss	Octanoic Acid	60 m/z	0.0570%
C:\GCMSsolution\Data\SCFattyAcid\30082023_28.FIN	dss 1.8	dss	Benzyl Alcohol	107 m/z	0.672%
C:\GCMSsolution\Data\SCFattyAcid\30082023_28.FIN	dss 1.8	dss	Tetradecanal	57 m/z	0.0875%
C:\GCMSsolution\Data\SCFattyAcid\30082023_28.FIN	dss 1.8	dss	Nonanoic acid	TIC	0.0529%
C:\GCMSsolution\Data\SCFattyAcid\30082023_28.FIN	dss 1.8	dss	2-Isopropylpyrazine	107 m/z	0.109%
C:\GCMSsolution\Data\SCFattyAcid\30082023_28.FIN	dss 1.8	dss	Acetophenone, 4'-methoxy-	150 m/z	0.00164%
C:\GCMSsolution\Data\SCFattyAcid\30082023_28.FIN	dss 1.8	dss	5-Acetyl-2-methylpyridine	120 m/z	0.00418%
C:\GCMSsolution\Data\SCFattyAcid\30082023_28.FIN	dss 1.8	dss	1-Undecanol	83 m/z	0.00931%
C:\GCMSsolution\Data\SCFattyAcid\30082023_28.FIN	dss 1.8	dss	Indole	117 m/z	0.0623%
C:\GCMSsolution\Data\SCFattyAcid\30082023_28.FIN	dss 1.8	dss	Benzeneacetic acid	91 m/z	0.00916%
C:\GCMSsolution\Data\SCFattyAcid\30082023_28.FIN	dss 1.8	dss	Benzenepropanoic acid	91 m/z	0.0110%
C:\GCMSsolution\Data\SCFattyAcid\30082023_29.FIN	dss 1.9	dss	Acetic acid	45 m/z	4.07%
C:\GCMSsolution\Data\SCFattyAcid\30082023_29.FIN	dss 1.9	dss	Propanoic acid	TIC	3.19%
C:\GCMSsolution\Data\SCFattyAcid\30082023_29.FIN	dss 1.9	dss	Benzaldehyde	105 m/z (74)	0.0782%
C:\GCMSsolution\Data\SCFattyAcid\30082023_29.FIN	dss 1.9	dss	Propanoic acid, 2-methyl-	43 m/z	2.15%
C:\GCMSsolution\Data\SCFattyAcid\30082023_29.FIN	dss 1.9	dss	Benzeneacetaldehyde	91 m/z (60)	0.0236%
C:\GCMSsolution\Data\SCFattyAcid\30082023_29.FIN	dss 1.9	dss	Methyl formate	60 m/z (45)	2.01%
C:\GCMSsolution\Data\SCFattyAcid\30082023_29.FIN	dss 1.9	dss	Butanoic acid, 3-methyl-	45 m/z	4.18%
C:\GCMSsolution\Data\SCFattyAcid\30082023_29.FIN	dss 1.9	dss	Butanoic acid, 2-methyl-	74 m/z	1.46%
C:\GCMSsolution\Data\SCFattyAcid\30082023_29.FIN	dss 1.9	dss	Pentanoic acid	60 m/z	4.53%
C:\GCMSsolution\Data\SCFattyAcid\30082023_29.FIN	dss 1.9	dss	Pentanoic acid, 4-methyl-	57 m/z	0.105%
C:\GCMSsolution\Data\SCFattyAcid\30082023_29.FIN	dss 1.9	dss	Undecanal	57 m/z	0.0315%
C:\GCMSsolution\Data\SCFattyAcid\30082023_29.FIN	dss 1.9	dss	Heptanoic acid	60 m/z	0.0193%
C:\GCMSsolution\Data\SCFattyAcid\30082023_29.FIN	dss 1.9	dss	Phenol	94 m/z	0.244%
C:\GCMSsolution\Data\SCFattyAcid\30082023_29.FIN	dss 1.9	dss	Phenylethyl Alcohol	91 m/z	0.0102%
C:\GCMSsolution\Data\SCFattyAcid\30082023_29.FIN	dss 1.9	dss	Tridecanal	TIC	0.0510%
C:\GCMSsolution\Data\SCFattyAcid\30082023_29.FIN	dss 1.9	dss	Octanoic Acid	60 m/z	0.0249%
C:\GCMSsolution\Data\SCFattyAcid\30082023_29.FIN	dss 1.9	dss	2(3H)-Furanone, dihydro-5-propyl-	85 m/z (60)	0.00461%
C:\GCMSsolution\Data\SCFattyAcid\30082023_29.FIN	dss 1.9	dss	Benzyl Alcohol	107 m/z	0.549%
C:\GCMSsolution\Data\SCFattyAcid\30082023_29.FIN	dss 1.9	dss	Tetradecanal	57 m/z	0.159%
C:\GCMSsolution\Data\SCFattyAcid\30082023_29.FIN	dss 1.9	dss	Nonanoic acid	60 m/z	0.0337%
C:\GCMSsolution\Data\SCFattyAcid\30082023_29.FIN	dss 1.9	dss	2-Isopropylpyrazine	107 m/z	0.0884%
C:\GCMSsolution\Data\SCFattyAcid\30082023_29.FIN	dss 1.9	dss	5-Acetyl-2-methylpyridine	120 m/z	0.00186%
C:\GCMSsolution\Data\SCFattyAcid\30082023_29.FIN	dss 1.9	dss	1-Undecanol	TIC	0.00721%
C:\GCMSsolution\Data\SCFattyAcid\30082023_29.FIN	dss 1.9	dss	Indole	117 m/z	0.0629%
C:\GCMSsolution\Data\SCFattyAcid\30082023_29.FIN	dss 1.9	dss	Benzeneacetic acid	TIC	0.00491%
C:\GCMSsolution\Data\SCFattyAcid\30082023_29.FIN	dss 1.9	dss	Benzenepropanoic acid	91 m/z	0.0172%
C:\GCMSsolution\Data\SCFattyAcid\30082023_30.FIN	dss 1.10	dss	Acetic acid	59 m/z	6.00%
C:\GCMSsolution\Data\SCFattyAcid\30082023_30.FIN	dss 1.10	dss	Methyl formate	43 m/z (45)	2.06%
C:\GCMSsolution\Data\SCFattyAcid\30082023_30.FIN	dss 1.10	dss	Propanoic acid	TIC	4.01%
C:\GCMSsolution\Data\SCFattyAcid\30082023_30.FIN	dss 1.10	dss	Propanoic acid, 2-methyl-	41 m/z	1.98%
C:\GCMSsolution\Data\SCFattyAcid\30082023_30.FIN	dss 1.10	dss	Benzeneacetaldehyde	91 m/z (60)	0.0147%
C:\GCMSsolution\Data\SCFattyAcid\30082023_30.FIN	dss 1.10	dss	Butanoic acid, 3-methyl-	43 m/z	3.44%
C:\GCMSsolution\Data\SCFattyAcid\30082023_30.FIN	dss 1.10	dss	Butanoic acid, 2-methyl-	74 m/z	1.15%
C:\GCMSsolution\Data\SCFattyAcid\30082023_30.FIN	dss 1.10	dss	Pentanoic acid	60 m/z	5.19%
C:\GCMSsolution\Data\SCFattyAcid\30082023_30.FIN	dss 1.10	dss	Pentanoic acid, 4-methyl-	57 m/z	0.0792%
C:\GCMSsolution\Data\SCFattyAcid\30082023_30.FIN	dss 1.10	dss	Undecanal	TIC	0.00570%
C:\GCMSsolution\Data\SCFattyAcid\30082023_30.FIN	dss 1.10	dss	Heptanoic acid	60 m/z	0.0196%
C:\GCMSsolution\Data\SCFattyAcid\30082023_30.FIN	dss 1.10	dss	Phenol	94 m/z	0.0914%
C:\GCMSsolution\Data\SCFattyAcid\30082023_30.FIN	dss 1.10	dss	Phenylethyl Alcohol	91 m/z	0.0145%
C:\GCMSsolution\Data\SCFattyAcid\30082023_30.FIN	dss 1.10	dss	Tridecanal	57 m/z (91)	0.0309%
C:\GCMSsolution\Data\SCFattyAcid\30082023_30.FIN	dss 1.10	dss	Pyrazine, 2,6-diethyl-	135 m/z	0.00201%
C:\GCMSsolution\Data\SCFattyAcid\30082023_30.FIN	dss 1.10	dss	Octanoic Acid	TIC	0.0197%
C:\GCMSsolution\Data\SCFattyAcid\30082023_30.FIN	dss 1.10	dss	Benzyl Alcohol	107 m/z	0.486%
C:\GCMSsolution\Data\SCFattyAcid\30082023_30.FIN	dss 1.10	dss	Tetradecanal	57 m/z	0.0547%
C:\GCMSsolution\Data\SCFattyAcid\30082023_30.FIN	dss 1.10	dss	Nonanoic acid	60 m/z	0.0836%
C:\GCMSsolution\Data\SCFattyAcid\30082023_30.FIN	dss 1.10	dss	2-Isopropylpyrazine	107 m/z	0.124%
C:\GCMSsolution\Data\SCFattyAcid\30082023_30.FIN	dss 1.10	dss	5-Acetyl-2-methylpyridine	120 m/z	0.00178%
C:\GCMSsolution\Data\SCFattyAcid\30082023_30.FIN	dss 1.10	dss	Indole	TIC	0.0187%
C:\GCMSsolution\Data\SCFattyAcid\30082023_30.FIN	dss 1.10	dss	Benzeneacetic acid	91 m/z	0.0131%
C:\GCMSsolution\Data\SCFattyAcid\30082023_30.FIN	dss 1.10	dss	Benzenepropanoic acid	91 m/z	0.0123%
C:\GCMSsolution\Data\SCFattyAcid\30082023_31.FIN	dss 8.1	dss	Acetic acid	43 m/z	9.25%
C:\GCMSsolution\Data\SCFattyAcid\30082023_31.FIN	dss 8.1	dss	Propanoic acid	TIC	4.83%
C:\GCMSsolution\Data\SCFattyAcid\30082023_31.FIN	dss 8.1	dss	Benzaldehyde	105 m/z	0.00707%
C:\GCMSsolution\Data\SCFattyAcid\30082023_31.FIN	dss 8.1	dss	Propanoic acid, 2-methyl-	41 m/z	3.60%
C:\GCMSsolution\Data\SCFattyAcid\30082023_31.FIN	dss 8.1	dss	Benzeneacetaldehyde	91 m/z	0.0198%
C:\GCMSsolution\Data\SCFattyAcid\30082023_31.FIN	dss 8.1	dss	Methyl formate	60 m/z (45)	3.14%
C:\GCMSsolution\Data\SCFattyAcid\30082023_31.FIN	dss 8.1	dss	Butanoic acid, 3-methyl-	45 m/z	6.58%
C:\GCMSsolution\Data\SCFattyAcid\30082023_31.FIN	dss 8.1	dss	Butanoic acid, 2-methyl-	74 m/z	3.12%
C:\GCMSsolution\Data\SCFattyAcid\30082023_31.FIN	dss 8.1	dss	Pentanoic acid	60 m/z	5.73%
C:\GCMSsolution\Data\SCFattyAcid\30082023_31.FIN	dss 8.1	dss	Pentanoic acid, 4-methyl-	57 m/z	0.0325%
C:\GCMSsolution\Data\SCFattyAcid\30082023_31.FIN	dss 8.1	dss	p-Aminotoluene	107 m/z	0.00283%
C:\GCMSsolution\Data\SCFattyAcid\30082023_31.FIN	dss 8.1	dss	2-Pentenoic acid	TIC	0.000334%
C:\GCMSsolution\Data\SCFattyAcid\30082023_31.FIN	dss 8.1	dss	Undecanal	TIC	0.00295%
C:\GCMSsolution\Data\SCFattyAcid\30082023_31.FIN	dss 8.1	dss	Heptanoic acid	TIC	0.0151%
C:\GCMSsolution\Data\SCFattyAcid\30082023_31.FIN	dss 8.1	dss	Phenol	94 m/z	0.0115%
C:\GCMSsolution\Data\SCFattyAcid\30082023_31.FIN	dss 8.1	dss	Phenylethyl Alcohol	91 m/z	0.0422%
C:\GCMSsolution\Data\SCFattyAcid\30082023_31.FIN	dss 8.1	dss	Tridecanal	57 m/z	0.0205%
C:\GCMSsolution\Data\SCFattyAcid\30082023_31.FIN	dss 8.1	dss	1H-Pyrrole-2-carboxaldehyde	95 m/z	0.000637%
C:\GCMSsolution\Data\SCFattyAcid\30082023_31.FIN	dss 8.1	dss	Pyrazine, 2,6-diethyl-	135 m/z	0.0302%
C:\GCMSsolution\Data\SCFattyAcid\30082023_31.FIN	dss 8.1	dss	Octanoic Acid	60 m/z (135)	0.0425%
C:\GCMSsolution\Data\SCFattyAcid\30082023_31.FIN	dss 8.1	dss	Benzyl Alcohol	107 m/z	0.296%
C:\GCMSsolution\Data\SCFattyAcid\30082023_31.FIN	dss 8.1	dss	Tetradecanal	TIC	0.0365%
C:\GCMSsolution\Data\SCFattyAcid\30082023_31.FIN	dss 8.1	dss	Nonanoic acid	60 m/z	0.0260%
C:\GCMSsolution\Data\SCFattyAcid\30082023_31.FIN	dss 8.1	dss	2-Isopropylpyrazine	107 m/z	0.0356%
C:\GCMSsolution\Data\SCFattyAcid\30082023_31.FIN	dss 8.1	dss	5-Acetyl-2-methylpyridine	120 m/z	0.00257%
C:\GCMSsolution\Data\SCFattyAcid\30082023_31.FIN	dss 8.1	dss	Indole	117 m/z	0.0504%
C:\GCMSsolution\Data\SCFattyAcid\30082023_31.FIN	dss 8.1	dss	Benzeneacetic acid	91 m/z	0.00559%
C:\GCMSsolution\Data\SCFattyAcid\30082023_31.FIN	dss 8.1	dss	Vanillin	152 m/z	0.00103%
C:\GCMSsolution\Data\SCFattyAcid\30082023_31.FIN	dss 8.1	dss	Benzenepropanoic acid	91 m/z	0.00796%
C:\GCMSsolution\Data\SCFattyAcid\30082023_32.FIN	dss 8.2	dss	Acetic acid	TIC	13.5%
C:\GCMSsolution\Data\SCFattyAcid\30082023_32.FIN	dss 8.2	dss	Furfural	96 m/z	0.0218%
C:\GCMSsolution\Data\SCFattyAcid\30082023_32.FIN	dss 8.2	dss	Benzaldehyde	106 m/z	0.0535%
C:\GCMSsolution\Data\SCFattyAcid\30082023_32.FIN	dss 8.2	dss	Propanoic acid	74 m/z	6.84%
C:\GCMSsolution\Data\SCFattyAcid\30082023_32.FIN	dss 8.2	dss	Propanoic acid, 2-methyl-	43 m/z	2.00%
C:\GCMSsolution\Data\SCFattyAcid\30082023_32.FIN	dss 8.2	dss	Benzeneacetaldehyde	TIC	0.0341%
C:\GCMSsolution\Data\SCFattyAcid\30082023_32.FIN	dss 8.2	dss	Benzene, propyl-	91 m/z (60)	0.0528%
C:\GCMSsolution\Data\SCFattyAcid\30082023_32.FIN	dss 8.2	dss	Butanoic acid, 3-methyl-	60 m/z	4.36%
C:\GCMSsolution\Data\SCFattyAcid\30082023_32.FIN	dss 8.2	dss	Methyl formate	60 m/z (41)	2.68%
C:\GCMSsolution\Data\SCFattyAcid\30082023_32.FIN	dss 8.2	dss	Butanoic acid, 2-methyl-	74 m/z	3.20%
C:\GCMSsolution\Data\SCFattyAcid\30082023_32.FIN	dss 8.2	dss	2-Furanmethanol	98 m/z (99)	0.0149%
C:\GCMSsolution\Data\SCFattyAcid\30082023_32.FIN	dss 8.2	dss	Pentanoic acid	60 m/z	3.15%
C:\GCMSsolution\Data\SCFattyAcid\30082023_32.FIN	dss 8.2	dss	Pentanoic acid, 4-methyl-	57 m/z	0.0531%
C:\GCMSsolution\Data\SCFattyAcid\30082023_32.FIN	dss 8.2	dss	Phenol, 2-methoxy-	109 m/z	0.00215%
C:\GCMSsolution\Data\SCFattyAcid\30082023_32.FIN	dss 8.2	dss	3-Pentanol, 3-methyl-	TIC	0.0101%
C:\GCMSsolution\Data\SCFattyAcid\30082023_32.FIN	dss 8.2	dss	Heptanoic acid	60 m/z	0.0172%
C:\GCMSsolution\Data\SCFattyAcid\30082023_32.FIN	dss 8.2	dss	Ethanone, 1-(1H-pyrrol-2-yl)-	94 m/z (57)	0.00411%
C:\GCMSsolution\Data\SCFattyAcid\30082023_32.FIN	dss 8.2	dss	Phenol	94 m/z	0.0401%
C:\GCMSsolution\Data\SCFattyAcid\30082023_32.FIN	dss 8.2	dss	Phenylethyl Alcohol	92 m/z (57)	0.348%
C:\GCMSsolution\Data\SCFattyAcid\30082023_32.FIN	dss 8.2	dss	Tridecanal	57 m/z	0.293%
C:\GCMSsolution\Data\SCFattyAcid\30082023_32.FIN	dss 8.2	dss	1H-Pyrrole-2-carboxaldehyde	95 m/z	0.0228%
C:\GCMSsolution\Data\SCFattyAcid\30082023_32.FIN	dss 8.2	dss	Octanoic Acid	60 m/z	0.0348%
C:\GCMSsolution\Data\SCFattyAcid\30082023_32.FIN	dss 8.2	dss	Benzyl Alcohol	107 m/z	0.333%
C:\GCMSsolution\Data\SCFattyAcid\30082023_32.FIN	dss 8.2	dss	Tetradecanal	57 m/z	2.20%
C:\GCMSsolution\Data\SCFattyAcid\30082023_32.FIN	dss 8.2	dss	Nonanoic acid	60 m/z	0.0166%
C:\GCMSsolution\Data\SCFattyAcid\30082023_32.FIN	dss 8.2	dss	2H-Pyran-2-one, tetrahydro-6-propyl-	99 m/z	0.0253%
C:\GCMSsolution\Data\SCFattyAcid\30082023_32.FIN	dss 8.2	dss	2-Isopropylpyrazine	107 m/z	0.264%
C:\GCMSsolution\Data\SCFattyAcid\30082023_32.FIN	dss 8.2	dss	3-Furanmethanol	97 m/z	0.00422%
C:\GCMSsolution\Data\SCFattyAcid\30082023_32.FIN	dss 8.2	dss	Acetophenone, 4'-methoxy-	135 m/z (74)	0.0292%
C:\GCMSsolution\Data\SCFattyAcid\30082023_32.FIN	dss 8.2	dss	5-Acetyl-2-methylpyridine	120 m/z	0.00182%
C:\GCMSsolution\Data\SCFattyAcid\30082023_32.FIN	dss 8.2	dss	Acetic acid, butyl ester	43 m/z	0.00393%
C:\GCMSsolution\Data\SCFattyAcid\30082023_32.FIN	dss 8.2	dss	1-Tridecanol	TIC	0.00253%
C:\GCMSsolution\Data\SCFattyAcid\30082023_32.FIN	dss 8.2	dss	Benzofuran, 2,3-dihydro-	120 m/z	0.00428%
C:\GCMSsolution\Data\SCFattyAcid\30082023_32.FIN	dss 8.2	dss	Indole	117 m/z	0.0444%
C:\GCMSsolution\Data\SCFattyAcid\30082023_32.FIN	dss 8.2	dss	1-Undecanol	83 m/z	0.0132%
C:\GCMSsolution\Data\SCFattyAcid\30082023_32.FIN	dss 8.2	dss	Benzeneacetic acid	91 m/z	0.111%
C:\GCMSsolution\Data\SCFattyAcid\30082023_32.FIN	dss 8.2	dss	Vanillin	152 m/z	0.00329%
C:\GCMSsolution\Data\SCFattyAcid\30082023_32.FIN	dss 8.2	dss	Benzenepropanoic acid	91 m/z	0.170%
C:\GCMSsolution\Data\SCFattyAcid\30082023_32.FIN	dss 8.2	dss	Tetradecanoic acid	TIC	0.0124%
C:\GCMSsolution\Data\SCFattyAcid\30082023_32.FIN	dss 8.2	dss	n-Hexadecanoic acid	60 m/z	0.0672%
C:\GCMSsolution\Data\SCFattyAcid\30082023_33.FIN	dss 8.3	dss	Acetic acid	43 m/z	7.78%
C:\GCMSsolution\Data\SCFattyAcid\30082023_33.FIN	dss 8.3	dss	Propanoic acid	74 m/z	3.80%
C:\GCMSsolution\Data\SCFattyAcid\30082023_33.FIN	dss 8.3	dss	Benzaldehyde	77 m/z	0.0302%
C:\GCMSsolution\Data\SCFattyAcid\30082023_33.FIN	dss 8.3	dss	Propanoic acid, 2-methyl-	43 m/z	0.791%
C:\GCMSsolution\Data\SCFattyAcid\30082023_33.FIN	dss 8.3	dss	Benzeneacetaldehyde	91 m/z	0.0125%
C:\GCMSsolution\Data\SCFattyAcid\30082023_33.FIN	dss 8.3	dss	Butanoic acid, 3-methyl-	60 m/z	0.557%
C:\GCMSsolution\Data\SCFattyAcid\30082023_33.FIN	dss 8.3	dss	Methyl formate	60 m/z (41)	0.447%
C:\GCMSsolution\Data\SCFattyAcid\30082023_33.FIN	dss 8.3	dss	Butanoic acid, 2-methyl-	74 m/z	0.448%
C:\GCMSsolution\Data\SCFattyAcid\30082023_33.FIN	dss 8.3	dss	Pentanoic acid	60 m/z	0.220%
C:\GCMSsolution\Data\SCFattyAcid\30082023_33.FIN	dss 8.3	dss	Pentanoic acid, 4-methyl-	57 m/z	0.00394%
C:\GCMSsolution\Data\SCFattyAcid\30082023_33.FIN	dss 8.3	dss	Phenylethyl Alcohol	91 m/z (82)	0.0103%
C:\GCMSsolution\Data\SCFattyAcid\30082023_33.FIN	dss 8.3	dss	Octanoic Acid	60 m/z (135)	0.0248%
C:\GCMSsolution\Data\SCFattyAcid\30082023_33.FIN	dss 8.3	dss	Benzyl Alcohol	107 m/z (55)	0.0234%
C:\GCMSsolution\Data\SCFattyAcid\30082023_33.FIN	dss 8.3	dss	Nonanoic acid	60 m/z	0.0393%
C:\GCMSsolution\Data\SCFattyAcid\30082023_33.FIN	dss 8.3	dss	5-Acetyl-2-methylpyridine	120 m/z	0.00110%
C:\GCMSsolution\Data\SCFattyAcid\30082023_33.FIN	dss 8.3	dss	Indole	117 m/z	0.0637%
C:\GCMSsolution\Data\SCFattyAcid\30082023_33.FIN	dss 8.3	dss	Benzenepropanoic acid	91 m/z	0.00291%
C:\GCMSsolution\Data\SCFattyAcid\30082023_34.FIN	dss 8.4	dss	Acetic acid	43 m/z	7.22%
C:\GCMSsolution\Data\SCFattyAcid\30082023_34.FIN	dss 8.4	dss	Methyl formate	60 m/z (43)	1.08%
C:\GCMSsolution\Data\SCFattyAcid\30082023_34.FIN	dss 8.4	dss	Propanoic acid	74 m/z	2.81%
C:\GCMSsolution\Data\SCFattyAcid\30082023_34.FIN	dss 8.4	dss	Benzaldehyde	106 m/z	0.0249%
C:\GCMSsolution\Data\SCFattyAcid\30082023_34.FIN	dss 8.4	dss	Propanoic acid, 2-methyl-	43 m/z	0.630%
C:\GCMSsolution\Data\SCFattyAcid\30082023_34.FIN	dss 8.4	dss	Benzeneacetaldehyde	91 m/z	0.0258%
C:\GCMSsolution\Data\SCFattyAcid\30082023_34.FIN	dss 8.4	dss	Butanoic acid, 3-methyl-	TIC	1.27%
C:\GCMSsolution\Data\SCFattyAcid\30082023_34.FIN	dss 8.4	dss	Butanoic acid, 2-methyl-	74 m/z	0.369%
C:\GCMSsolution\Data\SCFattyAcid\30082023_34.FIN	dss 8.4	dss	Pentanoic acid	60 m/z	0.834%
C:\GCMSsolution\Data\SCFattyAcid\30082023_34.FIN	dss 8.4	dss	Dodecane	57 m/z	0.00896%
C:\GCMSsolution\Data\SCFattyAcid\30082023_34.FIN	dss 8.4	dss	Tridecane	57 m/z (74)	0.0138%
C:\GCMSsolution\Data\SCFattyAcid\30082023_34.FIN	dss 8.4	dss	Undecanal	57 m/z	0.0231%
C:\GCMSsolution\Data\SCFattyAcid\30082023_34.FIN	dss 8.4	dss	Heptanoic acid	60 m/z	0.0146%
C:\GCMSsolution\Data\SCFattyAcid\30082023_34.FIN	dss 8.4	dss	6-Octen-1-ol, 3,7-dimethyl-, propanoate	70 m/z	0.00287%
C:\GCMSsolution\Data\SCFattyAcid\30082023_34.FIN	dss 8.4	dss	2-Pentadecanone	58 m/z	0.0314%
C:\GCMSsolution\Data\SCFattyAcid\30082023_34.FIN	dss 8.4	dss	Phenylethyl Alcohol	91 m/z	0.00585%
C:\GCMSsolution\Data\SCFattyAcid\30082023_34.FIN	dss 8.4	dss	Tridecanal	57 m/z	0.0664%
C:\GCMSsolution\Data\SCFattyAcid\30082023_34.FIN	dss 8.4	dss	1H-Pyrrole-2-carboxaldehyde	95 m/z	0.00228%
C:\GCMSsolution\Data\SCFattyAcid\30082023_34.FIN	dss 8.4	dss	Pyrazine, 2,6-diethyl-	135 m/z (60)	0.0295%
C:\GCMSsolution\Data\SCFattyAcid\30082023_34.FIN	dss 8.4	dss	2(3H)-Furanone, dihydro-5-pentyl-	85 m/z (60)	0.0151%
C:\GCMSsolution\Data\SCFattyAcid\30082023_34.FIN	dss 8.4	dss	Benzyl Alcohol	107 m/z	0.119%
C:\GCMSsolution\Data\SCFattyAcid\30082023_34.FIN	dss 8.4	dss	Tetradecanal	57 m/z	0.181%
C:\GCMSsolution\Data\SCFattyAcid\30082023_34.FIN	dss 8.4	dss	Nonanoic acid	60 m/z	0.0279%
C:\GCMSsolution\Data\SCFattyAcid\30082023_34.FIN	dss 8.4	dss	Acetophenone, 4'-methoxy-	150 m/z	0.00267%
C:\GCMSsolution\Data\SCFattyAcid\30082023_34.FIN	dss 8.4	dss	5-Acetyl-2-methylpyridine	120 m/z	0.00395%
C:\GCMSsolution\Data\SCFattyAcid\30082023_34.FIN	dss 8.4	dss	2-Nonenal, (E)-	TIC	0.000715%
C:\GCMSsolution\Data\SCFattyAcid\30082023_34.FIN	dss 8.4	dss	1-Tridecanol	TIC	0.0254%
C:\GCMSsolution\Data\SCFattyAcid\30082023_34.FIN	dss 8.4	dss	Indole	TIC	0.00708%
C:\GCMSsolution\Data\SCFattyAcid\30082023_34.FIN	dss 8.4	dss	1-Undecanol	83 m/z	0.00693%
C:\GCMSsolution\Data\SCFattyAcid\30082023_34.FIN	dss 8.4	dss	Benzeneacetic acid	91 m/z	0.0214%
C:\GCMSsolution\Data\SCFattyAcid\30082023_34.FIN	dss 8.4	dss	Benzenepropanoic acid	91 m/z	0.00720%
C:\GCMSsolution\Data\SCFattyAcid\30082023_34.FIN	dss 8.4	dss	n-Hexadecanoic acid	60 m/z	0.0496%
C:\GCMSsolution\Data\SCFattyAcid\30082023_35.FIN	dss 8.5	dss	Acetic acid	43 m/z	12.7%
C:\GCMSsolution\Data\SCFattyAcid\30082023_35.FIN	dss 8.5	dss	Furfural	95 m/z	0.00615%
C:\GCMSsolution\Data\SCFattyAcid\30082023_35.FIN	dss 8.5	dss	Benzaldehyde	105 m/z	0.0703%
C:\GCMSsolution\Data\SCFattyAcid\30082023_35.FIN	dss 8.5	dss	Propanoic acid	74 m/z	7.45%
C:\GCMSsolution\Data\SCFattyAcid\30082023_35.FIN	dss 8.5	dss	Propanoic acid, 2-methyl-	TIC	3.97%
C:\GCMSsolution\Data\SCFattyAcid\30082023_35.FIN	dss 8.5	dss	Benzeneacetaldehyde	91 m/z	0.0240%
C:\GCMSsolution\Data\SCFattyAcid\30082023_35.FIN	dss 8.5	dss	Methyl formate	60 m/z (41)	3.40%
C:\GCMSsolution\Data\SCFattyAcid\30082023_35.FIN	dss 8.5	dss	Butanoic acid, 3-methyl-	45 m/z	6.12%
C:\GCMSsolution\Data\SCFattyAcid\30082023_35.FIN	dss 8.5	dss	Butanoic acid, 2-methyl-	74 m/z	3.51%
C:\GCMSsolution\Data\SCFattyAcid\30082023_35.FIN	dss 8.5	dss	Pentanoic acid	60 m/z	1.08%
C:\GCMSsolution\Data\SCFattyAcid\30082023_35.FIN	dss 8.5	dss	Pentanoic acid, 4-methyl-	57 m/z	0.0313%
C:\GCMSsolution\Data\SCFattyAcid\30082023_35.FIN	dss 8.5	dss	2-Propanol, 1-butoxy-	57 m/z	0.00441%
C:\GCMSsolution\Data\SCFattyAcid\30082023_35.FIN	dss 8.5	dss	Heptanoic acid	60 m/z	0.0182%
C:\GCMSsolution\Data\SCFattyAcid\30082023_35.FIN	dss 8.5	dss	Phenol	94 m/z	0.00897%
C:\GCMSsolution\Data\SCFattyAcid\30082023_35.FIN	dss 8.5	dss	Phenylethyl Alcohol	91 m/z	0.0110%
C:\GCMSsolution\Data\SCFattyAcid\30082023_35.FIN	dss 8.5	dss	Octanoic Acid	60 m/z (135)	0.0347%
C:\GCMSsolution\Data\SCFattyAcid\30082023_35.FIN	dss 8.5	dss	Benzyl Alcohol	107 m/z	0.105%
C:\GCMSsolution\Data\SCFattyAcid\30082023_35.FIN	dss 8.5	dss	Tetradecanal	TIC	0.00800%
C:\GCMSsolution\Data\SCFattyAcid\30082023_35.FIN	dss 8.5	dss	Undecanal	57 m/z	0.0160%
C:\GCMSsolution\Data\SCFattyAcid\30082023_35.FIN	dss 8.5	dss	Nonanoic acid	60 m/z	0.0360%
C:\GCMSsolution\Data\SCFattyAcid\30082023_35.FIN	dss 8.5	dss	2-Isopropylpyrazine	107 m/z	0.0761%
C:\GCMSsolution\Data\SCFattyAcid\30082023_35.FIN	dss 8.5	dss	5-Acetyl-2-methylpyridine	120 m/z	0.00468%
C:\GCMSsolution\Data\SCFattyAcid\30082023_35.FIN	dss 8.5	dss	Indole	TIC	0.00142%
C:\GCMSsolution\Data\SCFattyAcid\30082023_35.FIN	dss 8.5	dss	Benzeneacetic acid	91 m/z	0.00462%
C:\GCMSsolution\Data\SCFattyAcid\30082023_35.FIN	dss 8.5	dss	Vanillin	TIC	0.000230%
C:\GCMSsolution\Data\SCFattyAcid\30082023_35.FIN	dss 8.5	dss	Benzenepropanoic acid	91 m/z	0.0109%
C:\GCMSsolution\Data\SCFattyAcid\30082023_35.FIN	dss 8.5	dss	n-Hexadecanoic acid	TIC	0.0133%
C:\GCMSsolution\Data\SCFattyAcid\30082023_36.FIN	dss 8.6	dss	Acetic acid	43 m/z	15.8%
C:\GCMSsolution\Data\SCFattyAcid\30082023_36.FIN	dss 8.6	dss	Benzaldehyde	77 m/z	0.00787%
C:\GCMSsolution\Data\SCFattyAcid\30082023_36.FIN	dss 8.6	dss	Propanoic acid	73 m/z	9.19%
C:\GCMSsolution\Data\SCFattyAcid\30082023_36.FIN	dss 8.6	dss	Propanoic acid, 2-methyl-	TIC	1.15%
C:\GCMSsolution\Data\SCFattyAcid\30082023_36.FIN	dss 8.6	dss	Benzeneacetaldehyde	91 m/z	0.00302%
C:\GCMSsolution\Data\SCFattyAcid\30082023_36.FIN	dss 8.6	dss	Butanoic acid, 3-methyl-	41 m/z	1.50%
C:\GCMSsolution\Data\SCFattyAcid\30082023_36.FIN	dss 8.6	dss	Butanoic acid, 2-methyl-	74 m/z	0.372%
C:\GCMSsolution\Data\SCFattyAcid\30082023_36.FIN	dss 8.6	dss	Pentanoic acid	60 m/z	2.36%
C:\GCMSsolution\Data\SCFattyAcid\30082023_36.FIN	dss 8.6	dss	Pentanoic acid, 4-methyl-	TIC	0.00246%
C:\GCMSsolution\Data\SCFattyAcid\30082023_36.FIN	dss 8.6	dss	p-Aminotoluene	107 m/z	0.000895%
C:\GCMSsolution\Data\SCFattyAcid\30082023_36.FIN	dss 8.6	dss	5,6,7,8-Tetrahydroquinoxaline	TIC	0.0247%
C:\GCMSsolution\Data\SCFattyAcid\30082023_36.FIN	dss 8.6	dss	Heptanoic acid	TIC	0.0336%
C:\GCMSsolution\Data\SCFattyAcid\30082023_36.FIN	dss 8.6	dss	Phenylethyl Alcohol	91 m/z	0.00145%
C:\GCMSsolution\Data\SCFattyAcid\30082023_36.FIN	dss 8.6	dss	Octanoic Acid	60 m/z (135)	0.0596%
C:\GCMSsolution\Data\SCFattyAcid\30082023_36.FIN	dss 8.6	dss	Benzyl Alcohol	TIC	0.00977%
C:\GCMSsolution\Data\SCFattyAcid\30082023_36.FIN	dss 8.6	dss	Undecanal	57 m/z	0.0212%
C:\GCMSsolution\Data\SCFattyAcid\30082023_36.FIN	dss 8.6	dss	Tridecanal	TIC	0.00855%
C:\GCMSsolution\Data\SCFattyAcid\30082023_36.FIN	dss 8.6	dss	Nonanoic acid	60 m/z	0.0606%
C:\GCMSsolution\Data\SCFattyAcid\30082023_36.FIN	dss 8.6	dss	2-Isopropylpyrazine	TIC	0.00502%
C:\GCMSsolution\Data\SCFattyAcid\30082023_36.FIN	dss 8.6	dss	5-Acetyl-2-methylpyridine	120 m/z	0.00228%
C:\GCMSsolution\Data\SCFattyAcid\30082023_36.FIN	dss 8.6	dss	1-Undecanol	TIC	0.00191%
C:\GCMSsolution\Data\SCFattyAcid\30082023_36.FIN	dss 8.6	dss	Indole	39 m/z	0.0133%
C:\GCMSsolution\Data\SCFattyAcid\30082023_36.FIN	dss 8.6	dss	Benzeneacetic acid	91 m/z	0.00535%
C:\GCMSsolution\Data\SCFattyAcid\30082023_36.FIN	dss 8.6	dss	Benzenepropanoic acid	TIC	0.00160%
C:\GCMSsolution\Data\SCFattyAcid\30082023_36.FIN	dss 8.6	dss	n-Hexadecanoic acid	60 m/z	0.0339%
C:\GCMSsolution\Data\SCFattyAcid\30082023_37.FIN	dss 8.7	dss	Acetic acid	43 m/z	10.0%
C:\GCMSsolution\Data\SCFattyAcid\30082023_37.FIN	dss 8.7	dss	Benzaldehyde	106 m/z	0.00535%
C:\GCMSsolution\Data\SCFattyAcid\30082023_37.FIN	dss 8.7	dss	Propanoic acid	TIC	4.25%
C:\GCMSsolution\Data\SCFattyAcid\30082023_37.FIN	dss 8.7	dss	Propanoic acid, 2-methyl-	43 m/z	1.64%
C:\GCMSsolution\Data\SCFattyAcid\30082023_37.FIN	dss 8.7	dss	Benzeneacetaldehyde	91 m/z	0.00575%
C:\GCMSsolution\Data\SCFattyAcid\30082023_37.FIN	dss 8.7	dss	Methyl formate	60 m/z (41)	1.78%
C:\GCMSsolution\Data\SCFattyAcid\30082023_37.FIN	dss 8.7	dss	Butanoic acid, 3-methyl-	41 m/z	3.58%
C:\GCMSsolution\Data\SCFattyAcid\30082023_37.FIN	dss 8.7	dss	Butanoic acid, 2-methyl-	74 m/z	1.03%
C:\GCMSsolution\Data\SCFattyAcid\30082023_37.FIN	dss 8.7	dss	Pentanoic acid	60 m/z	0.170%
C:\GCMSsolution\Data\SCFattyAcid\30082023_37.FIN	dss 8.7	dss	Pentanoic acid, 4-methyl-	57 m/z	0.141%
C:\GCMSsolution\Data\SCFattyAcid\30082023_37.FIN	dss 8.7	dss	Heptanoic acid	60 m/z	0.0199%
C:\GCMSsolution\Data\SCFattyAcid\30082023_37.FIN	dss 8.7	dss	Phenol	94 m/z	0.00312%
C:\GCMSsolution\Data\SCFattyAcid\30082023_37.FIN	dss 8.7	dss	Phenylethyl Alcohol	91 m/z	0.00950%
C:\GCMSsolution\Data\SCFattyAcid\30082023_37.FIN	dss 8.7	dss	Octanoic Acid	60 m/z	0.0394%
C:\GCMSsolution\Data\SCFattyAcid\30082023_37.FIN	dss 8.7	dss	Benzyl Alcohol	107 m/z	0.0321%
C:\GCMSsolution\Data\SCFattyAcid\30082023_37.FIN	dss 8.7	dss	Undecanal	TIC	0.00420%
C:\GCMSsolution\Data\SCFattyAcid\30082023_37.FIN	dss 8.7	dss	Nonanoic acid	60 m/z	0.183%
C:\GCMSsolution\Data\SCFattyAcid\30082023_37.FIN	dss 8.7	dss	5-Acetyl-2-methylpyridine	120 m/z	0.000492%
C:\GCMSsolution\Data\SCFattyAcid\30082023_37.FIN	dss 8.7	dss	Indole	TIC	0.00607%
C:\GCMSsolution\Data\SCFattyAcid\30082023_38.FIN	dss 8.8	dss	Acetic acid	60 m/z	10.7%
C:\GCMSsolution\Data\SCFattyAcid\30082023_38.FIN	dss 8.8	dss	Furfural	96 m/z	0.00317%
C:\GCMSsolution\Data\SCFattyAcid\30082023_38.FIN	dss 8.8	dss	Benzaldehyde	106 m/z	0.0636%
C:\GCMSsolution\Data\SCFattyAcid\30082023_38.FIN	dss 8.8	dss	Propanoic acid	74 m/z	7.82%
C:\GCMSsolution\Data\SCFattyAcid\30082023_38.FIN	dss 8.8	dss	Propanoic acid, 2-methyl-	43 m/z	3.14%
C:\GCMSsolution\Data\SCFattyAcid\30082023_38.FIN	dss 8.8	dss	Benzeneacetaldehyde	TIC	0.00102%
C:\GCMSsolution\Data\SCFattyAcid\30082023_38.FIN	dss 8.8	dss	Butanoic acid, 3-methyl-	60 m/z	4.86%
C:\GCMSsolution\Data\SCFattyAcid\30082023_38.FIN	dss 8.8	dss	Methyl formate	60 m/z (87)	2.57%
C:\GCMSsolution\Data\SCFattyAcid\30082023_38.FIN	dss 8.8	dss	Butanoic acid, 2-methyl-	74 m/z	3.53%
C:\GCMSsolution\Data\SCFattyAcid\30082023_38.FIN	dss 8.8	dss	Pentanoic acid	60 m/z	6.69%
C:\GCMSsolution\Data\SCFattyAcid\30082023_38.FIN	dss 8.8	dss	Pentanoic acid, 4-methyl-	57 m/z	0.174%
C:\GCMSsolution\Data\SCFattyAcid\30082023_38.FIN	dss 8.8	dss	Heptanoic acid	60 m/z	0.0249%
C:\GCMSsolution\Data\SCFattyAcid\30082023_38.FIN	dss 8.8	dss	Phenol	94 m/z	0.0132%
C:\GCMSsolution\Data\SCFattyAcid\30082023_38.FIN	dss 8.8	dss	Tridecanal	57 m/z	0.0212%
C:\GCMSsolution\Data\SCFattyAcid\30082023_38.FIN	dss 8.8	dss	Phenylethyl Alcohol	91 m/z (57)	0.0459%
C:\GCMSsolution\Data\SCFattyAcid\30082023_38.FIN	dss 8.8	dss	1H-Pyrrole-2-carboxaldehyde	95 m/z	0.000943%
C:\GCMSsolution\Data\SCFattyAcid\30082023_38.FIN	dss 8.8	dss	Octanoic Acid	TIC	0.0205%
C:\GCMSsolution\Data\SCFattyAcid\30082023_38.FIN	dss 8.8	dss	Benzyl Alcohol	107 m/z	0.858%
C:\GCMSsolution\Data\SCFattyAcid\30082023_38.FIN	dss 8.8	dss	Tetradecanal	57 m/z	0.0857%
C:\GCMSsolution\Data\SCFattyAcid\30082023_38.FIN	dss 8.8	dss	Nonanoic acid	60 m/z	0.0826%
C:\GCMSsolution\Data\SCFattyAcid\30082023_38.FIN	dss 8.8	dss	2-Isopropylpyrazine	107 m/z	0.131%
C:\GCMSsolution\Data\SCFattyAcid\30082023_38.FIN	dss 8.8	dss	Undecanal	82 m/z	0.00225%
C:\GCMSsolution\Data\SCFattyAcid\30082023_38.FIN	dss 8.8	dss	5-Acetyl-2-methylpyridine	120 m/z	0.00255%
C:\GCMSsolution\Data\SCFattyAcid\30082023_38.FIN	dss 8.8	dss	n-Decanoic acid	60 m/z	0.00239%
C:\GCMSsolution\Data\SCFattyAcid\30082023_38.FIN	dss 8.8	dss	Indole	117 m/z	0.0703%
C:\GCMSsolution\Data\SCFattyAcid\30082023_38.FIN	dss 8.8	dss	Benzeneacetic acid	91 m/z	0.00605%
C:\GCMSsolution\Data\SCFattyAcid\30082023_38.FIN	dss 8.8	dss	Benzenepropanoic acid	91 m/z	0.0203%
C:\GCMSsolution\Data\SCFattyAcid\30082023_38.FIN	dss 8.8	dss	n-Hexadecanoic acid	TIC	0.00448%
C:\GCMSsolution\Data\SCFattyAcid\30082023_39.FIN	dss 8.9	dss	Acetic acid	43 m/z	9.39%
C:\GCMSsolution\Data\SCFattyAcid\30082023_39.FIN	dss 8.9	dss	Benzaldehyde	105 m/z	0.00769%
C:\GCMSsolution\Data\SCFattyAcid\30082023_39.FIN	dss 8.9	dss	Propanoic acid	57 m/z	4.23%
C:\GCMSsolution\Data\SCFattyAcid\30082023_39.FIN	dss 8.9	dss	Propanoic acid, 2-methyl-	43 m/z	1.76%
C:\GCMSsolution\Data\SCFattyAcid\30082023_39.FIN	dss 8.9	dss	Benzeneacetaldehyde	91 m/z (60)	0.00958%
C:\GCMSsolution\Data\SCFattyAcid\30082023_39.FIN	dss 8.9	dss	Methyl formate	60 m/z (41)	1.67%
C:\GCMSsolution\Data\SCFattyAcid\30082023_39.FIN	dss 8.9	dss	Butanoic acid, 3-methyl-	TIC	3.41%
C:\GCMSsolution\Data\SCFattyAcid\30082023_39.FIN	dss 8.9	dss	Butanoic acid, 2-methyl-	74 m/z	1.07%
C:\GCMSsolution\Data\SCFattyAcid\30082023_39.FIN	dss 8.9	dss	Pentanoic acid	60 m/z	5.06%
C:\GCMSsolution\Data\SCFattyAcid\30082023_39.FIN	dss 8.9	dss	Pentanoic acid, 4-methyl-	57 m/z	0.0283%
C:\GCMSsolution\Data\SCFattyAcid\30082023_39.FIN	dss 8.9	dss	5-Hydroxy-4-octanone	71 m/z	0.00190%
C:\GCMSsolution\Data\SCFattyAcid\30082023_39.FIN	dss 8.9	dss	Heptanoic acid	TIC	0.0216%
C:\GCMSsolution\Data\SCFattyAcid\30082023_39.FIN	dss 8.9	dss	Phenol	94 m/z	0.00365%
C:\GCMSsolution\Data\SCFattyAcid\30082023_39.FIN	dss 8.9	dss	Phenylethyl Alcohol	91 m/z	0.0278%
C:\GCMSsolution\Data\SCFattyAcid\30082023_39.FIN	dss 8.9	dss	Tridecanal	82 m/z (91)	0.0129%
C:\GCMSsolution\Data\SCFattyAcid\30082023_39.FIN	dss 8.9	dss	Octanoic Acid	60 m/z (135)	0.0419%
C:\GCMSsolution\Data\SCFattyAcid\30082023_39.FIN	dss 8.9	dss	Benzyl Alcohol	107 m/z	0.370%
C:\GCMSsolution\Data\SCFattyAcid\30082023_39.FIN	dss 8.9	dss	Tetradecanal	TIC	0.0150%
C:\GCMSsolution\Data\SCFattyAcid\30082023_39.FIN	dss 8.9	dss	Dodecanal	57 m/z	0.0244%
C:\GCMSsolution\Data\SCFattyAcid\30082023_39.FIN	dss 8.9	dss	Nonanoic acid	60 m/z	0.110%
C:\GCMSsolution\Data\SCFattyAcid\30082023_39.FIN	dss 8.9	dss	2-Isopropylpyrazine	TIC	0.00892%
C:\GCMSsolution\Data\SCFattyAcid\30082023_39.FIN	dss 8.9	dss	Acetophenone, 4'-methoxy-	135 m/z	0.000600%
C:\GCMSsolution\Data\SCFattyAcid\30082023_39.FIN	dss 8.9	dss	5-Acetyl-2-methylpyridine	120 m/z	0.00154%
C:\GCMSsolution\Data\SCFattyAcid\30082023_39.FIN	dss 8.9	dss	Naphthalene, 1,2-dimethyl-	156 m/z	0.000599%
C:\GCMSsolution\Data\SCFattyAcid\30082023_39.FIN	dss 8.9	dss	Indole	TIC	0.00812%
C:\GCMSsolution\Data\SCFattyAcid\30082023_39.FIN	dss 8.9	dss	Benzeneacetic acid	91 m/z	0.00399%
C:\GCMSsolution\Data\SCFattyAcid\30082023_39.FIN	dss 8.9	dss	Benzenepropanoic acid	91 m/z	0.00914%
C:\GCMSsolution\Data\SCFattyAcid\30082023_40.FIN	dss 8.10	dss	Acetic acid	60 m/z	18.0%
C:\GCMSsolution\Data\SCFattyAcid\30082023_40.FIN	dss 8.10	dss	Propanoic acid	45 m/z	10.5%
C:\GCMSsolution\Data\SCFattyAcid\30082023_40.FIN	dss 8.10	dss	Benzaldehyde	106 m/z	0.0131%
C:\GCMSsolution\Data\SCFattyAcid\30082023_40.FIN	dss 8.10	dss	Propanoic acid, 2-methyl-	43 m/z	2.29%
C:\GCMSsolution\Data\SCFattyAcid\30082023_40.FIN	dss 8.10	dss	Benzeneacetaldehyde	91 m/z (60)	0.0186%
C:\GCMSsolution\Data\SCFattyAcid\30082023_40.FIN	dss 8.10	dss	Methyl formate	60 m/z (87)	1.66%
C:\GCMSsolution\Data\SCFattyAcid\30082023_40.FIN	dss 8.10	dss	Butanoic acid, 3-methyl-	87 m/z	3.34%
C:\GCMSsolution\Data\SCFattyAcid\30082023_40.FIN	dss 8.10	dss	Butanoic acid, 2-methyl-	74 m/z	0.956%
C:\GCMSsolution\Data\SCFattyAcid\30082023_40.FIN	dss 8.10	dss	Pentanoic acid	60 m/z	0.710%
C:\GCMSsolution\Data\SCFattyAcid\30082023_40.FIN	dss 8.10	dss	Pentanoic acid, 4-methyl-	57 m/z	0.0664%
C:\GCMSsolution\Data\SCFattyAcid\30082023_40.FIN	dss 8.10	dss	Heptanoic acid	60 m/z	0.0128%
C:\GCMSsolution\Data\SCFattyAcid\30082023_40.FIN	dss 8.10	dss	Phenol	94 m/z	0.00504%
C:\GCMSsolution\Data\SCFattyAcid\30082023_40.FIN	dss 8.10	dss	Tridecanal	57 m/z	0.0127%
C:\GCMSsolution\Data\SCFattyAcid\30082023_40.FIN	dss 8.10	dss	Octanoic Acid	60 m/z	0.0184%
C:\GCMSsolution\Data\SCFattyAcid\30082023_40.FIN	dss 8.10	dss	Benzyl Alcohol	107 m/z	0.0303%
C:\GCMSsolution\Data\SCFattyAcid\30082023_40.FIN	dss 8.10	dss	Tetradecanal	57 m/z	0.0280%
C:\GCMSsolution\Data\SCFattyAcid\30082023_40.FIN	dss 8.10	dss	Nonanoic acid	60 m/z	0.108%
C:\GCMSsolution\Data\SCFattyAcid\30082023_40.FIN	dss 8.10	dss	Acetophenone, 4'-methoxy-	150 m/z	0.00149%
C:\GCMSsolution\Data\SCFattyAcid\30082023_40.FIN	dss 8.10	dss	Indole	TIC	0.00507%
C:\GCMSsolution\Data\SCFattyAcid\30082023_40.FIN	dss 8.10	dss	Benzeneacetic acid	91 m/z	0.00239%
C:\GCMSsolution\Data\SCFattyAcid\30082023_40.FIN	dss 8.10	dss	Vanillin	151 m/z	0.00123%
C:\GCMSsolution\Data\SCFattyAcid\30082023_41.FIN	dss 3.1	dss	Acetic acid	73 m/z	16.5%
C:\GCMSsolution\Data\SCFattyAcid\30082023_41.FIN	dss 3.1	dss	Benzaldehyde	106 m/z	0.0162%
C:\GCMSsolution\Data\SCFattyAcid\30082023_41.FIN	dss 3.1	dss	Propanoic acid	74 m/z	5.47%
C:\GCMSsolution\Data\SCFattyAcid\30082023_41.FIN	dss 3.1	dss	Propanoic acid, 2-methyl-	43 m/z	2.16%
C:\GCMSsolution\Data\SCFattyAcid\30082023_41.FIN	dss 3.1	dss	Benzeneacetaldehyde	91 m/z	0.0152%
C:\GCMSsolution\Data\SCFattyAcid\30082023_41.FIN	dss 3.1	dss	Methyl formate	60 m/z (41)	1.93%
C:\GCMSsolution\Data\SCFattyAcid\30082023_41.FIN	dss 3.1	dss	Butanoic acid, 3-methyl-	45 m/z	4.03%
C:\GCMSsolution\Data\SCFattyAcid\30082023_41.FIN	dss 3.1	dss	Butanoic acid, 2-methyl-	74 m/z	2.07%
C:\GCMSsolution\Data\SCFattyAcid\30082023_41.FIN	dss 3.1	dss	3-Heptanone	57 m/z	0.00581%
C:\GCMSsolution\Data\SCFattyAcid\30082023_41.FIN	dss 3.1	dss	Pentanoic acid	60 m/z	5.35%
C:\GCMSsolution\Data\SCFattyAcid\30082023_41.FIN	dss 3.1	dss	Pentanoic acid, 4-methyl-	TIC	0.0786%
C:\GCMSsolution\Data\SCFattyAcid\30082023_41.FIN	dss 3.1	dss	p-Aminotoluene	106 m/z	0.00850%
C:\GCMSsolution\Data\SCFattyAcid\30082023_41.FIN	dss 3.1	dss	o-Toluidine	106 m/z (42)	0.0104%
C:\GCMSsolution\Data\SCFattyAcid\30082023_41.FIN	dss 3.1	dss	3(2H)-Furanone, dihydro-2-methyl-	72 m/z	0.000489%
C:\GCMSsolution\Data\SCFattyAcid\30082023_41.FIN	dss 3.1	dss	Undecanal	TIC	0.00511%
C:\GCMSsolution\Data\SCFattyAcid\30082023_41.FIN	dss 3.1	dss	Heptanoic acid	TIC	0.00900%
C:\GCMSsolution\Data\SCFattyAcid\30082023_41.FIN	dss 3.1	dss	Ethanone, 1-(1H-pyrrol-2-yl)-	94 m/z	0.00417%
C:\GCMSsolution\Data\SCFattyAcid\30082023_41.FIN	dss 3.1	dss	Phenol	94 m/z	0.0899%
C:\GCMSsolution\Data\SCFattyAcid\30082023_41.FIN	dss 3.1	dss	Phenylethyl Alcohol	91 m/z (57)	0.0607%
C:\GCMSsolution\Data\SCFattyAcid\30082023_41.FIN	dss 3.1	dss	Tridecanal	57 m/z	0.0718%
C:\GCMSsolution\Data\SCFattyAcid\30082023_41.FIN	dss 3.1	dss	Octanoic Acid	60 m/z	0.0111%
C:\GCMSsolution\Data\SCFattyAcid\30082023_41.FIN	dss 3.1	dss	2(3H)-Furanone, 5-ethyldihydro-	85 m/z (60)	0.00414%
C:\GCMSsolution\Data\SCFattyAcid\30082023_41.FIN	dss 3.1	dss	Benzyl Alcohol	107 m/z	0.136%
C:\GCMSsolution\Data\SCFattyAcid\30082023_41.FIN	dss 3.1	dss	Tetradecanal	57 m/z	0.400%
C:\GCMSsolution\Data\SCFattyAcid\30082023_41.FIN	dss 3.1	dss	Nonanoic acid	TIC	0.0100%
C:\GCMSsolution\Data\SCFattyAcid\30082023_41.FIN	dss 3.1	dss	2-Isopropylpyrazine	53 m/z (85)	0.0211%
C:\GCMSsolution\Data\SCFattyAcid\30082023_41.FIN	dss 3.1	dss	Benzene, 1-methoxy-4-methyl-	53 m/z	0.00728%
C:\GCMSsolution\Data\SCFattyAcid\30082023_41.FIN	dss 3.1	dss	Acetophenone, 4'-methoxy-	TIC	0.00362%
C:\GCMSsolution\Data\SCFattyAcid\30082023_41.FIN	dss 3.1	dss	6-Methyloctahydrocoumarin	TIC	0.000798%
C:\GCMSsolution\Data\SCFattyAcid\30082023_41.FIN	dss 3.1	dss	Benzofuran, 2,3-dihydro-	120 m/z	0.00172%
C:\GCMSsolution\Data\SCFattyAcid\30082023_41.FIN	dss 3.1	dss	Indole	117 m/z	0.0467%
C:\GCMSsolution\Data\SCFattyAcid\30082023_41.FIN	dss 3.1	dss	Benzeneacetic acid	91 m/z	0.00814%
C:\GCMSsolution\Data\SCFattyAcid\30082023_41.FIN	dss 3.1	dss	Vanillin	151 m/z	0.00225%
C:\GCMSsolution\Data\SCFattyAcid\30082023_41.FIN	dss 3.1	dss	Benzenepropanoic acid	91 m/z	0.0439%
C:\GCMSsolution\Data\SCFattyAcid\30082023_41.FIN	dss 3.1	dss	n-Hexadecanoic acid	60 m/z	0.0568%
C:\GCMSsolution\Data\SCFattyAcid\30082023_42.FIN	dss 3.2	dss	Acetic acid	45 m/z	4.00%
C:\GCMSsolution\Data\SCFattyAcid\30082023_42.FIN	dss 3.2	dss	Propanoic acid	57 m/z	1.30%
C:\GCMSsolution\Data\SCFattyAcid\30082023_42.FIN	dss 3.2	dss	Propanoic acid, 2-methyl-	43 m/z	0.311%
C:\GCMSsolution\Data\SCFattyAcid\30082023_42.FIN	dss 3.2	dss	Butanoic acid, 3-methyl-	60 m/z	0.576%
C:\GCMSsolution\Data\SCFattyAcid\30082023_42.FIN	dss 3.2	dss	Butanoic acid, 2-methyl-	74 m/z	0.167%
C:\GCMSsolution\Data\SCFattyAcid\30082023_42.FIN	dss 3.2	dss	Pentanoic acid	60 m/z	0.771%
C:\GCMSsolution\Data\SCFattyAcid\30082023_42.FIN	dss 3.2	dss	Tridecane	57 m/z	0.00732%
C:\GCMSsolution\Data\SCFattyAcid\30082023_42.FIN	dss 3.2	dss	Heptanoic acid	60 m/z	0.0111%
C:\GCMSsolution\Data\SCFattyAcid\30082023_42.FIN	dss 3.2	dss	Tridecanal	TIC	0.00648%
C:\GCMSsolution\Data\SCFattyAcid\30082023_42.FIN	dss 3.2	dss	Undecanal	57 m/z	0.00882%
C:\GCMSsolution\Data\SCFattyAcid\30082023_42.FIN	dss 3.2	dss	Octanoic Acid	60 m/z	0.0199%
C:\GCMSsolution\Data\SCFattyAcid\30082023_42.FIN	dss 3.2	dss	Benzyl Alcohol	TIC	0.0412%
C:\GCMSsolution\Data\SCFattyAcid\30082023_42.FIN	dss 3.2	dss	Tetradecanal	TIC	0.0245%
C:\GCMSsolution\Data\SCFattyAcid\30082023_42.FIN	dss 3.2	dss	Nonanoic acid	60 m/z	0.0546%
C:\GCMSsolution\Data\SCFattyAcid\30082023_42.FIN	dss 3.2	dss	2(3H)-Furanone, 5-hexyldihydro-	85 m/z	0.00583%
C:\GCMSsolution\Data\SCFattyAcid\30082023_42.FIN	dss 3.2	dss	Indole	TIC	0.00306%
C:\GCMSsolution\Data\SCFattyAcid\30082023_42.FIN	dss 3.2	dss	Benzenepropanoic acid	91 m/z	0.00392%
C:\GCMSsolution\Data\SCFattyAcid\30082023_43.FIN	dss 3.3	dss	Acetic acid	43 m/z	3.25%
C:\GCMSsolution\Data\SCFattyAcid\30082023_43.FIN	dss 3.3	dss	Propanoic acid	74 m/z	1.31%
C:\GCMSsolution\Data\SCFattyAcid\30082023_43.FIN	dss 3.3	dss	Propanoic acid, 2-methyl-	43 m/z	0.245%
C:\GCMSsolution\Data\SCFattyAcid\30082023_43.FIN	dss 3.3	dss	Butanoic acid, 3-methyl-	41 m/z (74)	0.291%
C:\GCMSsolution\Data\SCFattyAcid\30082023_43.FIN	dss 3.3	dss	Butanoic acid, 2-methyl-	74 m/z	0.210%
C:\GCMSsolution\Data\SCFattyAcid\30082023_43.FIN	dss 3.3	dss	Pentanoic acid	60 m/z	0.359%
C:\GCMSsolution\Data\SCFattyAcid\30082023_43.FIN	dss 3.3	dss	p-Aminotoluene	106 m/z	0.00132%
C:\GCMSsolution\Data\SCFattyAcid\30082023_43.FIN	dss 3.3	dss	3-Pentanol, 3-methyl-	TIC	0.00825%
C:\GCMSsolution\Data\SCFattyAcid\30082023_43.FIN	dss 3.3	dss	Undecanal	57 m/z	0.00785%
C:\GCMSsolution\Data\SCFattyAcid\30082023_43.FIN	dss 3.3	dss	Pyrazine, 2,6-diethyl-	135 m/z	0.00752%
C:\GCMSsolution\Data\SCFattyAcid\30082023_43.FIN	dss 3.3	dss	Octanoic Acid	60 m/z (135)	0.0178%
C:\GCMSsolution\Data\SCFattyAcid\30082023_43.FIN	dss 3.3	dss	Benzyl Alcohol	107 m/z	0.0397%
C:\GCMSsolution\Data\SCFattyAcid\30082023_43.FIN	dss 3.3	dss	Tetradecanal	57 m/z	0.0244%
C:\GCMSsolution\Data\SCFattyAcid\30082023_43.FIN	dss 3.3	dss	Nonanoic acid	60 m/z	0.0253%
C:\GCMSsolution\Data\SCFattyAcid\30082023_43.FIN	dss 3.3	dss	Indole	TIC	0.00125%
C:\GCMSsolution\Data\SCFattyAcid\30082023_44.FIN	dss 3.4	dss	Acetic acid	TIC	9.58%
C:\GCMSsolution\Data\SCFattyAcid\30082023_44.FIN	dss 3.4	dss	Benzaldehyde	106 m/z	0.0131%
C:\GCMSsolution\Data\SCFattyAcid\30082023_44.FIN	dss 3.4	dss	Propanoic acid	74 m/z	3.23%
C:\GCMSsolution\Data\SCFattyAcid\30082023_44.FIN	dss 3.4	dss	Propanoic acid, 2-methyl-	43 m/z	1.39%
C:\GCMSsolution\Data\SCFattyAcid\30082023_44.FIN	dss 3.4	dss	Butanoic acid, 3-methyl-	60 m/z	2.58%
C:\GCMSsolution\Data\SCFattyAcid\30082023_44.FIN	dss 3.4	dss	Methyl formate	60 m/z (41)	1.42%
C:\GCMSsolution\Data\SCFattyAcid\30082023_44.FIN	dss 3.4	dss	Butanoic acid, 2-methyl-	74 m/z	0.981%
C:\GCMSsolution\Data\SCFattyAcid\30082023_44.FIN	dss 3.4	dss	Pentanoic acid	60 m/z	3.77%
C:\GCMSsolution\Data\SCFattyAcid\30082023_44.FIN	dss 3.4	dss	p-Aminotoluene	106 m/z	0.00992%
C:\GCMSsolution\Data\SCFattyAcid\30082023_44.FIN	dss 3.4	dss	o-Toluidine	TIC	0.00416%
C:\GCMSsolution\Data\SCFattyAcid\30082023_44.FIN	dss 3.4	dss	Heptanoic acid	60 m/z	0.0268%
C:\GCMSsolution\Data\SCFattyAcid\30082023_44.FIN	dss 3.4	dss	Ethanone, 1-(1H-pyrrol-2-yl)-	94 m/z	0.00722%
C:\GCMSsolution\Data\SCFattyAcid\30082023_44.FIN	dss 3.4	dss	Phenol	94 m/z	0.0693%
C:\GCMSsolution\Data\SCFattyAcid\30082023_44.FIN	dss 3.4	dss	Phenylethyl Alcohol	91 m/z	0.0268%
C:\GCMSsolution\Data\SCFattyAcid\30082023_44.FIN	dss 3.4	dss	Undecanal	57 m/z	0.0134%
C:\GCMSsolution\Data\SCFattyAcid\30082023_44.FIN	dss 3.4	dss	Octanoic Acid	60 m/z (135)	0.0339%
C:\GCMSsolution\Data\SCFattyAcid\30082023_44.FIN	dss 3.4	dss	Benzyl Alcohol	107 m/z	0.415%
C:\GCMSsolution\Data\SCFattyAcid\30082023_44.FIN	dss 3.4	dss	Tetradecanal	57 m/z	0.0327%
C:\GCMSsolution\Data\SCFattyAcid\30082023_44.FIN	dss 3.4	dss	Nonanoic acid	60 m/z	0.0203%
C:\GCMSsolution\Data\SCFattyAcid\30082023_44.FIN	dss 3.4	dss	2-Isopropylpyrazine	TIC	0.0691%
C:\GCMSsolution\Data\SCFattyAcid\30082023_44.FIN	dss 3.4	dss	5-Acetyl-2-methylpyridine	120 m/z	0.00196%
C:\GCMSsolution\Data\SCFattyAcid\30082023_44.FIN	dss 3.4	dss	Indole	TIC	0.00691%
C:\GCMSsolution\Data\SCFattyAcid\30082023_44.FIN	dss 3.4	dss	Benzenepropanoic acid	91 m/z	0.0121%
C:\GCMSsolution\Data\SCFattyAcid\30082023_45.FIN	dss 3.5	dss	Acetic acid	43 m/z	7.99%
C:\GCMSsolution\Data\SCFattyAcid\30082023_45.FIN	dss 3.5	dss	Methyl formate	60 m/z (43)	1.65%
C:\GCMSsolution\Data\SCFattyAcid\30082023_45.FIN	dss 3.5	dss	Propanoic acid	45 m/z	2.84%
C:\GCMSsolution\Data\SCFattyAcid\30082023_45.FIN	dss 3.5	dss	Benzaldehyde	106 m/z	0.00581%
C:\GCMSsolution\Data\SCFattyAcid\30082023_45.FIN	dss 3.5	dss	Propanoic acid, 2-methyl-	43 m/z	0.993%
C:\GCMSsolution\Data\SCFattyAcid\30082023_45.FIN	dss 3.5	dss	Benzeneacetaldehyde	91 m/z	0.0275%
C:\GCMSsolution\Data\SCFattyAcid\30082023_45.FIN	dss 3.5	dss	Butanoic acid, 3-methyl-	60 m/z	1.64%
C:\GCMSsolution\Data\SCFattyAcid\30082023_45.FIN	dss 3.5	dss	Butanoic acid, 2-methyl-	74 m/z	1.69%
C:\GCMSsolution\Data\SCFattyAcid\30082023_45.FIN	dss 3.5	dss	Pentanoic acid	60 m/z	4.09%
C:\GCMSsolution\Data\SCFattyAcid\30082023_45.FIN	dss 3.5	dss	Pentanoic acid, 4-methyl-	57 m/z	0.0628%
C:\GCMSsolution\Data\SCFattyAcid\30082023_45.FIN	dss 3.5	dss	p-Aminotoluene	106 m/z	0.00506%
C:\GCMSsolution\Data\SCFattyAcid\30082023_45.FIN	dss 3.5	dss	Undecanal	TIC	0.0469%
C:\GCMSsolution\Data\SCFattyAcid\30082023_45.FIN	dss 3.5	dss	Heptanoic acid	60 m/z	0.0225%
C:\GCMSsolution\Data\SCFattyAcid\30082023_45.FIN	dss 3.5	dss	Ethanone, 1-(1H-pyrrol-2-yl)-	94 m/z	0.00545%
C:\GCMSsolution\Data\SCFattyAcid\30082023_45.FIN	dss 3.5	dss	Phenol	94 m/z	0.328%
C:\GCMSsolution\Data\SCFattyAcid\30082023_45.FIN	dss 3.5	dss	Phenylethyl Alcohol	91 m/z (57)	0.112%
C:\GCMSsolution\Data\SCFattyAcid\30082023_45.FIN	dss 3.5	dss	Tridecanal	TIC	0.282%
C:\GCMSsolution\Data\SCFattyAcid\30082023_45.FIN	dss 3.5	dss	Octanoic Acid	60 m/z (135)	0.0317%
C:\GCMSsolution\Data\SCFattyAcid\30082023_45.FIN	dss 3.5	dss	Benzyl Alcohol	TIC	0.409%
C:\GCMSsolution\Data\SCFattyAcid\30082023_45.FIN	dss 3.5	dss	Tetradecanal	57 m/z	0.700%
C:\GCMSsolution\Data\SCFattyAcid\30082023_45.FIN	dss 3.5	dss	Nonanoic acid	60 m/z	0.0446%
C:\GCMSsolution\Data\SCFattyAcid\30082023_45.FIN	dss 3.5	dss	2-Isopropylpyrazine	53 m/z	0.0714%
C:\GCMSsolution\Data\SCFattyAcid\30082023_45.FIN	dss 3.5	dss	Acetophenone, 4'-methoxy-	135 m/z	0.00812%
C:\GCMSsolution\Data\SCFattyAcid\30082023_45.FIN	dss 3.5	dss	Indole	TIC	0.00923%
C:\GCMSsolution\Data\SCFattyAcid\30082023_45.FIN	dss 3.5	dss	Benzeneacetic acid	91 m/z	0.0137%
C:\GCMSsolution\Data\SCFattyAcid\30082023_45.FIN	dss 3.5	dss	Vanillin	151 m/z	0.00202%
C:\GCMSsolution\Data\SCFattyAcid\30082023_45.FIN	dss 3.5	dss	Benzenepropanoic acid	TIC	0.00525%
C:\GCMSsolution\Data\SCFattyAcid\30082023_45.FIN	dss 3.5	dss	n-Hexadecanoic acid	TIC	0.00354%
C:\GCMSsolution\Data\SCFattyAcid\30082023_46.FIN	dss 3.6	dss	Acetic acid	43 m/z	4.61%
C:\GCMSsolution\Data\SCFattyAcid\30082023_46.FIN	dss 3.6	dss	Propanoic acid	TIC	2.22%
C:\GCMSsolution\Data\SCFattyAcid\30082023_46.FIN	dss 3.6	dss	Propanoic acid, 2-methyl-	43 m/z	0.904%
C:\GCMSsolution\Data\SCFattyAcid\30082023_46.FIN	dss 3.6	dss	Benzeneacetaldehyde	91 m/z	0.0115%
C:\GCMSsolution\Data\SCFattyAcid\30082023_46.FIN	dss 3.6	dss	Butanoic acid, 3-methyl-	60 m/z	1.32%
C:\GCMSsolution\Data\SCFattyAcid\30082023_46.FIN	dss 3.6	dss	Methyl formate	60 m/z (41)	0.747%
C:\GCMSsolution\Data\SCFattyAcid\30082023_46.FIN	dss 3.6	dss	Butanoic acid, 2-methyl-	74 m/z	0.375%
C:\GCMSsolution\Data\SCFattyAcid\30082023_46.FIN	dss 3.6	dss	Pentanoic acid	60 m/z	1.72%
C:\GCMSsolution\Data\SCFattyAcid\30082023_46.FIN	dss 3.6	dss	Heptanoic acid	TIC	0.0121%
C:\GCMSsolution\Data\SCFattyAcid\30082023_46.FIN	dss 3.6	dss	Phenylethyl Alcohol	91 m/z	0.00703%
C:\GCMSsolution\Data\SCFattyAcid\30082023_46.FIN	dss 3.6	dss	Undecanal	82 m/z	0.0154%
C:\GCMSsolution\Data\SCFattyAcid\30082023_46.FIN	dss 3.6	dss	Pyrazine, 2,6-diethyl-	135 m/z	0.0373%
C:\GCMSsolution\Data\SCFattyAcid\30082023_46.FIN	dss 3.6	dss	Octanoic Acid	60 m/z	0.0118%
C:\GCMSsolution\Data\SCFattyAcid\30082023_46.FIN	dss 3.6	dss	Benzyl Alcohol	107 m/z	0.0103%
C:\GCMSsolution\Data\SCFattyAcid\30082023_46.FIN	dss 3.6	dss	Tetradecanal	57 m/z	0.0562%
C:\GCMSsolution\Data\SCFattyAcid\30082023_46.FIN	dss 3.6	dss	Nonanoic acid	60 m/z	0.0173%
C:\GCMSsolution\Data\SCFattyAcid\30082023_46.FIN	dss 3.6	dss	5-Acetyl-2-methylpyridine	120 m/z	0.00174%
C:\GCMSsolution\Data\SCFattyAcid\30082023_46.FIN	dss 3.6	dss	Indole	TIC	0.00476%
C:\GCMSsolution\Data\SCFattyAcid\30082023_46.FIN	dss 3.6	dss	Benzenepropanoic acid	91 m/z	0.00259%
C:\GCMSsolution\Data\SCFattyAcid\30082023_47.FIN	dss 3.7	dss	Acetic acid	60 m/z	11.6%
C:\GCMSsolution\Data\SCFattyAcid\30082023_47.FIN	dss 3.7	dss	Benzaldehyde	106 m/z	0.0673%
C:\GCMSsolution\Data\SCFattyAcid\30082023_47.FIN	dss 3.7	dss	Propanoic acid	74 m/z	8.12%
C:\GCMSsolution\Data\SCFattyAcid\30082023_47.FIN	dss 3.7	dss	Propanoic acid, 2-methyl-	TIC	0.908%
C:\GCMSsolution\Data\SCFattyAcid\30082023_47.FIN	dss 3.7	dss	Benzeneacetaldehyde	91 m/z	0.00642%
C:\GCMSsolution\Data\SCFattyAcid\30082023_47.FIN	dss 3.7	dss	Butanoic acid, 3-methyl-	60 m/z	1.09%
C:\GCMSsolution\Data\SCFattyAcid\30082023_47.FIN	dss 3.7	dss	Methyl formate	60 m/z (41)	0.610%
C:\GCMSsolution\Data\SCFattyAcid\30082023_47.FIN	dss 3.7	dss	Butanoic acid, 2-methyl-	74 m/z	0.271%
C:\GCMSsolution\Data\SCFattyAcid\30082023_47.FIN	dss 3.7	dss	Pentanoic acid	TIC	1.39%
C:\GCMSsolution\Data\SCFattyAcid\30082023_47.FIN	dss 3.7	dss	Pentanoic acid, 4-methyl-	57 m/z	0.0214%
C:\GCMSsolution\Data\SCFattyAcid\30082023_47.FIN	dss 3.7	dss	p-Aminotoluene	106 m/z (81)	0.00677%
C:\GCMSsolution\Data\SCFattyAcid\30082023_47.FIN	dss 3.7	dss	Heptanoic acid	60 m/z	0.0695%
C:\GCMSsolution\Data\SCFattyAcid\30082023_47.FIN	dss 3.7	dss	Phenol	94 m/z	0.0116%
C:\GCMSsolution\Data\SCFattyAcid\30082023_47.FIN	dss 3.7	dss	Phenylethyl Alcohol	91 m/z	0.00450%
C:\GCMSsolution\Data\SCFattyAcid\30082023_47.FIN	dss 3.7	dss	Octanoic Acid	60 m/z (95)	0.102%
C:\GCMSsolution\Data\SCFattyAcid\30082023_47.FIN	dss 3.7	dss	Benzyl Alcohol	TIC	0.0446%
C:\GCMSsolution\Data\SCFattyAcid\30082023_47.FIN	dss 3.7	dss	Tridecanal	57 m/z	0.0128%
C:\GCMSsolution\Data\SCFattyAcid\30082023_47.FIN	dss 3.7	dss	Undecanal	TIC	0.00489%
C:\GCMSsolution\Data\SCFattyAcid\30082023_47.FIN	dss 3.7	dss	Nonanoic acid	60 m/z	0.151%
C:\GCMSsolution\Data\SCFattyAcid\30082023_47.FIN	dss 3.7	dss	2-Isopropylpyrazine	TIC	0.00828%
C:\GCMSsolution\Data\SCFattyAcid\30082023_47.FIN	dss 3.7	dss	5-Acetyl-2-methylpyridine	TIC	0.000674%
C:\GCMSsolution\Data\SCFattyAcid\30082023_47.FIN	dss 3.7	dss	1-Undecanol	69 m/z	0.0116%
C:\GCMSsolution\Data\SCFattyAcid\30082023_47.FIN	dss 3.7	dss	Indole	TIC	0.00272%
C:\GCMSsolution\Data\SCFattyAcid\30082023_47.FIN	dss 3.7	dss	Benzenepropanoic acid	91 m/z	0.00232%
C:\GCMSsolution\Data\SCFattyAcid\30082023_47.FIN	dss 3.7	dss	n-Hexadecanoic acid	TIC	0.00734%
C:\GCMSsolution\Data\SCFattyAcid\30082023_48.FIN	dss 3.8	dss	Acetic acid	43 m/z	6.91%
C:\GCMSsolution\Data\SCFattyAcid\30082023_48.FIN	dss 3.8	dss	Propanoic acid	74 m/z	4.53%
C:\GCMSsolution\Data\SCFattyAcid\30082023_48.FIN	dss 3.8	dss	Benzaldehyde	105 m/z	0.0173%
C:\GCMSsolution\Data\SCFattyAcid\30082023_48.FIN	dss 3.8	dss	Propanoic acid, 2-methyl-	TIC	1.69%
C:\GCMSsolution\Data\SCFattyAcid\30082023_48.FIN	dss 3.8	dss	Benzeneacetaldehyde	91 m/z (60)	0.0408%
C:\GCMSsolution\Data\SCFattyAcid\30082023_48.FIN	dss 3.8	dss	Methyl formate	60 m/z (41)	1.87%
C:\GCMSsolution\Data\SCFattyAcid\30082023_48.FIN	dss 3.8	dss	Butanoic acid, 3-methyl-	60 m/z	3.46%
C:\GCMSsolution\Data\SCFattyAcid\30082023_48.FIN	dss 3.8	dss	Butanoic acid, 2-methyl-	74 m/z	1.69%
C:\GCMSsolution\Data\SCFattyAcid\30082023_48.FIN	dss 3.8	dss	Pentanoic acid	60 m/z	3.98%
C:\GCMSsolution\Data\SCFattyAcid\30082023_48.FIN	dss 3.8	dss	Pentanoic acid, 4-methyl-	57 m/z	0.0259%
C:\GCMSsolution\Data\SCFattyAcid\30082023_48.FIN	dss 3.8	dss	Undecanal	57 m/z	0.0296%
C:\GCMSsolution\Data\SCFattyAcid\30082023_48.FIN	dss 3.8	dss	Heptanoic acid	60 m/z (88)	0.0243%
C:\GCMSsolution\Data\SCFattyAcid\30082023_48.FIN	dss 3.8	dss	3-Pentanol, 3-methyl-	TIC	0.0126%
C:\GCMSsolution\Data\SCFattyAcid\30082023_48.FIN	dss 3.8	dss	Ethanone, 1-(1H-pyrrol-2-yl)-	94 m/z	0.00126%
C:\GCMSsolution\Data\SCFattyAcid\30082023_48.FIN	dss 3.8	dss	Phenylethyl Alcohol	91 m/z	0.0817%
C:\GCMSsolution\Data\SCFattyAcid\30082023_48.FIN	dss 3.8	dss	Tridecanal	57 m/z	0.0920%
C:\GCMSsolution\Data\SCFattyAcid\30082023_48.FIN	dss 3.8	dss	1H-Pyrrole-2-carboxaldehyde	95 m/z	0.00172%
C:\GCMSsolution\Data\SCFattyAcid\30082023_48.FIN	dss 3.8	dss	Octanoic Acid	60 m/z	0.0207%
C:\GCMSsolution\Data\SCFattyAcid\30082023_48.FIN	dss 3.8	dss	Benzyl Alcohol	107 m/z	0.0927%
C:\GCMSsolution\Data\SCFattyAcid\30082023_48.FIN	dss 3.8	dss	Tetradecanal	57 m/z	0.157%
C:\GCMSsolution\Data\SCFattyAcid\30082023_48.FIN	dss 3.8	dss	Nonanoic acid	60 m/z	0.0319%
C:\GCMSsolution\Data\SCFattyAcid\30082023_48.FIN	dss 3.8	dss	2-Isopropylpyrazine	78 m/z	0.0262%
C:\GCMSsolution\Data\SCFattyAcid\30082023_48.FIN	dss 3.8	dss	5-Acetyl-2-methylpyridine	120 m/z	0.00309%
C:\GCMSsolution\Data\SCFattyAcid\30082023_48.FIN	dss 3.8	dss	1-Undecanol	55 m/z (120)	0.0515%
C:\GCMSsolution\Data\SCFattyAcid\30082023_48.FIN	dss 3.8	dss	1-Tridecanol	55 m/z	0.0291%
C:\GCMSsolution\Data\SCFattyAcid\30082023_48.FIN	dss 3.8	dss	Indole	TIC	0.00352%
C:\GCMSsolution\Data\SCFattyAcid\30082023_48.FIN	dss 3.8	dss	Benzeneacetic acid	91 m/z	0.0544%
C:\GCMSsolution\Data\SCFattyAcid\30082023_48.FIN	dss 3.8	dss	Benzenepropanoic acid	TIC	0.00583%
C:\GCMSsolution\Data\SCFattyAcid\30082023_49.FIN	dss 3.9	dss	Acetic acid	43 m/z	6.02%
C:\GCMSsolution\Data\SCFattyAcid\30082023_49.FIN	dss 3.9	dss	Benzaldehyde	TIC	0.0310%
C:\GCMSsolution\Data\SCFattyAcid\30082023_49.FIN	dss 3.9	dss	Propanoic acid	74 m/z	4.44%
C:\GCMSsolution\Data\SCFattyAcid\30082023_49.FIN	dss 3.9	dss	Propanoic acid, 2-methyl-	43 m/z	0.647%
C:\GCMSsolution\Data\SCFattyAcid\30082023_49.FIN	dss 3.9	dss	Methyl formate	60 m/z (41)	0.670%
C:\GCMSsolution\Data\SCFattyAcid\30082023_49.FIN	dss 3.9	dss	Butanoic acid, 3-methyl-	60 m/z	1.22%
C:\GCMSsolution\Data\SCFattyAcid\30082023_49.FIN	dss 3.9	dss	Butanoic acid, 2-methyl-	74 m/z	0.545%
C:\GCMSsolution\Data\SCFattyAcid\30082023_49.FIN	dss 3.9	dss	Pentanoic acid	TIC	1.96%
C:\GCMSsolution\Data\SCFattyAcid\30082023_49.FIN	dss 3.9	dss	Pentanoic acid, 4-methyl-	57 m/z	0.0523%
C:\GCMSsolution\Data\SCFattyAcid\30082023_49.FIN	dss 3.9	dss	p-Aminotoluene	106 m/z	0.00534%
C:\GCMSsolution\Data\SCFattyAcid\30082023_49.FIN	dss 3.9	dss	3-Pentanol, 3-methyl-	67 m/z	0.0976%
C:\GCMSsolution\Data\SCFattyAcid\30082023_49.FIN	dss 3.9	dss	Heptanoic acid	60 m/z	0.0248%
C:\GCMSsolution\Data\SCFattyAcid\30082023_49.FIN	dss 3.9	dss	Ethanone, 1-(1H-pyrrol-2-yl)-	94 m/z	0.00322%
C:\GCMSsolution\Data\SCFattyAcid\30082023_49.FIN	dss 3.9	dss	Phenol	TIC	0.0280%
C:\GCMSsolution\Data\SCFattyAcid\30082023_49.FIN	dss 3.9	dss	Phenylethyl Alcohol	91 m/z	0.00753%
C:\GCMSsolution\Data\SCFattyAcid\30082023_49.FIN	dss 3.9	dss	Octanoic Acid	TIC	0.0225%
C:\GCMSsolution\Data\SCFattyAcid\30082023_49.FIN	dss 3.9	dss	Benzyl Alcohol	107 m/z	0.203%
C:\GCMSsolution\Data\SCFattyAcid\30082023_49.FIN	dss 3.9	dss	Tetradecanal	57 m/z	0.0395%
C:\GCMSsolution\Data\SCFattyAcid\30082023_49.FIN	dss 3.9	dss	Nonanoic acid	60 m/z	0.0453%
C:\GCMSsolution\Data\SCFattyAcid\30082023_49.FIN	dss 3.9	dss	Acetophenone, 4'-methoxy-	150 m/z	0.00162%
C:\GCMSsolution\Data\SCFattyAcid\30082023_49.FIN	dss 3.9	dss	5-Acetyl-2-methylpyridine	120 m/z	0.00723%
C:\GCMSsolution\Data\SCFattyAcid\30082023_49.FIN	dss 3.9	dss	1-Tridecanol	55 m/z	0.0432%
C:\GCMSsolution\Data\SCFattyAcid\30082023_49.FIN	dss 3.9	dss	Indole	117 m/z	0.0882%
C:\GCMSsolution\Data\SCFattyAcid\30082023_49.FIN	dss 3.9	dss	1-Dodecanol	83 m/z	0.00890%
C:\GCMSsolution\Data\SCFattyAcid\30082023_49.FIN	dss 3.9	dss	Aniline, N-methyl-	TIC	0.00244%
C:\GCMSsolution\Data\SCFattyAcid\30082023_49.FIN	dss 3.9	dss	Benzeneacetic acid	91 m/z	0.00560%
C:\GCMSsolution\Data\SCFattyAcid\30082023_49.FIN	dss 3.9	dss	Vanillin	151 m/z	0.00176%
C:\GCMSsolution\Data\SCFattyAcid\30082023_50.FIN	dss 3.10	dss	Acetic acid	60 m/z	13.4%
C:\GCMSsolution\Data\SCFattyAcid\30082023_50.FIN	dss 3.10	dss	Propanoic acid	52 m/z	2.46%
C:\GCMSsolution\Data\SCFattyAcid\30082023_50.FIN	dss 3.10	dss	Benzaldehyde	105 m/z (74)	0.0147%
C:\GCMSsolution\Data\SCFattyAcid\30082023_50.FIN	dss 3.10	dss	Propanoic acid, 2-methyl-	43 m/z	2.21%
C:\GCMSsolution\Data\SCFattyAcid\30082023_50.FIN	dss 3.10	dss	Butanoic acid, 3-methyl-	60 m/z	4.08%
C:\GCMSsolution\Data\SCFattyAcid\30082023_50.FIN	dss 3.10	dss	Butanoic acid, 2-methyl-	74 m/z	2.24%
C:\GCMSsolution\Data\SCFattyAcid\30082023_50.FIN	dss 3.10	dss	Pentanoic acid	60 m/z	6.97%
C:\GCMSsolution\Data\SCFattyAcid\30082023_50.FIN	dss 3.10	dss	Pentanoic acid, 4-methyl-	57 m/z	0.0538%
C:\GCMSsolution\Data\SCFattyAcid\30082023_50.FIN	dss 3.10	dss	Heptanoic acid	60 m/z	0.0294%
C:\GCMSsolution\Data\SCFattyAcid\30082023_50.FIN	dss 3.10	dss	Phenylethyl Alcohol	91 m/z	0.0157%
C:\GCMSsolution\Data\SCFattyAcid\30082023_50.FIN	dss 3.10	dss	Octanoic Acid	60 m/z	0.0351%
C:\GCMSsolution\Data\SCFattyAcid\30082023_50.FIN	dss 3.10	dss	Benzyl Alcohol	107 m/z	0.268%
C:\GCMSsolution\Data\SCFattyAcid\30082023_50.FIN	dss 3.10	dss	Undecanal	TIC	0.0109%
C:\GCMSsolution\Data\SCFattyAcid\30082023_50.FIN	dss 3.10	dss	Nonanoic acid	60 m/z	0.0746%
C:\GCMSsolution\Data\SCFattyAcid\30082023_50.FIN	dss 3.10	dss	2-Isopropylpyrazine	107 m/z	0.0788%
C:\GCMSsolution\Data\SCFattyAcid\30082023_50.FIN	dss 3.10	dss	Indole	117 m/z	0.0281%
C:\GCMSsolution\Data\SCFattyAcid\30082023_50.FIN	dss 3.10	dss	Benzeneacetic acid	91 m/z	0.00469%
C:\GCMSsolution\Data\SCFattyAcid\30082023_50.FIN	dss 3.10	dss	Vanillin	152 m/z	0.00146%
C:\GCMSsolution\Data\SCFattyAcid\30082023_50.FIN	dss 3.10	dss	Benzenepropanoic acid	91 m/z	0.0185%
C:\GCMSsolution\Data\SCFattyAcid\30082023_50.FIN	dss 3.10	dss	n-Hexadecanoic acid	60 m/z	0.0159%

## Sheet: DSSOMV
Table S2: metabolomic data from DSS+OMV group
FileName	Code	Group	Name	Model	Amount
C:\GCMSsolution\Data\SCFattyAcid\04092023_01.FIN	dss+omv 10.1	dss+v	Acetic acid	43 m/z	1.73%
C:\GCMSsolution\Data\SCFattyAcid\04092023_01.FIN	dss+omv 10.1	dss+v	Furfural	96 m/z	0.00270%
C:\GCMSsolution\Data\SCFattyAcid\04092023_01.FIN	dss+omv 10.1	dss+v	Benzaldehyde	106 m/z	0.0273%
C:\GCMSsolution\Data\SCFattyAcid\04092023_01.FIN	dss+omv 10.1	dss+v	Propanoic acid	74 m/z	0.559%
C:\GCMSsolution\Data\SCFattyAcid\04092023_01.FIN	dss+omv 10.1	dss+v	Propanoic acid, 2-methyl-	43 m/z	0.203%
C:\GCMSsolution\Data\SCFattyAcid\04092023_01.FIN	dss+omv 10.1	dss+v	Butanoic acid, 3-methyl-	60 m/z	0.313%
C:\GCMSsolution\Data\SCFattyAcid\04092023_01.FIN	dss+omv 10.1	dss+v	Pentanoic acid, 3-methyl-	TIC	0.356%
C:\GCMSsolution\Data\SCFattyAcid\04092023_01.FIN	dss+omv 10.1	dss+v	Butanoic acid, 2-methyl-	74 m/z	0.265%
C:\GCMSsolution\Data\SCFattyAcid\04092023_01.FIN	dss+omv 10.1	dss+v	Pentanoic acid	60 m/z	0.258%
C:\GCMSsolution\Data\SCFattyAcid\04092023_01.FIN	dss+omv 10.1	dss+v	Undecane	57 m/z	0.00613%
C:\GCMSsolution\Data\SCFattyAcid\04092023_01.FIN	dss+omv 10.1	dss+v	Pentanoic acid, 4-methyl-	74 m/z	0.0121%
C:\GCMSsolution\Data\SCFattyAcid\04092023_01.FIN	dss+omv 10.1	dss+v	Methyl formate	60 m/z	0.00323%
C:\GCMSsolution\Data\SCFattyAcid\04092023_01.FIN	dss+omv 10.1	dss+v	Phenylethyl Alcohol	91 m/z	0.0147%
C:\GCMSsolution\Data\SCFattyAcid\04092023_01.FIN	dss+omv 10.1	dss+v	Octanoic Acid	60 m/z	0.0113%
C:\GCMSsolution\Data\SCFattyAcid\04092023_01.FIN	dss+omv 10.1	dss+v	Benzyl Alcohol	107 m/z	0.123%
C:\GCMSsolution\Data\SCFattyAcid\04092023_01.FIN	dss+omv 10.1	dss+v	Undecanal	82 m/z	0.0141%
C:\GCMSsolution\Data\SCFattyAcid\04092023_01.FIN	dss+omv 10.1	dss+v	Nonanoic acid	TIC	0.00963%
C:\GCMSsolution\Data\SCFattyAcid\04092023_01.FIN	dss+omv 10.1	dss+v	1-Undecanol	97 m/z	0.00624%
C:\GCMSsolution\Data\SCFattyAcid\04092023_01.FIN	dss+omv 10.1	dss+v	Indole	117 m/z	0.00200%
C:\GCMSsolution\Data\SCFattyAcid\04092023_02.FIN	dss+omv 10.2	dss+v	Acetic acid	43 m/z	3.29%
C:\GCMSsolution\Data\SCFattyAcid\04092023_02.FIN	dss+omv 10.2	dss+v	Benzaldehyde	106 m/z	0.0271%
C:\GCMSsolution\Data\SCFattyAcid\04092023_02.FIN	dss+omv 10.2	dss+v	Propanoic acid	74 m/z	1.98%
C:\GCMSsolution\Data\SCFattyAcid\04092023_02.FIN	dss+omv 10.2	dss+v	Propanoic acid, 2-methyl-	43 m/z	0.626%
C:\GCMSsolution\Data\SCFattyAcid\04092023_02.FIN	dss+omv 10.2	dss+v	Butanoic acid, 3-methyl-	60 m/z	0.988%
C:\GCMSsolution\Data\SCFattyAcid\04092023_02.FIN	dss+omv 10.2	dss+v	Butanoic acid, 2-methyl-	74 m/z	0.724%
C:\GCMSsolution\Data\SCFattyAcid\04092023_02.FIN	dss+omv 10.2	dss+v	Pentanoic acid	60 m/z	0.725%
C:\GCMSsolution\Data\SCFattyAcid\04092023_02.FIN	dss+omv 10.2	dss+v	Pentanoic acid, 4-methyl-	TIC	0.00383%
C:\GCMSsolution\Data\SCFattyAcid\04092023_02.FIN	dss+omv 10.2	dss+v	Octanoic Acid	60 m/z	0.0105%
C:\GCMSsolution\Data\SCFattyAcid\04092023_02.FIN	dss+omv 10.2	dss+v	Benzyl Alcohol	107 m/z (55)	0.0857%
C:\GCMSsolution\Data\SCFattyAcid\04092023_02.FIN	dss+omv 10.2	dss+v	Acetic acid, 4-methylphenyl ester	107 m/z	0.0568%
C:\GCMSsolution\Data\SCFattyAcid\04092023_02.FIN	dss+omv 10.2	dss+v	Nonanoic acid	60 m/z	0.0188%
C:\GCMSsolution\Data\SCFattyAcid\04092023_02.FIN	dss+omv 10.2	dss+v	5-Acetyl-2-methylpyridine	120 m/z	0.0140%
C:\GCMSsolution\Data\SCFattyAcid\04092023_02.FIN	dss+omv 10.2	dss+v	Indole	117 m/z	0.0649%
C:\GCMSsolution\Data\SCFattyAcid\04092023_02.FIN	dss+omv 10.2	dss+v	Benzenepropanoic acid	91 m/z	0.00598%
C:\GCMSsolution\Data\SCFattyAcid\04092023_03.FIN	dss+omv 10.3	dss+v	Acetic acid	43 m/z	2.34%
C:\GCMSsolution\Data\SCFattyAcid\04092023_03.FIN	dss+omv 10.3	dss+v	Propanoic acid	74 m/z	1.41%
C:\GCMSsolution\Data\SCFattyAcid\04092023_03.FIN	dss+omv 10.3	dss+v	Propanoic acid, 2-methyl-	43 m/z	0.586%
C:\GCMSsolution\Data\SCFattyAcid\04092023_03.FIN	dss+omv 10.3	dss+v	Butanoic acid, 3-methyl-	60 m/z	0.885%
C:\GCMSsolution\Data\SCFattyAcid\04092023_03.FIN	dss+omv 10.3	dss+v	Butanoic acid, 2-methyl-	74 m/z	0.565%
C:\GCMSsolution\Data\SCFattyAcid\04092023_03.FIN	dss+omv 10.3	dss+v	Pentanoic acid	60 m/z	0.603%
C:\GCMSsolution\Data\SCFattyAcid\04092023_03.FIN	dss+omv 10.3	dss+v	Methyl formate	60 m/z	0.00200%
C:\GCMSsolution\Data\SCFattyAcid\04092023_03.FIN	dss+omv 10.3	dss+v	Tridecane	57 m/z	0.00302%
C:\GCMSsolution\Data\SCFattyAcid\04092023_03.FIN	dss+omv 10.3	dss+v	Phenol	94 m/z	0.00101%
C:\GCMSsolution\Data\SCFattyAcid\04092023_03.FIN	dss+omv 10.3	dss+v	Benzyl Alcohol	107 m/z (55)	0.0795%
C:\GCMSsolution\Data\SCFattyAcid\04092023_03.FIN	dss+omv 10.3	dss+v	Acetic acid, 4-methylphenyl ester	107 m/z	0.0638%
C:\GCMSsolution\Data\SCFattyAcid\04092023_03.FIN	dss+omv 10.3	dss+v	Nonanoic acid	60 m/z	0.0126%
C:\GCMSsolution\Data\SCFattyAcid\04092023_03.FIN	dss+omv 10.3	dss+v	5-Acetyl-2-methylpyridine	120 m/z	0.0107%
C:\GCMSsolution\Data\SCFattyAcid\04092023_03.FIN	dss+omv 10.3	dss+v	Indole	117 m/z	0.0420%
C:\GCMSsolution\Data\SCFattyAcid\04092023_03.FIN	dss+omv 10.3	dss+v	Benzenepropanoic acid	104 m/z	0.00331%
C:\GCMSsolution\Data\SCFattyAcid\04092023_04.FIN	dss+omv 10.4	dss+v	Acetic acid	45 m/z	0.455%
C:\GCMSsolution\Data\SCFattyAcid\04092023_04.FIN	dss+omv 10.4	dss+v	Propanoic acid	74 m/z	0.284%
C:\GCMSsolution\Data\SCFattyAcid\04092023_04.FIN	dss+omv 10.4	dss+v	Propanoic acid, 2-methyl-	43 m/z	0.153%
C:\GCMSsolution\Data\SCFattyAcid\04092023_04.FIN	dss+omv 10.4	dss+v	Benzeneacetaldehyde	91 m/z	0.0117%
C:\GCMSsolution\Data\SCFattyAcid\04092023_04.FIN	dss+omv 10.4	dss+v	Butanoic acid, 3-methyl-	TIC	0.385%
C:\GCMSsolution\Data\SCFattyAcid\04092023_04.FIN	dss+omv 10.4	dss+v	Butanoic acid, 2-methyl-	41 m/z	0.428%
C:\GCMSsolution\Data\SCFattyAcid\04092023_04.FIN	dss+omv 10.4	dss+v	Pentanoic acid	60 m/z	0.257%
C:\GCMSsolution\Data\SCFattyAcid\04092023_04.FIN	dss+omv 10.4	dss+v	Methyl formate	60 m/z	0.00109%
C:\GCMSsolution\Data\SCFattyAcid\04092023_04.FIN	dss+omv 10.4	dss+v	Phenylethyl Alcohol	91 m/z	0.0158%
C:\GCMSsolution\Data\SCFattyAcid\04092023_04.FIN	dss+omv 10.4	dss+v	Benzyl Alcohol	107 m/z	0.242%
C:\GCMSsolution\Data\SCFattyAcid\04092023_04.FIN	dss+omv 10.4	dss+v	Tetradecanal	57 m/z	0.0181%
C:\GCMSsolution\Data\SCFattyAcid\04092023_04.FIN	dss+omv 10.4	dss+v	5-Acetyl-2-methylpyridine	120 m/z	0.00300%
C:\GCMSsolution\Data\SCFattyAcid\04092023_04.FIN	dss+omv 10.4	dss+v	Indole	TIC	0.00154%
C:\GCMSsolution\Data\SCFattyAcid\04092023_05.FIN	dss+omv 10.5	dss+v	Acetic acid	45 m/z	0.526%
C:\GCMSsolution\Data\SCFattyAcid\04092023_05.FIN	dss+omv 10.5	dss+v	Propanoic acid	74 m/z	0.377%
C:\GCMSsolution\Data\SCFattyAcid\04092023_05.FIN	dss+omv 10.5	dss+v	Benzaldehyde	105 m/z	0.0265%
C:\GCMSsolution\Data\SCFattyAcid\04092023_05.FIN	dss+omv 10.5	dss+v	Propanoic acid, 2-methyl-	43 m/z	0.153%
C:\GCMSsolution\Data\SCFattyAcid\04092023_05.FIN	dss+omv 10.5	dss+v	Benzeneacetaldehyde	91 m/z	0.00668%
C:\GCMSsolution\Data\SCFattyAcid\04092023_05.FIN	dss+omv 10.5	dss+v	Butanoic acid, 3-methyl-	60 m/z	0.304%
C:\GCMSsolution\Data\SCFattyAcid\04092023_05.FIN	dss+omv 10.5	dss+v	Butanoic acid, 2-methyl-	74 m/z	0.233%
C:\GCMSsolution\Data\SCFattyAcid\04092023_05.FIN	dss+omv 10.5	dss+v	Pentanoic acid	60 m/z	0.310%
C:\GCMSsolution\Data\SCFattyAcid\04092023_05.FIN	dss+omv 10.5	dss+v	Phenylethyl Alcohol	91 m/z	0.00333%
C:\GCMSsolution\Data\SCFattyAcid\04092023_05.FIN	dss+omv 10.5	dss+v	Benzyl Alcohol	107 m/z	0.271%
C:\GCMSsolution\Data\SCFattyAcid\04092023_05.FIN	dss+omv 10.5	dss+v	Undecanal	57 m/z	0.00758%
C:\GCMSsolution\Data\SCFattyAcid\04092023_05.FIN	dss+omv 10.5	dss+v	Nonanoic acid	60 m/z	0.0139%
C:\GCMSsolution\Data\SCFattyAcid\04092023_05.FIN	dss+omv 10.5	dss+v	5-Acetyl-2-methylpyridine	120 m/z	0.00469%
C:\GCMSsolution\Data\SCFattyAcid\04092023_05.FIN	dss+omv 10.5	dss+v	Indole	117 m/z	0.0112%
C:\GCMSsolution\Data\SCFattyAcid\04092023_07.FIN	dss+omv 10.7	dss+v	Acetic acid	43 m/z	4.00%
C:\GCMSsolution\Data\SCFattyAcid\04092023_07.FIN	dss+omv 10.7	dss+v	Propanoic acid	74 m/z	1.78%
C:\GCMSsolution\Data\SCFattyAcid\04092023_07.FIN	dss+omv 10.7	dss+v	Propanoic acid, 2-methyl-	44 m/z	0.110%
C:\GCMSsolution\Data\SCFattyAcid\04092023_07.FIN	dss+omv 10.7	dss+v	Benzeneacetaldehyde	91 m/z	0.0246%
C:\GCMSsolution\Data\SCFattyAcid\04092023_07.FIN	dss+omv 10.7	dss+v	Butanoic acid, 2-methyl-	74 m/z	0.317%
C:\GCMSsolution\Data\SCFattyAcid\04092023_07.FIN	dss+omv 10.7	dss+v	Pentanoic acid	60 m/z	0.211%
C:\GCMSsolution\Data\SCFattyAcid\04092023_07.FIN	dss+omv 10.7	dss+v	Heptanoic acid	60 m/z	0.0108%
C:\GCMSsolution\Data\SCFattyAcid\04092023_07.FIN	dss+omv 10.7	dss+v	Phenol	94 m/z	0.00272%
C:\GCMSsolution\Data\SCFattyAcid\04092023_07.FIN	dss+omv 10.7	dss+v	Phenylethyl Alcohol	91 m/z	0.00281%
C:\GCMSsolution\Data\SCFattyAcid\04092023_07.FIN	dss+omv 10.7	dss+v	Octanoic Acid	60 m/z (135)	0.0238%
C:\GCMSsolution\Data\SCFattyAcid\04092023_07.FIN	dss+omv 10.7	dss+v	Benzyl Alcohol	107 m/z (55)	0.0551%
C:\GCMSsolution\Data\SCFattyAcid\04092023_07.FIN	dss+omv 10.7	dss+v	Acetic acid, 4-methylphenyl ester	107 m/z	0.0412%
C:\GCMSsolution\Data\SCFattyAcid\04092023_07.FIN	dss+omv 10.7	dss+v	Tetradecanal	57 m/z	0.0186%
C:\GCMSsolution\Data\SCFattyAcid\04092023_07.FIN	dss+omv 10.7	dss+v	Nonanoic acid	60 m/z	0.0488%
C:\GCMSsolution\Data\SCFattyAcid\04092023_07.FIN	dss+omv 10.7	dss+v	Pyridine, 3-methyl-	93 m/z	0.0264%
C:\GCMSsolution\Data\SCFattyAcid\04092023_08.FIN	dss+omv 10.8	dss+v	Acetic acid	43 m/z	2.38%
C:\GCMSsolution\Data\SCFattyAcid\04092023_08.FIN	dss+omv 10.8	dss+v	Propanoic acid	73 m/z	0.810%
C:\GCMSsolution\Data\SCFattyAcid\04092023_08.FIN	dss+omv 10.8	dss+v	Propanoic acid, 2-methyl-	43 m/z	0.469%
C:\GCMSsolution\Data\SCFattyAcid\04092023_08.FIN	dss+omv 10.8	dss+v	Butanoic acid, 3-methyl-	60 m/z	1.09%
C:\GCMSsolution\Data\SCFattyAcid\04092023_08.FIN	dss+omv 10.8	dss+v	Butanoic acid, 2-methyl-	74 m/z	0.848%
C:\GCMSsolution\Data\SCFattyAcid\04092023_08.FIN	dss+omv 10.8	dss+v	Pentanoic acid	60 m/z	0.0522%
C:\GCMSsolution\Data\SCFattyAcid\04092023_08.FIN	dss+omv 10.8	dss+v	Undecane	57 m/z (100)	0.0134%
C:\GCMSsolution\Data\SCFattyAcid\04092023_08.FIN	dss+omv 10.8	dss+v	2-Pentenoic acid	100 m/z (57)	0.0164%
C:\GCMSsolution\Data\SCFattyAcid\04092023_08.FIN	dss+omv 10.8	dss+v	Undecanal	57 m/z	0.0105%
C:\GCMSsolution\Data\SCFattyAcid\04092023_08.FIN	dss+omv 10.8	dss+v	3-Pentanol, 3-methyl-	TIC	0.00628%
C:\GCMSsolution\Data\SCFattyAcid\04092023_08.FIN	dss+omv 10.8	dss+v	Heptanoic acid	60 m/z (88)	0.0183%
C:\GCMSsolution\Data\SCFattyAcid\04092023_08.FIN	dss+omv 10.8	dss+v	Ethanone, 1-(1H-pyrrol-2-yl)-	94 m/z	0.00110%
C:\GCMSsolution\Data\SCFattyAcid\04092023_08.FIN	dss+omv 10.8	dss+v	Phenol	94 m/z	0.00294%
C:\GCMSsolution\Data\SCFattyAcid\04092023_08.FIN	dss+omv 10.8	dss+v	Phenylethyl Alcohol	91 m/z	0.00662%
C:\GCMSsolution\Data\SCFattyAcid\04092023_08.FIN	dss+omv 10.8	dss+v	Tridecanal	TIC	0.0114%
C:\GCMSsolution\Data\SCFattyAcid\04092023_08.FIN	dss+omv 10.8	dss+v	Octanoic Acid	TIC	0.00647%
C:\GCMSsolution\Data\SCFattyAcid\04092023_08.FIN	dss+omv 10.8	dss+v	Benzyl Alcohol	TIC	0.0841%
C:\GCMSsolution\Data\SCFattyAcid\04092023_08.FIN	dss+omv 10.8	dss+v	Tetradecanal	57 m/z	0.0571%
C:\GCMSsolution\Data\SCFattyAcid\04092023_08.FIN	dss+omv 10.8	dss+v	Nonanoic acid	60 m/z	0.0512%
C:\GCMSsolution\Data\SCFattyAcid\04092023_08.FIN	dss+omv 10.8	dss+v	5-Acetyl-2-methylpyridine	120 m/z	0.00375%
C:\GCMSsolution\Data\SCFattyAcid\04092023_08.FIN	dss+omv 10.8	dss+v	Indole	117 m/z	0.0102%
C:\GCMSsolution\Data\SCFattyAcid\04092023_09.FIN	dss+omv 10.9	dss+v	Acetic acid	43 m/z	1.81%
C:\GCMSsolution\Data\SCFattyAcid\04092023_09.FIN	dss+omv 10.9	dss+v	Methyl formate	60 m/z (43)	0.332%
C:\GCMSsolution\Data\SCFattyAcid\04092023_09.FIN	dss+omv 10.9	dss+v	Propanoic acid	74 m/z	1.20%
C:\GCMSsolution\Data\SCFattyAcid\04092023_09.FIN	dss+omv 10.9	dss+v	Benzaldehyde	106 m/z	0.0205%
C:\GCMSsolution\Data\SCFattyAcid\04092023_09.FIN	dss+omv 10.9	dss+v	Propanoic acid, 2-methyl-	43 m/z	0.421%
C:\GCMSsolution\Data\SCFattyAcid\04092023_09.FIN	dss+omv 10.9	dss+v	Benzeneacetaldehyde	91 m/z	0.0154%
C:\GCMSsolution\Data\SCFattyAcid\04092023_09.FIN	dss+omv 10.9	dss+v	Butanoic acid, 3-methyl-	60 m/z	0.987%
C:\GCMSsolution\Data\SCFattyAcid\04092023_09.FIN	dss+omv 10.9	dss+v	Butanoic acid, 2-methyl-	74 m/z	0.663%
C:\GCMSsolution\Data\SCFattyAcid\04092023_09.FIN	dss+omv 10.9	dss+v	Pentanoic acid	60 m/z	0.741%
C:\GCMSsolution\Data\SCFattyAcid\04092023_09.FIN	dss+omv 10.9	dss+v	3-Pentanol, 3-methyl-	TIC	0.00557%
C:\GCMSsolution\Data\SCFattyAcid\04092023_09.FIN	dss+omv 10.9	dss+v	Heptanoic acid	60 m/z (88)	0.0115%
C:\GCMSsolution\Data\SCFattyAcid\04092023_09.FIN	dss+omv 10.9	dss+v	Phenol	94 m/z	0.00174%
C:\GCMSsolution\Data\SCFattyAcid\04092023_09.FIN	dss+omv 10.9	dss+v	Phenylethyl Alcohol	92 m/z	0.00324%
C:\GCMSsolution\Data\SCFattyAcid\04092023_09.FIN	dss+omv 10.9	dss+v	Benzyl Alcohol	TIC	0.432%
C:\GCMSsolution\Data\SCFattyAcid\04092023_09.FIN	dss+omv 10.9	dss+v	Undecanal	57 m/z	0.00885%
C:\GCMSsolution\Data\SCFattyAcid\04092023_09.FIN	dss+omv 10.9	dss+v	Nonanoic acid	TIC	0.0148%
C:\GCMSsolution\Data\SCFattyAcid\04092023_09.FIN	dss+omv 10.9	dss+v	2-Isopropylpyrazine	107 m/z	0.0472%
C:\GCMSsolution\Data\SCFattyAcid\04092023_09.FIN	dss+omv 10.9	dss+v	5-Acetyl-2-methylpyridine	120 m/z	0.00838%
C:\GCMSsolution\Data\SCFattyAcid\04092023_09.FIN	dss+omv 10.9	dss+v	Indole	117 m/z	0.0283%
C:\GCMSsolution\Data\SCFattyAcid\04092023_10.FIN	dss+omv 10.10	dss+v	Acetic acid	43 m/z	3.03%
C:\GCMSsolution\Data\SCFattyAcid\04092023_10.FIN	dss+omv 10.10	dss+v	Propanoic acid	TIC	1.64%
C:\GCMSsolution\Data\SCFattyAcid\04092023_10.FIN	dss+omv 10.10	dss+v	Benzaldehyde	106 m/z	0.0290%
C:\GCMSsolution\Data\SCFattyAcid\04092023_10.FIN	dss+omv 10.10	dss+v	Propanoic acid, 2-methyl-	43 m/z	0.635%
C:\GCMSsolution\Data\SCFattyAcid\04092023_10.FIN	dss+omv 10.10	dss+v	Tridecane	71 m/z	0.00837%
C:\GCMSsolution\Data\SCFattyAcid\04092023_10.FIN	dss+omv 10.10	dss+v	Undecane	71 m/z (110)	0.0123%
C:\GCMSsolution\Data\SCFattyAcid\04092023_10.FIN	dss+omv 10.10	dss+v	Benzeneacetaldehyde	91 m/z	0.0152%
C:\GCMSsolution\Data\SCFattyAcid\04092023_10.FIN	dss+omv 10.10	dss+v	Methyl formate	60 m/z (41)	0.630%
C:\GCMSsolution\Data\SCFattyAcid\04092023_10.FIN	dss+omv 10.10	dss+v	Butanoic acid, 3-methyl-	TIC	1.28%
C:\GCMSsolution\Data\SCFattyAcid\04092023_10.FIN	dss+omv 10.10	dss+v	Butanoic acid, 2-methyl-	74 m/z	0.382%
C:\GCMSsolution\Data\SCFattyAcid\04092023_10.FIN	dss+omv 10.10	dss+v	Pentanoic acid	60 m/z	0.281%
C:\GCMSsolution\Data\SCFattyAcid\04092023_10.FIN	dss+omv 10.10	dss+v	Undecanal	TIC	0.0123%
C:\GCMSsolution\Data\SCFattyAcid\04092023_10.FIN	dss+omv 10.10	dss+v	Phenylethyl Alcohol	91 m/z	0.00306%
C:\GCMSsolution\Data\SCFattyAcid\04092023_10.FIN	dss+omv 10.10	dss+v	Tridecanal	57 m/z	0.0626%
C:\GCMSsolution\Data\SCFattyAcid\04092023_10.FIN	dss+omv 10.10	dss+v	Octanoic Acid	60 m/z	0.0131%
C:\GCMSsolution\Data\SCFattyAcid\04092023_10.FIN	dss+omv 10.10	dss+v	Benzyl Alcohol	107 m/z (55)	0.237%
C:\GCMSsolution\Data\SCFattyAcid\04092023_10.FIN	dss+omv 10.10	dss+v	Tetradecanal	57 m/z	0.281%
C:\GCMSsolution\Data\SCFattyAcid\04092023_10.FIN	dss+omv 10.10	dss+v	Nonanoic acid	60 m/z	0.0212%
C:\GCMSsolution\Data\SCFattyAcid\04092023_10.FIN	dss+omv 10.10	dss+v	5-Acetyl-2-methylpyridine	120 m/z	0.00200%
C:\GCMSsolution\Data\SCFattyAcid\04092023_10.FIN	dss+omv 10.10	dss+v	Indole	117 m/z	0.0191%
C:\GCMSsolution\Data\SCFattyAcid\04092023_10.FIN	dss+omv 10.10	dss+v	Benzeneacetic acid	TIC	0.00238%
C:\GCMSsolution\Data\SCFattyAcid\04092023_10.FIN	dss+omv 10.10	dss+v	Benzenepropanoic acid	104 m/z	0.00371%
C:\GCMSsolution\Data\SCFattyAcid\05092023_01.FIN	omv 15.1	dss+v	Acetic acid	43 m/z	1.60%
C:\GCMSsolution\Data\SCFattyAcid\05092023_01.FIN	omv 15.1	dss+v	Furfural	96 m/z	0.00862%
C:\GCMSsolution\Data\SCFattyAcid\05092023_01.FIN	omv 15.1	dss+v	2-Furancarboxaldehyde, 5-methyl-	110 m/z	0.00584%
C:\GCMSsolution\Data\SCFattyAcid\05092023_01.FIN	omv 15.1	dss+v	Benzaldehyde	106 m/z	0.105%
C:\GCMSsolution\Data\SCFattyAcid\05092023_01.FIN	omv 15.1	dss+v	Propanoic acid	74 m/z	1.00%
C:\GCMSsolution\Data\SCFattyAcid\05092023_01.FIN	omv 15.1	dss+v	Propanoic acid, 2-methyl-	43 m/z	0.451%
C:\GCMSsolution\Data\SCFattyAcid\05092023_01.FIN	omv 15.1	dss+v	Butanoic acid, 3-methyl-	60 m/z	0.974%
C:\GCMSsolution\Data\SCFattyAcid\05092023_01.FIN	omv 15.1	dss+v	Butanoic acid, 2-methyl-	74 m/z	0.237%
C:\GCMSsolution\Data\SCFattyAcid\05092023_01.FIN	omv 15.1	dss+v	Pentanoic acid	60 m/z	0.677%
C:\GCMSsolution\Data\SCFattyAcid\05092023_01.FIN	omv 15.1	dss+v	Octane	TIC	0.00132%
C:\GCMSsolution\Data\SCFattyAcid\05092023_01.FIN	omv 15.1	dss+v	Pentanoic acid, 4-methyl-	57 m/z	0.0143%
C:\GCMSsolution\Data\SCFattyAcid\05092023_01.FIN	omv 15.1	dss+v	Ethanone, 1-(1H-pyrrol-2-yl)-	109 m/z	0.000749%
C:\GCMSsolution\Data\SCFattyAcid\05092023_01.FIN	omv 15.1	dss+v	Phenol	94 m/z	0.00708%
C:\GCMSsolution\Data\SCFattyAcid\05092023_01.FIN	omv 15.1	dss+v	Octanoic Acid	60 m/z	0.0123%
C:\GCMSsolution\Data\SCFattyAcid\05092023_01.FIN	omv 15.1	dss+v	Benzyl Alcohol	TIC	0.221%
C:\GCMSsolution\Data\SCFattyAcid\05092023_01.FIN	omv 15.1	dss+v	Nonanoic acid	60 m/z	0.00757%
C:\GCMSsolution\Data\SCFattyAcid\05092023_01.FIN	omv 15.1	dss+v	2-Isopropylpyrazine	107 m/z	0.0592%
C:\GCMSsolution\Data\SCFattyAcid\05092023_01.FIN	omv 15.1	dss+v	Indole	117 m/z	0.0411%
C:\GCMSsolution\Data\SCFattyAcid\05092023_01.FIN	omv 15.1	dss+v	Benzenepropanoic acid	91 m/z	0.00689%
C:\GCMSsolution\Data\SCFattyAcid\05092023_02.FIN	omv 15.2	dss+v	Acetic acid	43 m/z	1.22%
C:\GCMSsolution\Data\SCFattyAcid\05092023_02.FIN	omv 15.2	dss+v	Propanoic acid	45 m/z	0.704%
C:\GCMSsolution\Data\SCFattyAcid\05092023_02.FIN	omv 15.2	dss+v	Benzaldehyde	106 m/z	0.0527%
C:\GCMSsolution\Data\SCFattyAcid\05092023_02.FIN	omv 15.2	dss+v	Propanoic acid, 2-methyl-	TIC	0.0894%
C:\GCMSsolution\Data\SCFattyAcid\05092023_02.FIN	omv 15.2	dss+v	Nonane	57 m/z	0.00930%
C:\GCMSsolution\Data\SCFattyAcid\05092023_02.FIN	omv 15.2	dss+v	Benzeneacetaldehyde	91 m/z	0.00826%
C:\GCMSsolution\Data\SCFattyAcid\05092023_02.FIN	omv 15.2	dss+v	Butanoic acid, 3-methyl-	41 m/z	0.232%
C:\GCMSsolution\Data\SCFattyAcid\05092023_02.FIN	omv 15.2	dss+v	Pentanoic acid	60 m/z	0.494%
C:\GCMSsolution\Data\SCFattyAcid\05092023_02.FIN	omv 15.2	dss+v	3-Pentanol, 3-methyl-	TIC	0.00249%
C:\GCMSsolution\Data\SCFattyAcid\05092023_02.FIN	omv 15.2	dss+v	Benzyl Alcohol	107 m/z	0.110%
C:\GCMSsolution\Data\SCFattyAcid\05092023_02.FIN	omv 15.2	dss+v	Nonanoic acid	TIC	0.00458%
C:\GCMSsolution\Data\SCFattyAcid\05092023_02.FIN	omv 15.2	dss+v	2-Isopropylpyrazine	107 m/z	0.0528%
C:\GCMSsolution\Data\SCFattyAcid\05092023_02.FIN	omv 15.2	dss+v	Indole	117 m/z	0.0101%
C:\GCMSsolution\Data\SCFattyAcid\05092023_03.FIN	omv 15.3	dss+v	Acetic acid	43 m/z	1.73%
C:\GCMSsolution\Data\SCFattyAcid\05092023_03.FIN	omv 15.3	dss+v	Furfural	96 m/z	0.00800%
C:\GCMSsolution\Data\SCFattyAcid\05092023_03.FIN	omv 15.3	dss+v	Benzaldehyde	107 m/z	0.0761%
C:\GCMSsolution\Data\SCFattyAcid\05092023_03.FIN	omv 15.3	dss+v	Propanoic acid	74 m/z	1.12%
C:\GCMSsolution\Data\SCFattyAcid\05092023_03.FIN	omv 15.3	dss+v	Propanoic acid, 2-methyl-	43 m/z	0.745%
C:\GCMSsolution\Data\SCFattyAcid\05092023_03.FIN	omv 15.3	dss+v	Benzeneacetaldehyde	91 m/z	0.0188%
C:\GCMSsolution\Data\SCFattyAcid\05092023_03.FIN	omv 15.3	dss+v	Butanoic acid, 3-methyl-	60 m/z	1.78%
C:\GCMSsolution\Data\SCFattyAcid\05092023_03.FIN	omv 15.3	dss+v	Methyl formate	60 m/z (41)	0.899%
C:\GCMSsolution\Data\SCFattyAcid\05092023_03.FIN	omv 15.3	dss+v	Butanoic acid, 2-methyl-	74 m/z	1.26%
C:\GCMSsolution\Data\SCFattyAcid\05092023_03.FIN	omv 15.3	dss+v	Pentanoic acid	60 m/z	1.48%
C:\GCMSsolution\Data\SCFattyAcid\05092023_03.FIN	omv 15.3	dss+v	Nonane	57 m/z	0.00565%
C:\GCMSsolution\Data\SCFattyAcid\05092023_03.FIN	omv 15.3	dss+v	Pentanoic acid, 4-methyl-	57 m/z	0.0283%
C:\GCMSsolution\Data\SCFattyAcid\05092023_03.FIN	omv 15.3	dss+v	3-Pentanol, 3-methyl-	TIC	0.00536%
C:\GCMSsolution\Data\SCFattyAcid\05092023_03.FIN	omv 15.3	dss+v	Heptanoic acid	60 m/z (88)	0.0242%
C:\GCMSsolution\Data\SCFattyAcid\05092023_03.FIN	omv 15.3	dss+v	Phenylethyl Alcohol	91 m/z	0.116%
C:\GCMSsolution\Data\SCFattyAcid\05092023_03.FIN	omv 15.3	dss+v	Octanoic Acid	60 m/z	0.0215%
C:\GCMSsolution\Data\SCFattyAcid\05092023_03.FIN	omv 15.3	dss+v	Benzyl Alcohol	107 m/z	0.792%
C:\GCMSsolution\Data\SCFattyAcid\05092023_03.FIN	omv 15.3	dss+v	Undecanal	57 m/z	0.0143%
[truncated: 1,819 more rows]
