# Supplementary material for: Bacteroides vesicles promote functional alterations in the gut microbiota composition
Source: Microbiol Spectr. 2024 Sep 30;12(11):e00636-24. doi: 10.1128/spectrum.00636-24 (PMC11537023; doi:10.1128/spectrum.00636-24)
Supplement: Table S3 — Sequencing data obtained from control, DSS, and DSS+OMV groups. [file spectrum.00636-24-s0008.xlsx]

## Sheet: Abbreviations
Table S3: Sequencing data
Sequencing data, obtained from control, DSS and DSS+OMV groups

## Sheet: Sequencing data
Table S3: Sequencing data, obtained from control, DSS and DSS+OMV groups
	superkingdom	phylum	class	order	family	genus	species	barcode01	barcode02	barcode03	barcode04	barcode05	barcode06	barcode07	barcode08	barcode09	barcode10	barcode11	barcode12	barcode13	barcode14	barcode15	barcode16	barcode17	barcode18	barcode19	barcode20	barcode21	barcode22	barcode23	barcode24	barcode25	barcode26	barcode27	barcode28	barcode29	barcode30	barcode31	barcode32	barcode33	barcode34	barcode35	barcode36	barcode37	barcode38	barcode39	barcode40	barcode41	barcode42
1								1DSS0	1DSS10	1DSS20	10contr20	1DSSomv10	1DSSomv20	1contr0	1contr20	2DSS0	2DSS10	2DSS20	2DSSomv0	2DSSomv10	2DSSomv20	2contr0	2contr20	3DSS0	3DSS10	3DSS20	3DSSomv0	3DSSomv10	3DSSomv20	3contr0	3contr20	4DSS0	4DSS10	4DSS20	4DSSomv0	4DSSomv10	4DSSomv20	4contr0	4contr20	5DSS0	5DSS10	5DSS20	5DSSomv0	5DSSomv10	5DSSomv20	5contr0	5contr20	6DSS0	6DSS10
2	Bacteria	Firmicutes	Erysipelotrichia	Erysipelotrichales	Erysipelotrichaceae	Absiella	Absiella_tortuosum	34	0	0	72	21	31	67	15	248	67	0	85	42	17	178	34	46	0	0	33	83	0	265	133	141	128	55	31	0	0	82	75	290	44	0	267	90	19	39	159	0	39
3	Bacteria	Firmicutes	Clostridia	Clostridiales	Ruminococcaceae	Acetanaerobacterium	Acetanaerobacterium_elongatum	0	0	0	0	0	0	0	0	0	0	0	0	0	0	0	0	0	0	0	0	0	0	0	0	0	0	13	0	0	0	0	0	0	0	0	0	0	0	0	0	0	0
4	Bacteria	Firmicutes	Clostridia	Clostridiales	Lachnospiraceae	Acetatifactor	Acetatifactor_muris	0	0	0	0	0	0	79	0	0	0	0	0	0	0	0	0	0	0	0	0	0	0	0	0	0	0	0	0	0	0	0	0	0	15	0	0	59	0	20	13	0	0
5	Bacteria	Firmicutes	Clostridia	Clostridiales	Ruminococcaceae	Acetivibrio	Acetivibrio_ethanolgignens	0	0	0	0	0	0	0	0	0	0	0	0	0	0	0	0	0	0	0	0	0	0	0	0	0	0	0	0	0	0	0	0	0	0	0	0	16	0	0	0	0	0
6	Bacteria	Firmicutes	Clostridia	Clostridiales	Peptostreptococcaceae	Acetoanaerobium	Acetoanaerobium_sticklandii	0	0	0	0	0	0	0	0	0	0	0	0	0	0	0	0	0	0	0	0	0	0	0	0	0	21	0	0	0	0	0	0	0	0	0	0	0	0	0	0	0	0
7	Bacteria	Tenericutes	Mollicutes	Acholeplasmatales	Acholeplasmataceae	Acholeplasma	Acholeplasma_axanthum	0	0	0	41	0	0	0	0	23	390	0	42	16	0	39	22	26	0	0	58	26	0	16	29	0	246	60	23	0	0	18	83	66	314	0	22	19	0	0	61	0	73
8	Bacteria	Tenericutes	Mollicutes	Acholeplasmatales	Acholeplasmataceae	Acholeplasma	Acholeplasma_brassicae	0	0	0	12	21	0	0	0	13	0	0	0	25	0	0	0	0	0	0	0	0	0	0	14	24	0	0	21	0	0	34	17	0	0	0	0	0	0	0	0	0	0
9	Bacteria	Tenericutes	Mollicutes	Acholeplasmatales	Acholeplasmataceae	Acholeplasma	Acholeplasma_cavigenitalium	0	0	0	0	0	0	0	0	0	0	0	0	0	0	0	0	0	0	0	0	0	0	0	0	0	22	0	0	0	0	0	0	0	0	0	0	0	0	0	0	0	0
10	Bacteria	Tenericutes	Mollicutes	Acholeplasmatales	Acholeplasmataceae	Acholeplasma	Acholeplasma_oculi	0	0	0	0	0	0	0	0	0	0	0	0	0	0	0	0	0	0	0	0	0	0	0	0	0	0	0	0	0	0	0	0	0	0	0	0	0	0	0	19	0	0
11	Bacteria	Tenericutes	Mollicutes	Acholeplasmatales	Acholeplasmataceae	Acholeplasma	Acholeplasma_vituli	0	0	0	0	0	0	0	0	0	0	0	0	0	0	0	0	0	0	0	0	0	0	0	0	0	43	0	0	0	0	0	0	0	13	0	0	0	0	0	0	0	0
12	Bacteria	Proteobacteria	Betaproteobacteria	Burkholderiales	Alcaligenaceae	Achromobacter	Achromobacter_denitrificans	0	0	0	0	0	0	0	0	0	0	0	0	0	0	0	0	0	0	0	0	12	0	0	0	0	0	0	0	0	0	0	0	0	0	0	0	0	0	0	0	0	0
13	Bacteria	Proteobacteria	Betaproteobacteria	Burkholderiales	Alcaligenaceae	Achromobacter	Achromobacter_spanius	0	0	0	0	0	0	0	0	0	13	0	0	0	0	14	0	0	0	0	0	0	0	0	0	0	0	0	0	0	0	0	0	0	0	0	0	0	0	0	0	0	11
14	Bacteria	Proteobacteria	Betaproteobacteria	Burkholderiales	Alcaligenaceae	Achromobacter	Achromobacter_xylosoxidans	0	0	0	0	0	0	0	0	39	41	0	0	22	0	72	96	25	0	0	28	46	0	99	11	34	45	0	0	0	0	42	0	18	44	0	38	15	14	16	36	0	42
15	Bacteria	Firmicutes	Negativicutes	Acidaminococcales	Acidaminococcaceae	Acidaminococcus	Acidaminococcus_intestini	0	0	0	0	0	0	0	0	0	0	0	0	0	0	0	0	0	0	0	0	0	0	0	0	0	0	0	0	0	0	0	0	0	0	0	0	0	0	0	0	0	0
16	Bacteria	Actinobacteria	Acidimicrobiia	Acidimicrobiales	Acidimicrobiaceae	Aciditerrimonas	Aciditerrimonas_ferrireducens	0	0	0	0	0	0	0	0	0	46	0	0	0	0	0	0	0	0	0	0	0	0	0	0	0	0	0	0	0	0	0	0	0	43	0	0	0	0	0	0	0	0
17	Bacteria	Proteobacteria	Gammaproteobacteria	Pseudomonadales	Moraxellaceae	Acinetobacter	Acinetobacter_baumannii	0	0	0	0	0	0	0	0	0	0	0	0	0	0	0	0	0	0	0	0	0	0	0	0	0	0	0	0	54	0	49	0	0	0	0	0	0	0	47	0	0	0
18	Bacteria	Proteobacteria	Gammaproteobacteria	Pseudomonadales	Moraxellaceae	Acinetobacter	Acinetobacter_cumulans	0	0	0	0	0	0	0	0	0	0	0	0	0	0	0	0	0	0	0	0	0	0	0	0	0	0	0	0	0	0	0	0	0	0	0	0	0	0	0	0	0	0
19	Bacteria	Proteobacteria	Gammaproteobacteria	Pseudomonadales	Moraxellaceae	Acinetobacter	Acinetobacter_equi	0	0	0	0	0	0	0	0	0	0	0	0	0	0	0	0	0	0	0	0	0	0	0	0	0	0	0	0	0	0	0	0	0	0	0	0	0	0	0	0	0	0
20	Bacteria	Proteobacteria	Gammaproteobacteria	Pseudomonadales	Moraxellaceae	Acinetobacter	Acinetobacter_haemolyticus	0	19	0	0	0	0	0	0	0	0	0	0	0	0	0	0	0	0	0	0	0	0	0	0	0	0	0	0	57	0	71	0	0	0	0	0	0	0	44	0	0	0
21	Bacteria	Proteobacteria	Gammaproteobacteria	Pseudomonadales	Moraxellaceae	Acinetobacter	Acinetobacter_indicus	0	0	0	0	0	0	0	0	0	0	0	0	0	0	0	0	0	0	0	0	0	0	0	0	0	0	0	0	0	0	0	0	0	0	0	0	0	0	0	0	0	0
22	Bacteria	Proteobacteria	Gammaproteobacteria	Pseudomonadales	Moraxellaceae	Acinetobacter	Acinetobacter_johnsonii	0	0	0	0	0	0	0	0	0	0	0	0	0	0	0	0	0	0	0	0	0	0	0	0	0	0	0	0	0	0	0	0	0	0	0	0	0	0	0	0	0	0
23	Bacteria	Proteobacteria	Gammaproteobacteria	Pseudomonadales	Moraxellaceae	Acinetobacter	Acinetobacter_lwoffii	0	25	0	0	0	0	0	0	0	0	0	0	0	0	0	0	0	0	0	0	0	0	0	0	0	0	0	0	0	0	16	0	0	0	0	0	0	0	26	0	0	0
24	Bacteria	Proteobacteria	Gammaproteobacteria	Pseudomonadales	Moraxellaceae	Acinetobacter	Acinetobacter_nosocomialis	0	0	0	0	0	0	0	0	0	0	0	0	0	0	0	0	0	0	0	0	0	0	0	0	0	0	0	0	0	0	0	0	0	0	0	0	0	0	0	0	0	0
25	Bacteria	Proteobacteria	Gammaproteobacteria	Pseudomonadales	Moraxellaceae	Acinetobacter	Acinetobacter_radioresistens	0	0	0	0	0	0	0	0	0	0	0	0	0	0	0	0	0	0	0	0	0	0	0	0	0	0	0	0	0	0	0	0	0	0	0	0	0	0	0	0	0	0
26	Bacteria	Proteobacteria	Gammaproteobacteria	Pseudomonadales	Moraxellaceae	Acinetobacter	Acinetobacter_schindleri	0	0	0	0	0	0	0	0	0	0	0	0	0	0	0	0	0	0	0	0	0	0	0	0	0	0	0	0	0	0	0	0	0	0	0	0	0	0	0	0	0	0
27	Bacteria	Proteobacteria	Gammaproteobacteria	Pseudomonadales	Moraxellaceae	Acinetobacter	Acinetobacter_sp._ACNIH1	0	0	0	0	0	0	0	0	0	0	0	0	0	0	0	0	0	0	0	0	0	0	0	0	0	0	0	0	0	0	0	0	0	0	0	0	0	0	0	0	0	0
28	Bacteria	Proteobacteria	Gammaproteobacteria	Pseudomonadales	Moraxellaceae	Acinetobacter	Acinetobacter_sp._NCu2D_2	0	0	0	0	0	0	0	0	0	0	0	15	0	0	0	0	0	0	0	0	0	0	0	0	0	0	0	0	0	0	0	0	0	0	0	0	0	0	0	0	0	0
29	Bacteria	Proteobacteria	Gammaproteobacteria	Pseudomonadales	Moraxellaceae	Acinetobacter	Acinetobacter_sp._TGL_Y2	0	0	0	0	0	0	0	0	0	0	0	0	0	0	0	0	0	0	0	0	0	0	0	0	0	0	0	0	35	0	40	0	0	0	0	0	0	0	27	0	0	0
30	Bacteria	Proteobacteria	Gammaproteobacteria	Pseudomonadales	Moraxellaceae	Acinetobacter	Acinetobacter_sp._TTH0_4	0	0	0	0	0	0	0	0	0	0	0	0	0	0	0	0	0	0	0	0	0	0	0	0	0	0	0	0	0	0	0	0	0	0	0	0	0	0	0	0	0	0
31	Bacteria	Actinobacteria	Actinobacteria	Streptosporangiales	Thermomonosporaceae	Actinomadura	Actinomadura_catellatispora	0	0	0	0	0	0	0	0	0	0	0	0	0	0	0	0	0	0	0	0	0	0	0	0	0	15	0	0	0	0	0	0	0	0	0	0	0	0	0	0	0	0
32	Bacteria	Actinobacteria	Actinobacteria	Streptosporangiales	Thermomonosporaceae	Actinomadura	Actinomadura_sp._WMMB_499	0	0	0	0	0	0	0	0	0	15	0	0	0	0	0	0	0	0	0	0	0	0	0	0	0	0	0	0	0	0	0	0	0	0	0	0	0	0	0	0	0	0
33	Bacteria	Actinobacteria	Actinobacteria	Actinomycetales	Actinomycetaceae	Actinomyces	Actinomyces_bowdenii	0	0	0	0	0	0	0	0	0	0	0	0	0	0	0	0	0	0	0	0	0	0	0	0	0	0	0	0	0	0	0	0	0	0	0	0	0	0	0	0	0	0
34	Bacteria	Firmicutes	Clostridia	Clostridiales	Ruminococcaceae	Acutalibacter	Acutalibacter_muris	15	0	0	14	60	37	194	0	93	24	0	23	61	61	0	21	16	0	0	19	29	45	0	30	77	90	67	41	0	46	18	291	47	19	30	25	85	53	19	39	0	53
35	Bacteria	Actinobacteria	Coriobacteriia	Eggerthellales	Eggerthellaceae	Adlercreutzia	Adlercreutzia_equolifaciens	23	0	0	37	24	0	26	35	119	0	0	0	29	37	0	26	113	0	0	0	23	43	34	38	47	91	47	33	0	22	73	71	50	41	0	16	0	0	95	21	0	15
36	Bacteria	Actinobacteria	Coriobacteriia	Eggerthellales	Eggerthellaceae	Adlercreutzia	Adlercreutzia_muris	0	0	0	0	0	0	0	0	0	0	0	0	0	0	0	0	0	0	0	0	0	19	0	0	0	0	0	0	0	0	0	0	0	0	0	0	0	0	16	0	0	0
37	Bacteria	Firmicutes	Bacilli	Lactobacillales	Aerococcaceae	Aerococcus	Aerococcus_urinaeequi	0	0	0	0	0	0	0	0	0	0	0	0	0	0	0	0	0	0	0	0	0	0	0	0	0	16	0	0	0	0	0	0	0	0	0	0	0	0	0	0	0	0
38	Bacteria	Firmicutes	Clostridia	Clostridiales	Ruminococcaceae	Agathobaculum	Agathobaculum_butyriciproducens	0	0	0	0	0	0	0	0	22	0	0	0	0	0	0	0	0	0	0	17	0	0	0	0	0	0	0	0	0	0	0	24	0	0	0	0	0	0	0	0	0	0
39	Bacteria	Firmicutes	Clostridia	Clostridiales	Ruminococcaceae	Agathobaculum	Agathobaculum_desmolans	0	0	0	0	0	0	0	0	14	0	0	21	0	0	0	0	0	0	0	15	0	0	0	14	41	13	0	0	0	0	0	52	15	0	0	16	0	0	0	24	0	0
40	Bacteria	Proteobacteria	Gammaproteobacteria	Pasteurellales	Pasteurellaceae	Aggregatibacter	Aggregatibacter_aphrophilus	0	0	0	0	0	0	0	0	0	0	0	0	0	0	0	0	0	0	0	0	0	0	0	0	0	0	0	0	0	0	0	0	0	0	0	0	0	0	0	0	0	0
41	Bacteria	Proteobacteria	Betaproteobacteria	Burkholderiales	Alcaligenaceae	Alcaligenes	Alcaligenes_faecalis	0	0	0	0	0	0	0	0	0	0	0	0	0	0	0	0	0	0	0	0	0	0	21	0	0	38	0	0	0	0	17	0	0	0	0	0	0	0	0	0	0	0
42	Bacteria	Firmicutes	Bacilli	Bacillales	Alicyclobacillaceae	Alicyclobacillus	Alicyclobacillus_contaminans	0	0	0	24	0	0	0	0	0	0	0	0	0	0	0	0	0	0	0	0	0	0	0	0	0	0	0	0	0	0	0	0	0	0	0	0	0	0	0	0	0	0
43	Bacteria	Proteobacteria	Alphaproteobacteria	Rhizobiales	Phyllobacteriaceae	Aliihoeflea	Aliihoeflea_aestuarii	0	0	0	0	0	0	0	0	0	0	0	0	0	0	0	0	0	0	0	0	0	0	0	0	0	0	0	0	0	0	0	0	0	0	0	0	0	0	0	0	0	0
44	Bacteria	Bacteroidetes	Bacteroidia	Bacteroidales	Rikenellaceae	Alistipes	Alistipes_communis	0	0	0	0	0	0	0	0	0	0	0	0	0	0	0	0	0	0	0	0	0	0	0	0	0	0	21	0	0	0	0	0	0	0	46	0	0	0	22	0	0	0
45	Bacteria	Bacteroidetes	Bacteroidia	Bacteroidales	Rikenellaceae	Alistipes	Alistipes_dispar	29	0	0	29	0	18	16	0	0	0	0	0	0	26	0	0	0	0	0	66	0	0	0	0	0	29	30	0	0	0	16	0	0	0	0	0	0	0	0	0	0	0
46	Bacteria	Bacteroidetes	Bacteroidia	Bacteroidales	Rikenellaceae	Alistipes	Alistipes_finegoldii	0	0	0	0	0	0	0	0	0	0	0	0	0	0	0	0	0	0	0	0	0	0	0	0	0	24	18	0	0	0	0	0	0	0	46	0	0	0	16	0	0	0
47	Bacteria	Bacteroidetes	Bacteroidia	Bacteroidales	Rikenellaceae	Alistipes	Alistipes_ihumii	0	0	0	0	0	0	0	0	0	0	0	0	0	0	0	0	0	0	0	0	0	0	0	0	0	41	0	0	0	0	0	0	0	0	0	0	0	0	0	15	0	0
48	Bacteria	Bacteroidetes	Bacteroidia	Bacteroidales	Rikenellaceae	Alistipes	Alistipes_indistinctus	0	0	0	0	0	0	0	0	0	0	0	0	0	0	0	0	0	0	0	0	0	0	0	0	0	0	0	0	0	0	0	0	0	0	0	0	0	0	0	0	0	0
49	Bacteria	Bacteroidetes	Bacteroidia	Bacteroidales	Rikenellaceae	Alistipes	Alistipes_megaguti	0	0	0	0	0	0	0	0	0	0	0	0	0	0	0	0	0	0	0	0	0	0	0	0	0	0	0	0	0	0	18	0	0	0	0	0	0	0	0	0	0	0
50	Bacteria	Bacteroidetes	Bacteroidia	Bacteroidales	Rikenellaceae	Alistipes	Alistipes_onderdonkii	0	0	0	0	0	0	0	0	0	0	0	0	0	0	0	0	0	0	0	21	0	0	0	0	0	0	0	0	0	0	0	0	0	0	0	0	0	0	0	0	0	0
51	Bacteria	Bacteroidetes	Bacteroidia	Bacteroidales	Rikenellaceae	Alistipes	Alistipes_putredinis	0	0	0	23	0	22	42	0	0	0	0	41	17	0	18	53	0	0	0	49	22	0	0	0	0	60	56	0	0	0	74	33	0	0	22	18	0	0	60	26	0	17
52	Bacteria	Bacteroidetes	Bacteroidia	Bacteroidales	Rikenellaceae	Alistipes	Alistipes_senegalensis	0	0	0	0	0	0	0	0	0	0	0	0	0	0	0	0	0	0	0	0	0	0	0	0	0	0	0	0	0	0	0	0	0	0	0	0	0	0	0	0	0	0
53	Bacteria	Bacteroidetes	Bacteroidia	Bacteroidales	Rikenellaceae	Alistipes	Alistipes_shahii	0	0	0	0	0	0	19	0	0	0	0	0	0	22	0	0	0	0	0	90	0	0	21	0	0	22	32	0	0	0	0	0	0	0	16	0	43	0	84	0	0	22
54	Bacteria	Bacteroidetes	Bacteroidia	Bacteroidales	Rikenellaceae	Alistipes	Alistipes_timonensis	0	0	0	0	0	0	0	0	0	0	0	0	0	0	0	0	0	0	0	0	0	0	0	0	0	0	0	0	0	0	16	0	0	0	0	0	0	0	0	0	0	0
55	Bacteria	Spirochaetes	Spirochaetia	Spirochaetales	Spirochaetaceae	Alkalispirochaeta	Alkalispirochaeta_alkalica	0	0	0	0	0	0	0	0	0	0	0	0	0	0	0	0	0	0	0	0	0	0	0	0	0	0	0	0	0	0	0	0	0	0	0	22	0	0	0	0	0	0
56	Bacteria	Bacteroidetes	Bacteroidia	Marinilabiliales	Marinilabiliaceae	Alkalitalea	Alkalitalea_saponilacus	0	0	0	0	0	0	0	0	0	0	0	0	0	0	0	0	0	0	0	27	0	0	0	0	0	0	0	0	0	0	33	0	0	0	0	0	0	0	0	0	0	0
57	Bacteria	Firmicutes	Erysipelotrichia	Erysipelotrichales	Erysipelotrichaceae	Allobaculum	Allobaculum_stercoricanis	968	92	0	519	454	130	0	70	2316	136	66	55	1993	570	21	16	4296	163	1016	48	6579	3578	34	0	6876	2418	3146	1448	5051	1512	303	77	1912	855	947	86	94	189	343	17	0	216
58	Bacteria	Bacteroidetes	Bacteroidia	Bacteroidales	Prevotellaceae	Alloprevotella	Alloprevotella_rava	0	0	0	0	0	0	0	0	0	0	0	0	0	0	0	0	0	0	0	0	0	0	0	0	0	0	0	0	0	0	18	0	0	0	0	0	0	0	0	0	0	0
59	Bacteria	Bacteroidetes	Bacteroidia	Bacteroidales	Prevotellaceae	Alloprevotella	Alloprevotella_sp._E39	0	0	0	0	0	37	0	0	0	0	0	0	0	23	0	0	0	0	0	0	0	0	0	26	0	0	93	0	0	0	409	0	0	0	17	0	0	0	0	0	0	0
60	Bacteria	Firmicutes	Clostridia	Clostridiales	Clostridiales Family XIII. Incertae Sedis	Alterileibacterium	Alterileibacterium_massiliense	0	0	0	0	0	0	0	0	0	0	0	0	0	0	0	0	0	0	0	0	0	0	0	0	37	0	0	0	0	0	0	0	0	0	0	0	0	0	0	0	0	0
61	Bacteria	Firmicutes	Erysipelotrichia	Erysipelotrichales	Erysipelotrichaceae	Amedibacillus	Amedibacillus_dolichus	44	0	0	39	19	0	102	0	158	76	0	70	21	0	33	11	13	0	0	71	20	0	67	37	63	53	15	31	0	0	20	67	48	24	0	327	66	0	36	48	0	0
62	Bacteria	Synergistetes	Synergistia	Synergistales	Synergistaceae	Aminiphilus	Aminiphilus_circumscriptus	26	0	0	124	70	31	0	0	98	115	0	124	150	23	107	46	56	0	0	170	58	0	58	132	140	137	61	43	0	0	94	361	141	95	0	32	83	0	92	223	0	90
63	Bacteria	Firmicutes	Clostridia	Clostridiales	Clostridiales Family XIII. Incertae Sedis	Aminipila	Aminipila_sp._JN_18	0	0	0	0	18	0	69	0	201	0	0	0	0	0	11	0	0	0	0	0	0	0	0	0	0	0	0	0	0	18	0	0	24	19	0	35	0	0	47	0	0	0
64	Bacteria	Firmicutes	Clostridia	Clostridiales	Hungateiclostridiaceae	Anaerobacterium	Anaerobacterium_chartisolvens	0	0	0	18	0	17	0	0	16	0	0	22	0	0	15	0	0	0	0	34	0	0	0	41	16	0	0	0	0	0	18	51	21	0	0	0	0	0	17	67	0	25
65	Bacteria	Firmicutes	Clostridia	Clostridiales	Lachnospiraceae	Anaerobium	Anaerobium_acetethylicum	0	0	0	0	0	0	0	0	0	0	0	0	0	0	0	0	0	0	0	0	0	0	0	0	0	0	0	0	0	0	0	0	0	0	0	0	0	0	0	0	0	0
66	Bacteria	Firmicutes	Clostridia	Clostridiales	Lachnospiraceae	Anaerobutyricum	Anaerobutyricum_hallii	0	0	0	0	0	0	34	31	68	0	0	0	0	0	19	0	0	0	0	0	0	0	0	18	0	0	0	0	0	0	0	0	0	0	0	0	28	0	43	19	0	0
67	Bacteria	Firmicutes	Tissierellia	Tissierellales	Peptoniphilaceae	Anaerococcus	Anaerococcus_jeddahensis	0	0	0	0	0	0	0	0	0	0	0	0	0	0	0	0	14	0	0	0	0	0	0	0	0	0	0	0	0	0	0	0	0	0	0	0	0	0	0	0	0	0
68	Bacteria	Firmicutes	Tissierellia	Tissierellales	Peptoniphilaceae	Anaerococcus	Anaerococcus_lactolyticus	0	0	0	0	0	0	0	0	0	0	0	0	0	0	0	0	0	0	0	0	0	0	0	0	0	19	0	0	0	0	0	13	0	0	0	0	0	0	0	0	0	0
69	Bacteria	Firmicutes	Tissierellia	Tissierellales	Peptoniphilaceae	Anaerococcus	Anaerococcus_mediterraneensis	0	0	0	0	0	0	0	0	0	0	0	0	0	0	0	0	0	0	0	0	0	0	0	24	0	38	14	0	0	0	0	0	0	0	0	0	0	0	0	33	0	0
70	Bacteria	Firmicutes	Tissierellia	Tissierellales	Peptoniphilaceae	Anaerococcus	Anaerococcus_prevotii	0	0	0	116	0	0	15	0	37	21	0	28	0	0	0	48	32	0	0	38	0	0	0	51	0	93	33	0	0	0	40	54	0	24	0	82	0	0	15	46	0	0
71	Bacteria	Firmicutes	Tissierellia	Tissierellales	Peptoniphilaceae	Anaerococcus	Anaerococcus_rubeinfantis	0	0	0	87	0	0	0	16	0	17	0	32	0	0	0	0	14	0	0	0	0	0	17	113	0	17	0	0	0	0	0	0	21	0	0	0	17	0	0	19	0	0
72	Bacteria	Firmicutes	Tissierellia	Tissierellales	Peptoniphilaceae	Anaerococcus	Anaerococcus_vaginalis	0	0	0	0	0	0	0	0	0	0	0	0	0	0	0	0	0	0	0	26	0	0	0	26	36	20	0	0	0	0	19	0	0	0	0	0	13	0	0	0	0	0
73	Bacteria	Firmicutes	Clostridia	Clostridiales	Lachnospiraceae	Anaerocolumna	Anaerocolumna_cellulosilytica	0	0	0	26	0	0	0	21	0	0	0	0	0	0	0	0	0	0	0	18	0	0	0	26	0	27	0	0	0	0	0	20	0	0	0	0	21	0	0	27	0	0
74	Bacteria	Firmicutes	Clostridia	Clostridiales	Lachnospiraceae	Anaerocolumna	Anaerocolumna_xylanovorans	0	0	0	0	0	0	18	0	0	0	0	28	0	0	0	0	0	0	0	0	0	0	0	17	0	0	0	0	0	0	0	0	0	0	0	0	40	0	0	0	0	0
75	Bacteria	Firmicutes	Clostridia	Clostridiales	Ruminococcaceae	Anaerofilum	Anaerofilum_pentosovorans	0	0	0	18	22	0	0	0	0	0	0	0	0	0	0	14	0	0	0	0	0	0	0	26	0	13	25	0	0	0	0	28	0	59	0	0	0	0	0	22	0	14
76	Bacteria	Firmicutes	Clostridia	Clostridiales	Eubacteriaceae	Anaerofustis	Anaerofustis_stercorihominis	0	0	0	0	0	0	0	0	0	0	0	0	0	0	0	0	0	0	0	0	0	0	0	0	0	25	0	0	24	0	0	0	28	23	0	0	0	0	0	0	0	33
77	Bacteria	Firmicutes	Clostridia	Clostridiales	Ruminococcaceae	Anaeromassilibacillus	Anaeromassilibacillus_senegalensis	25	0	0	249	101	97	67	17	102	97	0	137	241	20	77	42	64	0	0	245	53	0	45	174	66	148	41	95	19	27	92	155	86	81	0	367	63	109	68	169	0	82
78	Bacteria	Tenericutes	Mollicutes	Anaeroplasmatales	Anaeroplasmataceae	Anaeroplasma	Anaeroplasma_abactoclasticum	0	0	0	0	0	0	25	0	0	29	0	0	0	0	36	0	0	0	0	0	0	0	0	0	0	0	0	0	0	34	0	0	0	33	0	23	19	0	36	0	0	0
79	Bacteria	Bacteroidetes	Bacteroidia	Bacteroidales	Bacteroidaceae	Anaerorhabdus	Anaerorhabdus_furcosa	0	0	0	150	158	50	0	0	157	61	0	33	129	0	0	0	25	0	0	26	61	0	0	0	65	80	109	31	0	0	80	52	101	42	20	80	27	0	31	39	0	200
80	Bacteria	Firmicutes	Clostridia	Clostridiales	Lachnospiraceae	Anaerostipes	Anaerostipes_butyraticus	0	0	0	29	113	13	75	0	48	0	0	0	49	71	0	0	27	0	0	0	0	101	0	0	32	33	0	119	0	248	0	0	35	56	18	51	73	0	20	0	0	29
81	Bacteria	Firmicutes	Clostridia	Clostridiales	Lachnospiraceae	Anaerostipes	Anaerostipes_caccae	0	0	0	0	0	0	0	0	27	0	0	0	0	0	0	0	0	0	0	0	0	0	0	0	0	0	0	0	0	0	0	0	0	0	0	0	0	0	0	0	0	0
82	Bacteria	Firmicutes	Clostridia	Clostridiales	Lachnospiraceae	Anaerostipes	Anaerostipes_hadrus	0	0	0	105	289	28	146	22	67	21	0	92	165	169	71	24	73	0	0	30	21	185	56	47	43	89	23	313	0	536	45	21	176	190	0	64	647	43	106	43	0	152
83	Bacteria	Firmicutes	Clostridia	Clostridiales	Lachnospiraceae	Anaerostipes	Anaerostipes_rhamnosivorans	0	0	0	0	0	0	176	0	22	0	0	0	0	0	0	0	0	0	0	35	0	0	20	0	0	0	0	32	0	31	0	0	40	0	0	24	96	0	27	0	0	15
84	Bacteria	Firmicutes	Clostridia	Clostridiales	Lachnospiraceae	Anaerotaenia	Anaerotaenia_torta	0	0	0	0	0	126	24	13	0	0	0	0	0	0	0	0	0	0	0	0	0	46	0	0	0	0	0	0	58	63	0	0	0	0	134	0	34	89	0	0	0	0
85	Bacteria	Firmicutes	Clostridia	Clostridiales	Lachnospiraceae	Anaerotignum	Anaerotignum_aminivorans	0	17	0	0	0	0	244	35	32	0	0	0	0	0	30	76	0	0	0	15	0	0	0	0	12	18	0	0	0	0	0	0	0	0	0	51	16	0	50	0	0	36
86	Bacteria	Firmicutes	Clostridia	Clostridiales	Lachnospiraceae	Anaerotignum	Anaerotignum_faecicola	0	0	0	0	0	0	79	0	16	0	0	0	0	0	0	44	0	0	0	0	0	0	0	0	13	0	0	0	0	0	0	0	0	0	0	24	0	0	0	0	0	0
87	Bacteria	Firmicutes	Clostridia	Clostridiales	Lachnospiraceae	Anaerotignum	Anaerotignum_lactatifermentans	0	31	0	0	0	38	333	29	0	23	0	0	0	0	25	89	0	0	0	0	0	13	0	0	17	27	0	0	0	0	0	0	0	29	0	0	17	0	24	0	0	59
88	Bacteria	Firmicutes	Clostridia	Clostridiales	Lachnospiraceae	Anaerotignum	Anaerotignum_propionicum	0	0	0	0	0	0	40	0	0	0	0	0	0	0	0	0	0	0	0	0	0	0	0	0	0	0	0	0	0	0	0	0	0	0	0	20	0	0	0	0	0	0
89	Bacteria	Firmicutes	Clostridia	Clostridiales	Ruminococcaceae	Anaerotruncus	Anaerotruncus_colihominis	0	0	0	0	0	0	15	0	0	0	0	0	0	0	0	0	0	0	0	0	0	0	0	0	0	0	0	0	0	0	0	0	0	0	0	0	0	0	0	0	0	0
90	Bacteria	Firmicutes	Clostridia	Clostridiales	Ruminococcaceae	Anaerotruncus	Anaerotruncus_rubiinfantis	20	0	0	43	35	28	133	37	84	30	0	34	112	33	66	35	24	0	0	62	22	27	77	48	29	51	20	0	0	13	33	288	80	38	0	111	35	52	55	218	0	12
91	Bacteria	Firmicutes	Clostridia	Clostridiales		Anaerovirgula	Anaerovirgula_multivorans	0	0	0	0	0	0	0	0	0	0	0	0	0	0	0	0	0	0	0	0	0	0	0	0	0	0	0	0	0	0	0	0	0	0	0	0	0	0	0	0	0	0
92	Bacteria	Firmicutes	Clostridia	Clostridiales	Clostridiales Family XIII. Incertae Sedis	Anaerovorax	Anaerovorax_odorimutans	0	0	0	0	60	0	0	0	35	0	0	0	0	0	0	0	0	0	0	0	0	0	0	0	17	0	0	0	0	0	0	0	0	0	0	0	0	0	0	0	0	0
93	Bacteria	Proteobacteria	Gammaproteobacteria	Legionellales	Coxiellaceae	Aquicella	Aquicella_siphonis	0	0	0	0	0	0	0	0	0	0	0	0	0	0	0	0	0	0	0	0	0	0	0	0	0	12	0	0	0	0	0	0	0	0	0	0	0	0	0	0	0	0
94	Bacteria	Armatimonadetes	Armatimonadia	Armatimonadales	Armatimonadaceae	Armatimonas	Armatimonas_rosea	0	0	0	0	0	0	0	0	0	0	0	0	0	0	0	0	0	0	0	0	0	0	0	0	0	0	0	0	0	0	0	0	0	0	0	0	0	0	0	0	0	0
95	Bacteria	Actinobacteria	Coriobacteriia	Eggerthellales	Eggerthellaceae	Asaccharobacter	Asaccharobacter_celatus	0	0	0	0	0	0	0	0	0	0	0	0	0	0	0	14	0	0	0	0	21	0	18	0	0	0	55	0	19	16	21	0	0	0	0	0	0	0	27	0	0	0
96	Bacteria	Firmicutes	Bacilli	Bacillales	Bacillaceae	Bacillus	Bacillus_anthracis	0	0	0	26	0	0	0	0	0	19	0	0	0	0	0	0	0	0	0	0	0	0	0	0	0	59	0	0	0	0	0	0	0	23	0	0	0	0	0	0	0	0
97	Bacteria	Firmicutes	Bacilli	Bacillales	Bacillaceae	Bacillus	Bacillus_cereus	0	0	0	161	0	18	0	0	0	61	0	29	0	0	43	41	0	0	0	0	0	0	31	40	64	141	0	0	0	0	0	57	62	68	0	0	0	0	0	37	0	22
98	Bacteria	Firmicutes	Bacilli	Bacillales	Bacillaceae	Bacillus	Bacillus_cohnii	0	0	0	0	0	0	0	0	0	40	0	0	0	0	0	0	0	0	0	0	0	0	0	0	0	17	0	0	0	0	0	0	0	55	0	0	0	0	0	0	0	14
99	Bacteria	Firmicutes	Bacilli	Bacillales	Bacillaceae	Bacillus	Bacillus_ginsengihumi	0	0	0	0	0	0	0	0	0	0	0	0	0	0	0	0	0	0	0	0	0	0	0	0	0	0	0	0	0	0	0	0	0	0	0	0	0	0	0	0	0	0
100	Bacteria	Firmicutes	Bacilli	Bacillales	Bacillaceae	Bacillus	Bacillus_glycinifermentans	0	0	0	17	0	0	0	0	0	0	0	0	0	0	0	0	0	0	0	0	0	0	0	0	0	0	0	0	0	0	0	0	0	0	0	0	0	0	0	0	0	0
101	Bacteria	Firmicutes	Bacilli	Bacillales	Bacillaceae	Bacillus	Bacillus_oryziterrae	0	0	0	0	0	0	0	0	0	32	0	0	0	0	0	0	0	0	0	0	0	0	0	0	0	0	0	0	0	0	0	0	0	21	0	0	0	0	0	0	0	0
102	Bacteria	Firmicutes	Bacilli	Bacillales	Bacillaceae	Bacillus	Bacillus_tamaricis	0	0	0	15	0	0	0	0	0	0	0	0	0	0	0	0	0	0	0	0	0	0	0	0	0	0	0	0	0	0	0	0	0	0	0	0	0	0	0	0	0	0
103	Bacteria	Firmicutes	Bacilli	Bacillales	Bacillaceae	Bacillus	Bacillus_thuringiensis	0	0	0	206	0	51	0	0	46	94	0	49	47	0	46	0	54	0	0	33	30	0	57	55	61	274	47	44	0	0	0	77	50	90	0	52	36	0	0	88	0	47
104	Bacteria	Bacteroidetes	Bacteroidia	Bacteroidales			Bacteroidales_bacterium_CF	21	20	0	0	40	101	335	0	73	120	0	76	199	130	87	273	19	0	0	640	251	50	79	73	211	37	77	0	0	0	1247	203	28	17	0	42	21	0	169	133	0	254
105	Bacteria	Bacteroidetes	Bacteroidia	Bacteroidales	Bacteroidaceae	Bacteroides	Bacteroides_acidifaciens	0	940	0	31	0	234	421	0	64	156	0	71	0	426	154	401	0	0	0	3910	76	70	130	26	39	119	78	0	86	0	595	41	21	34	375	245	517	0	1336	344	0	447
106	Bacteria	Bacteroidetes	Bacteroidia	Bacteroidales	Bacteroidaceae	Bacteroides	Bacteroides_caecimuris	0	0	0	0	0	50	49	0	0	0	0	29	25	29	108	57	0	0	0	38	0	54	75	24	0	37	55	0	0	0	59	18	0	0	43	35	42	0	61	47	0	0
107	Bacteria	Bacteroidetes	Bacteroidia	Bacteroidales	Bacteroidaceae	Bacteroides	Bacteroides_cellulosilyticus	0	0	0	0	0	0	0	0	0	0	0	0	0	0	0	0	0	0	0	0	0	0	0	0	0	0	0	0	0	0	0	0	0	0	0	0	0	0	0	0	0	0
108	Bacteria	Bacteroidetes	Bacteroidia	Bacteroidales	Bacteroidaceae	Bacteroides	Bacteroides_clarus	0	0	0	0	0	0	0	0	0	0	0	0	0	0	0	0	0	0	0	0	0	0	0	0	0	0	0	0	0	0	0	0	0	0	0	0	0	0	0	0	0	0
109	Bacteria	Bacteroidetes	Bacteroidia	Bacteroidales	Bacteroidaceae	Bacteroides	Bacteroides_fragilis	0	0	0	0	0	0	27	0	0	0	0	0	26	0	0	0	0	0	0	23	0	0	0	0	0	0	22	0	0	0	48	0	0	0	0	0	0	0	0	18	0	0
110	Bacteria	Bacteroidetes	Bacteroidia	Bacteroidales	Bacteroidaceae	Bacteroides	Bacteroides_graminisolvens	0	0	0	0	0	0	0	0	0	0	0	18	19	0	0	0	0	0	0	0	0	0	0	0	0	0	0	0	0	0	0	0	0	0	0	0	0	0	0	0	0	0
111	Bacteria	Bacteroidetes	Bacteroidia	Bacteroidales	Bacteroidaceae	Bacteroides	Bacteroides_helcogenes	0	0	0	0	0	0	0	0	0	0	0	0	0	0	0	0	0	0	0	0	0	0	0	0	0	0	0	0	0	0	0	0	0	0	0	0	0	0	0	0	0	0
112	Bacteria	Bacteroidetes	Bacteroidia	Bacteroidales	Bacteroidaceae	Bacteroides	Bacteroides_intestinalis	0	0	0	0	0	14	19	0	0	0	0	24	0	11	40	39	0	0	0	51	0	0	49	0	21	0	117	0	0	0	30	0	0	0	44	29	0	0	36	0	0	0
113	Bacteria	Bacteroidetes	Bacteroidia	Bacteroidales	Bacteroidaceae	Bacteroides	Bacteroides_mediterraneensis	0	0	0	0	0	0	0	0	0	0	0	0	0	0	0	0	0	0	0	0	0	0	0	0	0	18	0	0	0	0	16	0	0	0	17	0	0	0	0	21	0	0
114	Bacteria	Bacteroidetes	Bacteroidia	Bacteroidales	Bacteroidaceae	Bacteroides	Bacteroides_ovatus	0	0	0	0	0	0	0	0	0	0	0	0	0	0	0	0	0	0	0	0	0	0	0	0	0	0	0	0	0	0	0	0	0	0	0	0	0	0	0	0	0	0
115	Bacteria	Firmicutes	Clostridia	Clostridiales			Bacteroides_pectinophilus	0	0	0	15	0	0	49	0	22	0	0	0	0	0	0	0	0	0	0	0	0	0	22	11	0	0	0	25	0	43	0	0	18	13	0	0	223	0	15	0	0	0
116	Bacteria	Bacteroidetes	Bacteroidia	Bacteroidales	Bacteroidaceae	Bacteroides	Bacteroides_rodentium	0	0	0	0	0	0	161	0	0	0	0	39	0	0	34	39	0	0	0	18	0	0	45	0	0	0	34	0	0	0	23	0	0	0	0	21	0	0	20	0	0	0
117	Bacteria	Bacteroidetes	Bacteroidia	Bacteroidales	Bacteroidaceae	Bacteroides	Bacteroides_thetaiotaomicron	0	0	0	0	0	0	0	0	0	0	0	0	0	0	0	0	0	0	0	0	0	0	0	0	0	0	0	0	0	0	0	0	0	0	0	0	0	0	0	0	0	0
118	Bacteria	Bacteroidetes	Bacteroidia	Bacteroidales	Bacteroidaceae	Bacteroides	Bacteroides_uniformis	0	0	0	0	0	27	277	0	35	0	0	0	0	44	445	166	0	0	0	40	0	21	319	46	28	26	193	0	0	30	71	0	0	0	45	56	0	0	211	31	0	13
119	Bacteria	Bacteroidetes	Bacteroidia	Bacteroidales	Bacteroidaceae	Bacteroides	Bacteroides_zoogleoformans	0	0	0	0	0	0	0	0	0	0	0	0	0	0	0	0	0	0	0	0	0	0	0	0	0	0	0	0	0	0	0	0	0	0	0	0	0	0	0	0	0	0
120	Bacteria	Firmicutes	Bacilli	Bacillales	Thermoactinomycetaceae	Baia	Baia_soyae	0	0	0	0	0	0	0	0	0	0	0	0	0	0	0	0	0	0	0	0	0	0	0	0	0	0	0	0	0	0	0	0	0	0	0	0	0	0	0	0	0	0
121	Bacteria	Firmicutes	Clostridia	Clostridiales	Lachnospiraceae	Bariatricus	Bariatricus_massiliensis	21	0	0	87	560	44	182	18	174	37	0	0	199	333	45	93	55	0	0	18	59	442	0	0	51	191	89	370	0	1535	0	14	200	300	45	57	205	116	15	0	0	209
122	Bacteria	Bacteroidetes	Bacteroidia	Bacteroidales	Barnesiellaceae	Barnesiella	Barnesiella_intestinihominis	0	0	0	0	0	14	20	0	0	16	0	21	85	0	0	30	27	0	0	28	62	0	20	0	16	0	16	25	0	0	42	0	0	0	0	0	0	0	38	0	0	0
123	Bacteria	Bacteroidetes	Bacteroidia	Bacteroidales	Barnesiellaceae	Barnesiella	Barnesiella_viscericola	0	0	0	0	13	0	11	0	0	0	0	22	57	0	0	0	0	0	0	0	16	0	0	0	17	0	0	15	0	0	32	25	0	0	0	0	0	0	0	14	0	0
124	Bacteria	Proteobacteria	Alphaproteobacteria	Rhizobiales	Bartonellaceae	Bartonella	Bartonella_australis	0	0	0	0	0	0	0	0	0	0	0	0	0	0	0	0	0	0	0	0	0	0	0	0	0	0	0	0	0	0	0	0	0	0	0	0	0	0	0	0	0	0
125	Bacteria	Proteobacteria	Alphaproteobacteria	Rhizobiales	Bartonellaceae	Bartonella	Bartonella_bacilliformis	0	0	0	0	0	0	0	0	0	0	0	0	0	0	0	0	0	0	0	0	0	0	0	0	0	0	0	0	0	0	0	0	0	0	0	0	0	0	0	0	0	0
126	Bacteria	Proteobacteria	Alphaproteobacteria	Rhizobiales	Bartonellaceae	Bartonella	Bartonella_grahamii	0	0	0	0	0	0	0	0	0	0	0	0	0	0	0	0	0	0	0	17	0	0	0	0	0	0	0	0	0	0	0	0	0	0	0	0	0	0	0	0	0	0
127	Bacteria	Proteobacteria	Alphaproteobacteria	Rhizobiales	Bartonellaceae	Bartonella	Bartonella_vinsonii	0	0	0	0	0	0	0	0	0	0	0	0	0	0	0	0	0	0	0	0	0	0	0	0	0	0	0	0	0	0	0	0	0	0	0	11	0	0	0	0	0	0
128	Bacteria	Firmicutes	Clostridia	Clostridiales	Clostridiaceae	Beduini	Beduini_massiliensis	0	24	0	1091	793	723	39	364	78	0	0	0	28	61	81	97	36	0	0	0	0	251	26	40	79	18	0	150	82	0	200	2961	47	21	0	141	0	0	298	1666	0	0
129	Bacteria	Actinobacteria	Actinobacteria	Bifidobacteriales	Bifidobacteriaceae	Bifidobacterium	Bifidobacterium_adolescentis	0	0	0	0	0	0	0	0	0	0	0	0	0	0	0	0	0	0	0	0	0	0	0	0	0	0	0	0	0	0	0	0	0	0	0	0	0	0	0	0	0	0
130	Bacteria	Actinobacteria	Actinobacteria	Bifidobacteriales	Bifidobacteriaceae	Bifidobacterium	Bifidobacterium_animalis	0	0	0	78	0	0	0	0	0	45	18	0	35	0	0	0	0	26	120	0	129	117	0	0	0	18	0	0	101	0	0	0	0	0	0	0	12	0	0	0	0	0
131	Bacteria	Actinobacteria	Actinobacteria	Bifidobacteriales	Bifidobacteriaceae	Bifidobacterium	Bifidobacterium_pseudocatenulatum	0	0	0	0	0	0	0	0	0	0	0	0	0	0	0	0	0	0	0	0	0	0	0	0	0	0	0	0	0	0	0	0	0	0	0	0	0	0	0	0	4	0
132	Bacteria	Actinobacteria	Actinobacteria	Bifidobacteriales	Bifidobacteriaceae	Bifidobacterium	Bifidobacterium_pseudolongum	0	0	0	20	0	0	0	0	0	40	0	0	101	0	0	0	0	17	86	0	28	13	0	0	0	134	27	31	11	0	0	0	0	145	24	0	57	0	0	0	0	61
133	Bacteria	Acidobacteria	Blastocatellia	Blastocatellales	Blastocatellaceae	Blastocatella	Blastocatella_fastidiosa	0	0	0	0	0	0	0	0	0	0	0	0	0	0	0	0	0	0	0	0	0	0	0	0	0	0	0	0	0	0	0	14	0	0	0	0	0	0	0	0	0	0
134	Bacteria	Firmicutes	Clostridia	Clostridiales	Lachnospiraceae	Blautia	Blautia_coccoides	0	0	0	0	0	24	32	0	0	0	0	0	0	0	0	0	0	0	0	0	0	22	0	0	0	0	0	0	28	19	0	0	0	0	0	0	139	0	17	0	0	0
135	Bacteria	Firmicutes	Clostridia	Clostridiales	Lachnospiraceae	Blautia	Blautia_glucerasea	0	0	0	18	0	62	138	23	201	0	0	0	0	58	0	0	20	0	0	0	0	48	21	0	0	0	83	36	11	31	0	17	59	42	0	30	165	31	58	0	0	13
136	Bacteria	Firmicutes	Clostridia	Clostridiales	Lachnospiraceae	Blautia	Blautia_hansenii	0	0	0	0	0	35	39	0	22	0	0	0	0	0	0	0	0	0	0	0	0	129	0	0	0	18	30	0	20	16	0	15	28	0	49	0	28	15	0	0	0	0
137	Bacteria	Firmicutes	Clostridia	Clostridiales	Lachnospiraceae	Blautia	Blautia_hydrogenotrophica	0	0	0	0	0	0	0	0	0	0	0	0	0	0	0	0	0	0	0	0	0	22	0	0	0	0	13	0	0	0	0	0	0	0	0	0	0	20	0	0	0	0
138	Bacteria	Firmicutes	Clostridia	Clostridiales	Lachnospiraceae	Blautia	Blautia_luti	0	0	0	149	0	24	158	22	59	0	0	0	111	86	0	17	14	0	0	0	0	150	42	29	0	0	80	276	0	845	0	17	219	0	17	16	417	37	59	0	0	127
139	Bacteria	Firmicutes	Clostridia	Clostridiales	Lachnospiraceae	Blautia	Blautia_marasmi	0	0	0	0	0	0	0	0	0	0	0	0	0	0	0	0	0	0	0	0	0	0	0	0	0	0	0	0	0	0	0	0	0	0	0	0	0	0	0	0	0	0
140	Bacteria	Firmicutes	Clostridia	Clostridiales	Lachnospiraceae	Blautia	Blautia_producta	35	0	0	166	124	907	489	55	505	25	0	59	118	155	30	62	82	0	25	42	16	2532	56	87	209	57	163	341	1029	1064	42	80	453	146	1847	49	717	163	154	67	0	150
141	Bacteria	Firmicutes	Clostridia	Clostridiales	Lachnospiraceae	Blautia	Blautia_schinkii	0	0	0	15	0	0	0	0	0	0	0	0	16	0	0	0	0	0	0	0	0	12	0	0	0	0	0	30	0	73	0	0	24	0	0	0	36	0	0	0	0	17
142	Bacteria	Firmicutes	Clostridia	Clostridiales	Lachnospiraceae	Blautia	Blautia_sp._N6H1_15	0	0	0	0	0	25	29	0	37	0	0	0	0	16	0	0	0	0	0	0	0	53	0	0	0	0	0	0	23	11	0	29	0	0	45	0	20	23	0	25	0	0
143	Bacteria	Firmicutes	Clostridia	Clostridiales	Lachnospiraceae	Blautia	Blautia_sp._SC05B48	27	17	0	77	86	145	137	16	87	51	0	22	71	56	20	26	29	0	0	22	21	68	97	17	23	0	0	137	85	362	0	19	186	252	175	39	915	88	103	20	0	146
144	Bacteria	Firmicutes	Clostridia	Clostridiales	Lachnospiraceae	Blautia	Blautia_sp._YL58	0	0	0	32	41	25	180	0	192	0	0	0	21	39	0	31	27	0	0	0	49	95	15	0	0	0	73	35	14	81	0	33	52	90	23	19	118	0	54	18	0	31
145	Bacteria	Spirochaetes	Spirochaetia	Brachyspirales	Brachyspiraceae	Brachyspira	Brachyspira_aalborgi	0	0	0	44	0	0	0	0	0	0	0	0	0	0	0	0	0	0	0	0	0	0	0	0	0	0	0	0	0	0	0	51	0	0	0	0	0	0	0	0	0	0
146	Bacteria	Firmicutes	Bacilli	Bacillales	Paenibacillaceae	Brevibacillus	Brevibacillus_agri	0	0	0	0	0	0	0	0	0	0	0	0	0	0	0	0	0	0	0	0	0	0	0	0	0	0	0	0	0	0	0	19	0	0	0	0	0	0	0	14	0	0
147	Bacteria	Firmicutes	Bacilli	Bacillales	Paenibacillaceae	Brevibacillus	Brevibacillus_brevis	0	0	0	26	17	0	0	0	0	0	0	0	0	0	0	0	0	0	0	0	0	0	0	0	0	0	0	0	0	0	0	18	0	0	0	0	0	0	0	29	0	0
148	Bacteria	Acidobacteria	Blastocatellia	Blastocatellales	Pyrinomonadaceae	Brevitalea	Brevitalea_aridisoli	0	0	0	0	0	0	0	0	0	0	0	21	0	0	0	0	0	0	0	0	0	0	0	0	0	0	0	0	0	0	0	0	0	0	0	0	0	0	0	0	0	0
149	Bacteria	Proteobacteria	Alphaproteobacteria	Caulobacterales	Caulobacteraceae	Brevundimonas	Brevundimonas_nasdae	0	0	0	0	0	0	0	0	0	17	0	0	0	0	24	36	0	0	0	0	22	0	25	0	0	0	0	0	0	0	30	0	0	0	0	23	0	0	0	14	0	0
150	Bacteria	Proteobacteria	Alphaproteobacteria	Caulobacterales	Caulobacteraceae	Brevundimonas	Brevundimonas_sp._GW460_12_10_14_LB2	0	0	0	0	0	0	0	0	0	0	0	0	0	0	0	0	0	0	0	0	0	0	16	0	0	0	0	0	0	0	0	0	0	0	0	0	0	0	0	0	0	0
151	Bacteria	Firmicutes	Erysipelotrichia	Erysipelotrichales	Erysipelotrichaceae	Breznakia	Breznakia_blatticola	0	0	0	0	0	0	0	0	0	0	0	0	0	0	0	0	0	0	0	0	0	0	0	0	0	0	0	0	0	0	0	23	0	0	0	14	0	0	0	0	0	0
152	Bacteria	Firmicutes	Erysipelotrichia	Erysipelotrichales	Erysipelotrichaceae	Breznakia	Breznakia_pachnodae	20	0	0	275	19	19	48	23	97	195	0	122	92	0	198	62	80	0	0	145	68	15	74	131	38	390	57	119	0	0	42	367	81	94	0	135	90	0	35	236	0	42
153	Bacteria	Proteobacteria	Betaproteobacteria	Burkholderiales	Burkholderiaceae	Burkholderia	Burkholderia_lata	0	0	0	0	0	0	0	0	0	0	0	0	0	0	0	0	0	0	0	0	0	0	0	0	0	0	0	0	0	0	0	0	0	0	0	0	0	0	0	0	0	0
154	Bacteria	Proteobacteria	Betaproteobacteria	Burkholderiales			Burkholderiales_bacterium_YL45	0	0	0	0	0	0	30	0	0	0	0	0	0	19	0	10	0	0	0	0	0	0	0	0	0	0	0	0	0	0	0	0	0	0	0	0	0	0	31	0	0	0
155	Bacteria	Firmicutes	Clostridia	Clostridiales	Clostridiaceae	Butyricicoccus	Butyricicoccus_faecihominis	0	0	0	70	21	0	0	24	0	27	0	29	0	0	0	0	0	0	0	22	0	0	0	41	28	38	24	0	0	0	18	67	28	55	0	0	0	0	30	49	0	25
156	Bacteria	Firmicutes	Clostridia	Clostridiales	Clostridiaceae	Butyricicoccus	Butyricicoccus_pullicaecorum	0	0	0	99	59	51	53	26	61	154	0	43	129	0	66	78	38	0	0	64	37	0	75	120	118	140	80	45	0	36	49	237	57	142	0	83	49	39	71	132	0	155
157	Bacteria	Bacteroidetes	Bacteroidia	Bacteroidales	Odoribacteraceae	Butyricimonas	Butyricimonas_faecalis	0	0	0	0	0	0	0	0	0	0	0	0	0	0	0	0	0	0	0	0	0	0	0	0	0	0	0	0	0	0	32	0	0	0	0	0	0	0	0	0	0	0
158	Bacteria	Bacteroidetes	Bacteroidia	Bacteroidales	Odoribacteraceae	Butyricimonas	Butyricimonas_faecihominis	0	0	0	0	0	0	0	0	0	0	0	0	0	0	0	17	0	0	0	0	0	0	0	0	0	0	0	0	0	0	0	0	0	0	0	0	0	0	0	0	0	0
159	Bacteria	Bacteroidetes	Bacteroidia	Bacteroidales	Odoribacteraceae	Butyricimonas	Butyricimonas_synergistica	0	0	0	0	0	0	0	0	0	0	0	0	0	0	0	0	0	0	0	14	0	0	0	0	0	0	0	0	0	0	15	0	0	0	0	0	0	0	0	0	0	0
160	Bacteria	Bacteroidetes	Bacteroidia	Bacteroidales	Odoribacteraceae	Butyricimonas	Butyricimonas_virosa	0	0	0	0	0	0	0	0	0	0	0	0	0	0	0	0	0	0	0	0	0	0	0	0	0	0	0	0	0	0	0	0	0	0	0	0	0	0	0	0	0	0
161	Bacteria	Firmicutes	Clostridia	Clostridiales	Lachnospiraceae	Butyrivibrio	Butyrivibrio_crossotus	0	0	0	88	83	0	24	29	64	21	0	80	115	24	26	56	60	0	0	256	36	12	38	138	46	128	25	29	0	57	68	41	53	101	0	46	273	0	49	83	0	86
162	Bacteria	Firmicutes	Clostridia	Clostridiales	Lachnospiraceae	Butyrivibrio	Butyrivibrio_hungatei	0	0	0	0	0	0	0	0	0	0	0	0	0	0	0	0	0	0	0	0	0	0	0	0	0	0	0	0	0	0	0	0	0	0	0	0	39	0	0	0	0	0
163	Bacteria	Firmicutes	Clostridia	Clostridiales	Lachnospiraceae	Butyrivibrio	Butyrivibrio_proteoclasticus	0	0	0	0	0	0	14	0	0	0	0	0	0	0	0	0	0	0	0	0	0	0	0	0	0	0	0	0	0	0	0	0	0	0	0	0	33	0	0	0	0	0
164	Bacteria	Firmicutes	Clostridia	Clostridiales	Caldicoprobacteraceae	Caldicoprobacter	Caldicoprobacter_faecalis	0	0	0	0	0	0	0	0	0	0	0	0	0	0	0	0	0	0	0	0	0	0	0	0	0	0	0	0	0	0	0	0	0	0	0	0	0	0	13	0	1	0
165	Bacteria	Proteobacteria	Deltaproteobacteria	Desulfovibrionales	Desulfovibrionaceae	Desulfovibrio	Candidatus_Desulfovibrio_trichonymphae	0	0	0	0	0	0	0	0	0	0	0	0	0	0	0	0	0	0	0	0	0	0	0	0	0	0	0	0	0	0	0	0	0	0	0	0	0	0	0	0	0	0
166	Bacteria	Tenericutes				Candidatus Izimaplasma	Candidatus_Izimaplasma_sp._HR1	0	0	0	94	0	0	0	0	12	38	0	21	0	0	0	0	19	0	0	24	24	0	0	19	27	54	24	0	0	0	21	23	0	33	0	0	0	0	0	23	0	0
167	Bacteria	Proteobacteria	Alphaproteobacteria	Rhizobiales	Rhizobiaceae	Liberibacter	Candidatus_Liberibacter_americanus	0	0	0	0	0	0	0	0	0	0	0	0	0	0	0	0	0	0	0	0	0	0	0	0	0	0	0	0	0	0	0	0	0	0	0	0	0	0	0	0	0	0
168	Bacteria	Proteobacteria	Alphaproteobacteria	Rickettsiales	Candidatus Midichloriaceae	Candidatus Midichloria	Candidatus_Midichloria_mitochondrii	0	0	0	0	0	0	0	0	0	0	0	0	0	0	0	0	0	0	0	0	0	0	0	22	0	0	0	0	0	0	0	0	0	0	0	0	0	0	0	20	0	0
169	Bacteria	Tenericutes	Mollicutes	Acholeplasmatales	Acholeplasmataceae	Candidatus Phytoplasma	Candidatus_Phytoplasma_australiense	0	0	0	0	0	0	0	0	0	0	0	0	0	0	0	0	0	0	0	0	0	0	0	0	0	34	0	0	0	0	0	19	0	0	0	0	0	0	0	19	0	26
170	Bacteria	Tenericutes	Mollicutes	Acholeplasmatales	Acholeplasmataceae	Candidatus Phytoplasma	Candidatus_Phytoplasma_mali	0	0	0	0	0	0	0	0	0	0	0	0	0	0	0	0	0	0	0	0	0	0	0	0	0	0	0	0	0	0	0	0	0	0	0	0	0	0	0	0	0	0
171	Bacteria	Candidatus Saccharibacteria					Candidatus_Saccharibacteria_bacterium_oral_taxon_488	82	0	0	517	166	27	0	25	551	280	0	571	377	21	835	94	797	0	0	489	347	0	2200	2280	769	1478	661	202	0	0	1104	1552	509	319	32	745	176	104	110	2151	0	788
172	Bacteria	Candidatus Saccharibacteria					Candidatus_Saccharibacteria_bacterium_oral_taxon_955	235	101	0	484	191	0	0	20	381	371	0	561	339	29	667	58	654	0	0	346	477	0	1574	1876	538	1157	941	157	0	0	884	1235	443	223	36	581	159	74	104	1727	0	671
173	Bacteria	Candidatus Saccharibacteria					Candidatus_Saccharibacteria_bacterium_oral_taxon_957	0	0	0	0	0	0	0	0	0	0	0	12	0	0	18	0	11	0	0	0	14	0	12	29	0	0	0	0	0	0	0	45	0	0	0	27	0	0	0	22	0	11
174	Bacteria	Candidatus Saccharibacteria					Candidatus_Saccharibacteria_bacterium_YM_S32_TM7_50_20	31	0	0	199	66	0	0	0	210	179	0	193	155	0	294	39	271	0	0	179	238	0	643	731	282	709	357	70	0	0	450	610	168	99	18	259	78	36	46	795	0	242
175	Bacteria	Candidatus Saccharibacteria					Candidatus_Saccharibacteria_oral_taxon_TM7x	38	15	0	28	0	0	0	0	25	49	0	40	32	0	52	0	45	0	0	26	45	0	132	380	52	134	61	16	0	0	69	102	11	23	0	0	0	0	17	138	0	44
176	Bacteria	Candidatus Saccharibacteria				Candidatus Saccharimonas	Candidatus_Saccharimonas_aalborgensis	90	52	0	153	76	0	0	14	197	148	0	171	136	0	335	31	224	0	0	134	107	0	521	891	396	550	231	67	0	0	305	553	132	135	0	294	78	31	57	565	0	312
177	Bacteria	Firmicutes	Clostridia	Clostridiales	Ruminococcaceae	Caproiciproducens	Caproiciproducens_galactitolivorans	30	0	0	0	0	0	0	0	0	0	0	46	0	0	13	0	0	0	0	0	0	0	0	0	0	0	0	39	0	0	0	0	0	0	0	137	0	0	0	0	0	0
178	Bacteria	Firmicutes	Clostridia	Clostridiales	Ruminococcaceae	Caproiciproducens	Caproiciproducens_sp._NJN_50	26	0	0	13	19	26	25	0	33	22	0	53	34	0	0	13	0	0	0	23	40	0	0	30	30	35	0	25	0	0	0	30	18	34	0	141	22	0	0	26	0	20
179	Bacteria	Proteobacteria	Gammaproteobacteria	Cardiobacteriales	Cardiobacteriaceae	Cardiobacterium	Cardiobacterium_hominis	0	0	0	0	0	0	0	0	0	0	0	0	0	0	0	0	0	0	0	0	0	0	0	0	0	0	0	0	0	0	0	0	0	0	0	0	0	0	0	0	0	0
180	Bacteria	Firmicutes	Bacilli	Lactobacillales	Carnobacteriaceae	Carnobacterium	Carnobacterium_sp._CP1	0	0	0	0	0	0	0	0	0	108	0	0	0	0	0	0	0	0	0	0	0	0	0	0	0	22	0	0	0	0	0	0	18	98	0	0	0	0	0	0	0	21
181	Bacteria	Firmicutes	Clostridia	Clostridiales	Clostridiales Family XIII. Incertae Sedis	Casaltella	Casaltella_massiliensis	0	0	0	20	73	101	0	0	38	0	0	0	0	0	30	0	0	0	0	0	0	0	0	0	143	18	0	18	0	0	0	70	29	0	68	0	0	55	0	0	0	11
182	Bacteria	Firmicutes	Clostridia	Clostridiales	Catabacteriaceae	Catabacter	Catabacter_hongkongensis	0	0	0	0	0	0	0	0	0	0	0	0	0	0	0	0	0	0	0	0	0	0	0	0	0	27	0	0	0	0	0	0	0	0	0	0	0	0	0	0	0	0
183	Bacteria	Firmicutes	Erysipelotrichia	Erysipelotrichales	Erysipelotrichaceae	Catenibacterium	Catenibacterium_mitsuokai	0	0	0	0	0	0	0	0	0	0	0	0	0	0	0	0	0	0	0	0	0	0	0	0	0	0	0	0	0	0	0	20	0	0	0	0	0	0	0	0	0	0
184	Bacteria	Firmicutes	Erysipelotrichia	Erysipelotrichales	Erysipelotrichaceae	Catenisphaera	Catenisphaera_adipataccumulans	0	0	0	0	0	0	0	0	0	0	0	0	0	0	0	0	0	0	0	0	0	11	0	0	0	0	0	0	0	0	0	0	0	0	0	19	0	0	0	0	0	0
185	Bacteria	Firmicutes	Clostridia	Clostridiales	Lachnospiraceae	Cellulosilyticum	Cellulosilyticum_lentocellum	0	0	0	38	0	0	0	0	32	24	0	27	46	0	20	0	0	0	0	60	58	0	0	24	36	76	33	0	0	0	0	15	0	14	0	0	17	0	0	0	0	23
186	Bacteria	Firmicutes	Clostridia	Clostridiales	Lachnospiraceae	Cellulosilyticum	Cellulosilyticum_sp._WCF_2	0	0	0	0	0	0	0	0	0	0	0	0	0	0	0	0	0	0	0	0	0	0	0	0	0	0	0	0	0	0	0	0	0	0	0	0	0	0	0	0	0	19
187	Bacteria	Firmicutes	Clostridia	Clostridiales	Christensenellaceae	Christensenella	Christensenella_massiliensis	0	0	0	0	0	0	28	0	0	0	0	0	0	0	23	0	0	0	0	0	0	0	0	0	0	41	31	0	0	0	0	28	0	0	0	0	0	0	64	0	0	0
188	Bacteria	Firmicutes	Clostridia	Clostridiales	Christensenellaceae	Christensenella	Christensenella_minuta	0	0	0	0	0	0	0	0	0	0	0	0	0	0	0	0	0	0	0	0	0	0	0	0	0	0	19	24	0	0	0	15	0	0	0	0	0	0	0	0	0	0
189	Bacteria	Firmicutes	Clostridia	Clostridiales	Christensenellaceae	Christensenella	Christensenella_sp._Marseille_P3954	0	0	0	17	0	0	0	0	0	0	0	21	0	0	16	0	0	0	0	0	0	0	0	0	0	16	0	15	0	0	0	33	0	0	0	12	0	0	31	0	0	0
190	Bacteria	Bacteroidetes	Flavobacteriia	Flavobacteriales	Weeksellaceae	Chryseobacterium	Chryseobacterium_shandongense	0	0	0	0	0	0	0	0	0	0	0	0	0	0	0	0	0	0	0	0	0	0	0	0	0	0	0	0	0	0	0	0	0	0	0	0	0	0	0	0	0	0
191	Bacteria	Proteobacteria	Gammaproteobacteria	Enterobacterales	Enterobacteriaceae	Citrobacter	Citrobacter_braakii	0	0	0	0	0	0	0	0	0	0	0	0	0	0	0	0	0	0	0	0	0	0	0	0	0	0	0	0	0	0	0	0	0	0	0	0	0	0	0	0	3	0
192	Bacteria	Firmicutes	Clostridia	Clostridiales	Clostridiaceae		Clostridiaceae_bacterium_14S0207	0	0	0	0	0	0	0	0	0	0	0	0	0	0	0	0	0	0	0	16	0	0	0	0	19	0	0	0	0	0	0	0	0	0	0	0	0	0	0	0	0	0
193	Bacteria	Firmicutes	Clostridia	Clostridiales			Clostridiales_bacterium	0	0	0	0	0	0	0	0	0	14	0	0	0	0	0	0	0	0	0	0	0	0	0	0	0	0	0	0	0	0	0	0	0	0	0	0	0	0	0	0	0	0
194	Bacteria	Firmicutes	Clostridia	Clostridiales			Clostridiales_bacterium_CCNA10	0	0	0	12	0	16	81	0	45	0	0	22	15	0	0	0	0	0	0	16	0	0	0	22	16	22	0	53	0	0	0	16	19	0	0	0	36	0	20	18	0	16
195	Bacteria	Firmicutes	Clostridia	Clostridiales	Peptostreptococcaceae	Clostridioides	Clostridioides_difficile	0	0	0	0	0	0	0	0	0	0	0	0	0	0	0	0	0	0	0	0	0	0	0	0	0	27	0	0	73	0	0	0	0	0	33	28	0	0	0	0	0	0
196	Bacteria	Firmicutes	Clostridia	Clostridiales	Clostridiaceae	Clostridium	Clostridium_aceticum	0	0	0	18	0	0	0	0	0	0	0	0	0	0	0	0	0	0	0	0	0	0	0	0	0	0	0	0	0	0	0	0	0	0	0	0	0	0	0	17	0	0
197	Bacteria	Firmicutes	Clostridia	Clostridiales	Clostridiaceae	Clostridium	Clostridium_acetobutylicum	0	0	0	0	0	15	0	0	0	0	0	0	0	0	0	0	0	0	0	0	0	0	0	0	0	0	0	0	0	0	0	0	0	0	0	0	0	0	0	0	0	26
198	Bacteria	Firmicutes	Clostridia	Clostridiales	Lachnospiraceae	Lachnoclostridium	Clostridium_aminophilum	0	0	0	0	0	0	0	0	11	0	0	0	0	0	0	0	0	0	0	0	0	0	0	0	0	0	0	0	0	0	0	0	0	0	0	0	0	0	0	0	0	0
199	Bacteria	Firmicutes	Clostridia	Clostridiales	Clostridiaceae	Clostridium	Clostridium_aurantibutyricum	0	0	0	0	0	0	0	0	0	0	0	0	0	0	0	0	0	0	0	0	0	0	0	0	0	0	0	0	0	0	0	0	0	0	0	0	0	0	0	0	0	0
200	Bacteria	Firmicutes	Clostridia	Clostridiales	Clostridiaceae	Clostridium	Clostridium_botulinum	0	0	0	0	0	0	0	0	43	32	0	0	0	0	0	0	0	0	0	33	27	0	0	24	0	28	0	0	0	0	0	0	0	0	0	30	0	0	0	36	0	0
201	Bacteria	Firmicutes	Clostridia	Clostridiales	Ruminococcaceae		Clostridium_cellulosi	0	0	0	0	0	0	0	0	0	0	0	0	0	0	0	0	0	0	0	0	0	0	0	0	0	0	0	0	0	0	0	0	0	0	0	52	0	0	0	0	0	0
202	Bacteria	Firmicutes	Erysipelotrichia	Erysipelotrichales	Erysipelotrichaceae	Erysipelatoclostridium	Clostridium_cocleatum	15	1224	0	319	0	45	1051	57	469	474	107	0	250	0	133	73	141	69	0	992	359	625	65	55	101	12	0	43	0	175	24	129	328	52	0	1960	433	219	0	15	0	46
203	Bacteria	Firmicutes	Clostridia	Clostridiales	Lachnospiraceae	Tyzzerella	Clostridium_colinum	0	0	0	0	0	0	0	0	0	0	0	0	0	0	13	0	0	0	0	0	0	0	0	0	0	0	0	0	0	0	0	0	0	0	0	0	0	0	0	0	0	0
204	Bacteria	Firmicutes	Clostridia	Clostridiales	Clostridiaceae	Clostridium	Clostridium_cylindrosporum	0	0	0	0	0	0	0	0	0	0	0	0	0	0	0	0	17	0	0	22	0	0	0	0	0	0	0	0	0	0	0	0	0	0	0	0	0	0	0	0	0	0
205	Bacteria	Firmicutes	Clostridia	Clostridiales	Peptostreptococcaceae	Romboutsia	Clostridium_dakarense	0	0	0	0	0	0	0	0	0	0	0	0	0	0	0	0	0	0	0	0	0	0	0	0	0	0	0	0	0	0	0	0	0	0	0	0	0	0	0	0	0	0
206	Bacteria	Firmicutes	Clostridia	Clostridiales	Lachnospiraceae	Lachnoclostridium	Clostridium_fimetarium	0	0	0	0	0	0	61	0	20	0	0	0	0	0	0	0	0	0	0	35	0	0	0	34	0	36	0	18	0	0	0	0	12	0	0	21	0	0	0	0	0	0
207	Bacteria	Firmicutes	Clostridia	Clostridiales	Clostridiaceae	Clostridium	Clostridium_formicaceticum	0	0	0	98	41	0	16	0	42	30	0	35	29	0	0	0	25	0	0	24	15	0	38	88	28	30	0	36	0	0	25	47	72	22	0	0	23	0	20	75	0	0
208	Bacteria	Firmicutes	Clostridia	Clostridiales	Clostridiaceae	Clostridium	Clostridium_grantii	0	0	0	0	0	0	0	0	92	0	0	45	0	0	37	0	32	0	0	256	0	0	0	0	83	13	0	41	0	0	0	48	69	0	0	102	0	0	0	0	0	0
209	Bacteria	Firmicutes	Clostridia	Clostridiales	Lachnospiraceae	Lachnoclostridium	Clostridium_herbivorans	0	0	0	0	0	0	13	0	0	0	0	0	0	0	0	0	0	0	0	0	0	0	0	0	0	0	0	0	0	0	0	0	0	0	0	0	0	0	0	0	0	0
210	Bacteria	Firmicutes	Clostridia	Clostridiales	Lachnospiraceae	Lachnoclostridium	Clostridium_hylemonae	0	0	0	0	116	17	75	0	394	15	0	18	100	79	0	41	20	0	0	0	280	88	0	0	11	45	0	76	0	141	0	25	49	48	0	45	130	0	12	0	0	26
211	Bacteria	Firmicutes	Erysipelotrichia	Erysipelotrichales	Erysipelotrichaceae	Erysipelatoclostridium	Clostridium_innocuum	0	0	0	14	0	0	19	0	23	0	0	27	17	0	0	0	0	0	0	28	32	0	0	0	16	74	0	0	0	0	33	41	15	17	0	24	0	0	0	0	0	21
212	Bacteria	Firmicutes	Clostridia	Clostridiales	Clostridiaceae	Clostridium	Clostridium_jeddahense	0	0	0	0	0	0	0	0	0	0	0	0	0	0	0	0	0	0	0	0	0	0	0	0	0	0	0	0	0	0	0	0	0	0	0	0	0	0	0	0	0	0
213	Bacteria	Firmicutes	Clostridia	Clostridiales	Clostridiaceae	Clostridium	Clostridium_kluyveri	0	0	0	0	0	12	0	0	0	0	0	0	0	0	0	0	0	0	0	0	0	0	0	0	0	0	0	0	0	0	0	0	0	0	0	0	0	0	0	0	0	0
214	Bacteria	Firmicutes	Clostridia	Clostridiales	Ruminococcaceae		Clostridium_leptum	0	0	0	0	0	0	0	0	0	0	0	0	0	0	0	0	0	0	0	0	0	0	0	0	0	0	0	0	0	0	0	0	0	0	0	0	0	0	13	0	0	0
215	Bacteria	Firmicutes	Clostridia	Clostridiales	Clostridiaceae	Clostridium	Clostridium_merdae	70	0	0	17	15	15	74	0	27	0	0	73	18	0	14	0	0	0	0	17	0	0	0	24	0	22	0	58	0	0	0	12	16	20	0	359	0	0	19	0	0	0
216	Bacteria	Firmicutes	Clostridia	Clostridiales	Ruminococcaceae		Clostridium_methylpentosum	0	0	0	30	0	22	0	0	20	20	0	28	28	0	0	0	0	0	0	26	0	0	0	19	36	19	0	0	0	0	0	57	17	0	0	18	0	0	35	35	0	0
217	Bacteria	Firmicutes	Clostridia	Clostridiales	Clostridiaceae	Clostridium	Clostridium_paraputrificum	0	0	0	28	0	0	0	0	0	22	0	0	25	0	32	0	0	0	0	0	0	0	0	49	0	13	0	31	0	0	0	0	18	0	0	0	0	0	0	54	0	0
218	Bacteria	Firmicutes	Clostridia	Clostridiales	Clostridiaceae	Clostridium	Clostridium_pascui	0	0	0	0	0	0	0	0	0	0	0	17	0	0	0	0	0	0	0	17	0	0	0	0	0	20	0	0	0	0	0	0	0	0	0	0	0	0	0	0	0	0
219	Bacteria	Firmicutes	Clostridia	Clostridiales	Clostridiaceae	Clostridium	Clostridium_perfringens	0	0	0	171	23	24	0	0	24	0	0	43	26	0	0	0	65	0	0	28	39	0	34	44	60	63	0	0	0	0	25	60	40	0	0	0	32	0	0	59	0	30
220	Bacteria	Firmicutes	Clostridia	Clostridiales	Lachnospiraceae	Lachnoclostridium	Clostridium_polysaccharolyticum	0	0	0	0	0	0	60	0	42	0	0	0	0	0	22	0	0	0	0	0	0	0	0	0	0	0	0	0	0	0	0	0	0	0	0	0	29	0	21	0	0	0
221	Bacteria	Firmicutes	Clostridia	Clostridiales	Lachnospiraceae	Lachnoclostridium	Clostridium_populeti	0	0	0	0	0	12	0	0	0	0	0	0	0	0	0	0	0	0	0	0	0	0	0	0	0	0	0	0	0	0	0	0	0	0	14	0	0	0	0	0	0	0
222	Bacteria	Firmicutes	Clostridia	Clostridiales	Clostridiaceae	Clostridium	Clostridium_putrefaciens	0	0	0	0	0	0	0	0	0	0	0	0	0	0	0	0	0	0	0	0	0	0	0	0	0	0	0	0	0	0	0	0	0	0	0	0	0	0	0	0	0	0
223	Bacteria	Firmicutes	Erysipelotrichia	Erysipelotrichales	Erysipelotrichaceae	Erysipelatoclostridium	Clostridium_saccharogumia	0	0	0	0	0	0	11	0	0	0	0	0	0	0	0	0	0	0	0	0	0	0	0	0	0	0	0	0	0	0	0	0	0	0	0	0	0	0	0	0	0	0
224	Bacteria	Firmicutes	Clostridia	Clostridiales	Lachnospiraceae	Lachnoclostridium	Clostridium_scindens	26	0	0	0	31	0	75	31	232	0	0	20	42	31	0	32	0	0	0	0	216	43	20	0	0	0	0	0	0	19	0	0	0	0	0	18	50	45	32	0	0	11
225	Bacteria	Firmicutes	Clostridia	Clostridiales	Clostridiaceae	Clostridium	Clostridium_sp._BNL1100	124	69	0	800	454	99	30	34	302	322	0	869	384	87	237	253	257	0	0	545	197	0	342	884	322	373	221	132	0	0	215	1005	530	335	28	79	294	25	143	1017	0	266
226	Bacteria	Firmicutes	Clostridia	Clostridiales	Clostridiaceae	Clostridium	Clostridium_sp._CT4	0	0	0	0	0	0	0	0	0	0	0	0	0	0	20	0	0	0	0	0	0	0	0	0	0	0	0	0	0	0	0	0	0	0	0	0	0	0	0	0	0	0
227	Bacteria	Firmicutes	Clostridia	Clostridiales	Clostridiaceae	Clostridium	Clostridium_sp._JN_9	0	0	0	0	0	0	0	0	0	0	0	0	0	0	0	0	0	0	0	0	0	0	0	0	0	15	0	0	0	0	0	0	0	0	0	0	0	0	0	0	0	0
228	Bacteria	Firmicutes	Clostridia	Clostridiales	Clostridiaceae	Clostridium	Clostridium_sp._SY8519	0	0	0	0	13	0	262	17	139	0	0	0	0	25	0	20	20	0	0	0	0	14	20	19	0	15	0	20	0	18	0	0	68	26	0	27	68	0	60	0	0	12
229	Bacteria	Firmicutes	Erysipelotrichia	Erysipelotrichales	Erysipelotrichaceae	Erysipelatoclostridium	Clostridium_spiroforme	0	11	0	134	46	37	182	47	79	23	0	0	45	0	0	18	25	0	0	109	46	55	0	0	26	19	0	33	0	30	0	209	46	0	0	277	58	25	31	103	0	0
230	Bacteria	Firmicutes	Clostridia	Clostridiales	Lachnospiraceae	Lachnoclostridium	Clostridium_symbiosum	0	0	0	0	0	14	81	0	24	0	0	65	0	0	16	0	13	0	0	25	0	0	0	0	32	0	0	0	0	0	0	39	14	0	0	0	0	0	0	0	0	0
231	Bacteria	Firmicutes	Clostridia	Clostridiales	Clostridiaceae	Clostridium	Clostridium_taeniosporum	0	0	0	0	0	0	0	0	0	0	0	0	0	0	0	0	0	0	0	0	0	0	0	0	0	0	0	0	0	0	0	0	0	0	0	0	0	0	0	0	0	0
232	Bacteria	Firmicutes	Clostridia	Clostridiales	Peptostreptococcaceae		Clostridium_thermoalcaliphilum	0	0	0	28	0	0	0	0	0	20	0	0	0	0	25	0	0	0	0	0	0	0	0	0	0	0	0	0	0	0	0	23	0	0	0	0	0	0	0	26	0	0
233	Bacteria	Firmicutes	Clostridia	Clostridiales	Ruminococcaceae		Clostridium_viride	0	0	0	0	0	0	25	0	24	0	0	0	0	20	0	0	0	0	0	0	0	0	0	0	0	0	0	0	0	13	0	0	0	0	0	0	21	0	0	0	0	0
234	Bacteria	Firmicutes	Clostridia	Clostridiales		Colidextribacter	Colidextribacter_massiliensis	0	0	0	76	38	151	115	0	109	36	0	44	49	13	40	21	53	0	0	168	50	0	20	35	116	94	28	53	0	0	39	42	44	41	17	35	101	0	29	39	0	188
235	Bacteria	Actinobacteria	Coriobacteriia	Coriobacteriales	Coriobacteriaceae	Collinsella	Collinsella_aerofaciens	0	0	0	0	0	0	0	0	0	0	0	0	0	0	0	0	0	0	0	0	0	0	0	0	0	0	0	0	0	0	0	0	0	0	0	0	0	0	0	0	0	0
236	Bacteria	Proteobacteria	Betaproteobacteria	Burkholderiales	Comamonadaceae	Comamonas	Comamonas_testosteroni	0	0	0	0	0	0	0	0	0	0	0	0	0	0	0	0	0	0	0	0	0	0	0	0	0	0	0	0	0	0	0	0	0	0	0	0	0	0	0	0	0	0
237	Bacteria	Firmicutes	Erysipelotrichia	Erysipelotrichales	Erysipelotrichaceae	Coprobacillus	Coprobacillus_cateniformis	0	0	0	0	34	0	0	0	0	0	0	0	0	0	0	0	0	0	0	0	0	0	0	0	0	0	0	0	0	0	0	14	0	0	23	0	0	0	0	0	0	0
238	Bacteria	Bacteroidetes	Bacteroidia	Bacteroidales	Barnesiellaceae	Coprobacter	Coprobacter_fastidiosus	0	0	0	0	0	0	0	0	0	0	0	0	43	0	0	0	0	0	0	13	20	0	0	0	0	0	0	0	0	0	0	0	0	0	0	0	0	0	0	0	0	0
239	Bacteria	Firmicutes	Clostridia	Clostridiales	Lachnospiraceae	Coprococcus	Coprococcus_comes	0	0	0	0	0	0	0	0	0	0	0	0	0	0	0	0	0	0	0	0	0	0	0	0	0	0	0	0	0	13	0	0	0	0	0	0	67	0	0	0	0	0
240	Bacteria	Firmicutes	Clostridia	Clostridiales	Clostridiaceae	Crassaminicella	Crassaminicella_sp._SY095	0	0	0	0	0	0	25	0	0	0	0	0	0	0	0	0	0	0	0	0	0	0	0	0	0	0	0	0	0	0	0	0	0	0	0	0	0	0	0	0	0	0
241	Bacteria	Bacteroidetes	Bacteroidia	Bacteroidales	Odoribacteraceae	Culturomica	Culturomica_massiliensis	36	0	0	0	97	0	111	0	32	0	0	24	100	65	355	0	0	0	0	37	17	80	62	0	0	139	233	0	0	186	36	0	0	33	0	32	43	40	224	17	0	52
242	Bacteria	Firmicutes	Clostridia	Clostridiales	Lachnospiraceae	Cuneatibacter	Cuneatibacter_caecimuris	0	0	0	0	0	0	87	0	0	0	0	0	0	0	0	0	0	0	0	0	0	0	0	0	0	0	0	0	0	0	0	0	0	0	0	0	74	0	0	0	0	0
243	Bacteria	Proteobacteria	Betaproteobacteria	Burkholderiales	Burkholderiaceae	Cupriavidus	Cupriavidus_metallidurans	47	11	0	21	0	0	0	0	119	45	13	17	16	0	29	63	52	0	14	68	62	0	118	38	93	108	38	0	0	12	105	39	49	87	0	48	21	11	30	60	0	81
244	Bacteria	Cyanobacteria		Synechococcales	Synechococcaceae	Cyanobium	Cyanobium_gracile	0	0	0	0	0	0	0	0	0	0	0	0	0	0	0	0	0	0	0	0	0	0	0	0	0	0	0	0	0	0	0	0	0	0	0	0	0	0	0	0	0	0
245	Bacteria	Firmicutes	Bacilli	Bacillales	Bacillaceae	Cytobacillus	Cytobacillus_eiseniae	0	0	0	0	0	0	0	0	0	11	0	0	0	0	0	0	0	0	0	0	0	0	0	0	0	0	0	0	0	0	0	0	0	16	0	0	0	0	0	0	0	0
246	Bacteria	Firmicutes	Clostridia	Clostridiales	Peptococcaceae	Dehalobacterium	Dehalobacterium_formicoaceticum	0	0	0	0	0	0	34	0	0	0	0	0	0	0	0	0	0	0	0	0	0	0	0	0	0	0	0	0	0	0	0	0	0	0	0	0	0	0	0	0	0	0
247	Bacteria	Proteobacteria	Betaproteobacteria	Burkholderiales	Comamonadaceae	Delftia	Delftia_acidovorans	0	0	0	0	0	0	0	0	0	0	0	0	0	0	0	0	0	0	0	0	0	0	20	0	0	0	0	0	0	0	0	0	0	0	0	0	0	0	0	0	0	0
248	Bacteria	Proteobacteria	Betaproteobacteria	Burkholderiales	Comamonadaceae	Delftia	Delftia_tsuruhatensis	0	0	0	0	0	0	0	0	0	0	0	0	0	0	0	26	0	0	0	0	0	0	0	0	0	0	0	0	0	0	0	0	0	0	0	0	0	0	0	0	0	0
249	Bacteria	Firmicutes	Clostridia	Clostridiales	Peptococcaceae	Desulfitispora	Desulfitispora_elongata	0	0	0	0	0	0	0	0	21	0	0	0	0	0	0	0	0	0	0	35	0	0	0	0	17	0	0	0	0	0	0	0	18	0	0	17	0	0	0	0	0	0
250	Bacteria	Firmicutes	Clostridia	Clostridiales	Peptococcaceae	Desulfitobacterium	Desulfitobacterium_metallireducens	0	0	0	0	0	0	0	0	0	46	0	0	0	0	36	0	0	0	0	0	0	0	0	0	0	0	0	39	0	0	0	0	0	0	0	0	0	0	0	70	0	0
251	Bacteria	Proteobacteria	Deltaproteobacteria	Desulfovibrionales	Desulfovibrionaceae	Desulfocurvus	Desulfocurvus_thunnarius	0	0	0	34	0	0	0	0	0	0	0	0	0	0	0	0	0	0	0	0	0	0	0	0	0	0	0	0	0	0	0	0	0	0	0	0	0	0	0	0	0	0
252	Bacteria	Firmicutes	Clostridia	Clostridiales	Peptococcaceae	Desulfotomaculum	Desulfotomaculum_ferrireducens	0	0	0	0	0	97	0	0	0	0	0	0	0	0	0	0	0	0	0	0	0	0	0	0	40	15	0	0	0	0	0	0	0	0	15	0	0	0	0	0	0	97
253	Bacteria	Proteobacteria	Deltaproteobacteria	Desulfovibrionales	Desulfovibrionaceae	Desulfovibrio	Desulfovibrio_desulfuricans	0	0	0	37	0	0	0	0	0	0	0	0	0	0	0	0	0	0	0	0	0	0	0	0	0	21	0	0	0	0	0	0	0	24	0	0	0	0	0	0	0	0
254	Bacteria	Proteobacteria	Deltaproteobacteria	Desulfovibrionales	Desulfovibrionaceae	Desulfovibrio	Desulfovibrio_fairfieldensis	39	0	0	107	42	23	139	85	314	0	0	59	92	52	96	62	30	0	0	56	101	93	148	0	17	0	42	21	0	84	17	33	0	280	22	378	48	53	74	13	0	14
255	Bacteria	Proteobacteria	Deltaproteobacteria	Desulfovibrionales	Desulfovibrionaceae	Desulfovibrio	Desulfovibrio_oxamicus	0	0	0	0	0	0	0	0	0	0	0	0	0	0	0	0	0	0	0	13	0	0	0	0	0	0	19	0	0	0	0	0	0	0	0	0	0	0	0	0	0	0
256	Bacteria	Proteobacteria	Deltaproteobacteria	Desulfovibrionales	Desulfovibrionaceae	Desulfovibrio	Desulfovibrio_piger	0	0	0	24	0	0	0	0	0	0	0	0	0	0	0	0	0	0	0	0	0	0	0	0	0	0	0	0	0	0	0	0	0	24	0	0	0	0	0	0	0	0
257	Bacteria	Proteobacteria	Deltaproteobacteria	Desulfovibrionales	Desulfovibrionaceae	Desulfovibrio	Desulfovibrio_sp._IOR2	0	0	0	0	0	0	0	0	0	0	0	0	0	0	0	0	0	0	0	0	0	0	0	0	0	0	0	0	0	0	0	0	0	0	0	0	0	0	0	0	0	0
258	Bacteria	Proteobacteria	Deltaproteobacteria	Desulfovibrionales	Desulfovibrionaceae	Desulfovibrio	Desulfovibrio_vulgaris	0	0	0	0	31	0	16	0	0	0	0	0	0	0	0	0	0	0	0	0	0	0	0	0	0	26	0	0	0	0	0	0	0	0	0	0	0	0	0	0	0	0
259	Bacteria	Proteobacteria	Deltaproteobacteria	Desulfuromonadales	Desulfuromonadaceae	Desulfuromonas	Desulfuromonas_acetoxidans	0	0	0	45	0	0	0	0	0	0	0	0	0	0	0	0	0	0	0	0	0	0	0	17	0	18	0	0	0	0	0	0	0	0	0	0	0	0	0	0	0	0
260	Bacteria	Proteobacteria	Deltaproteobacteria	Desulfuromonadales	Desulfuromonadaceae	Desulfuromusa	Desulfuromusa_ferrireducens	0	0	0	0	0	0	0	0	0	37	0	0	0	0	22	0	0	0	0	0	0	0	0	0	0	0	0	20	0	0	0	0	0	0	0	28	0	0	0	39	0	0
261	Bacteria	Firmicutes	Erysipelotrichia	Erysipelotrichales	Erysipelotrichaceae	Dielma	Dielma_fastidiosa	43	0	0	81	41	15	0	0	196	20	0	212	68	0	38	34	69	0	0	76	50	20	48	58	178	80	33	95	0	0	127	53	73	29	0	832	16	0	50	40	0	48
262	Bacteria	Firmicutes	Bacilli	Lactobacillales	Carnobacteriaceae	Dolosigranulum	Dolosigranulum_pigrum	0	0	0	0	0	0	0	0	0	0	0	0	0	0	0	0	0	0	0	0	0	0	0	0	0	30	0	0	0	0	0	0	0	0	0	0	0	0	0	25	0	0
263	Bacteria	Firmicutes	Clostridia	Clostridiales	Lachnospiraceae	Dorea	Dorea_formicigenerans	0	0	0	26	179	0	0	0	0	0	0	0	62	59	0	0	0	0	0	0	0	59	0	0	13	39	0	94	0	103	0	0	43	49	0	15	19	0	0	0	0	15
264	Bacteria	Firmicutes	Clostridia	Clostridiales	Ruminococcaceae	Drancourtella	Drancourtella_massiliensis	0	0	0	0	0	0	0	0	17	0	0	25	0	0	0	0	0	0	0	0	0	0	0	0	0	0	0	0	0	0	0	20	0	0	0	0	0	0	0	0	0	0
265	Bacteria	Firmicutes	Erysipelotrichia	Erysipelotrichales	Erysipelotrichaceae	Dubosiella	Dubosiella_newyorkensis	42	91	0	3014	129	81	61	639	2091	710	79	141	2427	483	86	30	2019	883	696	275	3562	3131	65	81	1155	448	59	5766	281	22	5823	520	214	1364	57	204	416	0	3073	20	0	2128
266	Bacteria	Bacteroidetes	Bacteroidia	Bacteroidales	Muribaculaceae	Duncaniella	Duncaniella_sp._B8	61	198	0	634	331	346	687	29	467	491	16	1468	3537	188	845	778	1166	0	16	1124	2346	243	1701	175	1172	532	909	802	27	23	2793	786	320	495	39	207	869	111	1455	507	0	1068
267	Bacteria	Proteobacteria	Gammaproteobacteria	Xanthomonadales	Rhodanobacteraceae	Dyella	Dyella_mobilis	0	0	0	0	0	0	0	0	0	25	0	0	0	0	0	0	0	0	0	0	0	0	0	0	0	0	0	0	0	0	0	0	0	0	0	0	0	0	0	0	0	0
268	Bacteria	Bacteroidetes	Bacteroidia	Bacteroidales	Dysgonomonadaceae	Dysgonomonas	Dysgonomonas_gadei	0	0	0	0	0	0	0	0	0	0	0	0	19	0	0	0	0	0	0	0	0	0	0	0	0	0	0	0	0	0	0	0	0	0	0	0	0	0	0	0	0	0
269	Bacteria	Firmicutes	Clostridia	Clostridiales	Oscillospiraceae	Dysosmobacter	Dysosmobacter_welbionis	0	0	0	133	32	0	216	0	97	22	0	266	56	0	44	38	60	0	0	142	25	16	34	98	21	73	23	57	0	0	41	76	77	74	0	26	91	0	61	88	0	52
270	Bacteria	Actinobacteria	Coriobacteriia	Eggerthellales	Eggerthellaceae	Eggerthella	Eggerthella_lenta	0	0	0	0	0	0	0	0	0	0	0	0	0	0	0	0	0	0	0	13	0	0	0	0	0	0	0	0	0	0	13	0	0	0	0	0	0	0	23	0	0	0
271	Bacteria	Actinobacteria	Coriobacteriia	Eggerthellales	Eggerthellaceae	Eggerthella	Eggerthella_sp._YY7918	0	0	0	0	0	0	0	17	0	0	0	0	0	0	0	0	0	0	0	34	0	0	11	20	0	14	23	0	0	0	0	0	0	0	0	0	0	0	16	0	0	0
272	Bacteria	Actinobacteria	Coriobacteriia	Eggerthellales	Eggerthellaceae	Eggerthella	Eggerthella_timonensis	0	0	0	0	0	0	0	0	21	0	0	0	0	0	0	0	0	0	0	19	0	28	14	21	0	17	25	0	28	33	38	18	0	0	0	0	0	0	0	0	0	0
273	Bacteria	Proteobacteria	Alphaproteobacteria	Kordiimonadales	Kordiimonadaceae	Eilatimonas	Eilatimonas_milleporae	0	0	0	0	0	0	0	0	0	0	0	0	0	0	0	21	0	0	0	0	0	0	0	21	0	0	0	0	0	0	0	0	0	0	0	0	0	0	0	0	0	0
274	Bacteria	Firmicutes	Clostridia	Clostridiales	Lachnospiraceae	Eisenbergiella	Eisenbergiella_massiliensis	68	0	0	115	146	98	436	56	411	25	0	35	192	42	0	32	51	0	0	21	37	45	133	93	26	61	0	193	31	328	30	36	202	392	74	38	2187	59	270	54	0	199
275	Bacteria	Firmicutes	Clostridia	Clostridiales	Lachnospiraceae	Eisenbergiella	Eisenbergiella_tayi	0	0	0	38	0	0	29	0	37	0	0	0	33	12	0	0	0	0	0	0	0	0	16	0	0	0	0	66	0	284	0	0	117	26	0	0	151	34	38	0	0	65
276	Bacteria	Firmicutes	Clostridia	Clostridiales	Clostridiales Family XIII. Incertae Sedis	Emergencia	Emergencia_timonensis	0	0	0	15	176	51	25	0	0	0	0	13	0	15	0	0	0	0	0	0	0	0	0	0	55	0	0	0	0	110	0	28	0	41	39	19	0	19	0	0	0	0
277	Bacteria	Proteobacteria	Gammaproteobacteria	Enterobacterales	Enterobacteriaceae	Enterobacter	Enterobacter_hormaechei	0	0	0	0	0	0	0	0	19	0	0	0	0	0	0	0	0	0	0	0	14	0	0	0	0	0	0	0	0	0	18	0	0	0	0	0	0	0	0	25	0	0
278	Bacteria	Firmicutes	Clostridia	Clostridiales	Lachnospiraceae	Enterocloster	Enterocloster_aldensis	0	0	0	0	0	0	0	0	0	0	0	0	0	0	0	0	0	0	0	0	0	0	0	0	0	0	0	0	0	0	0	0	0	0	0	0	0	0	0	0	0	0
279	Bacteria	Firmicutes	Clostridia	Clostridiales	Lachnospiraceae	Enterocloster	Enterocloster_bolteae	26	0	0	50	31	148	417	38	215	0	0	46	0	164	31	0	51	0	0	0	20	283	34	0	31	0	253	92	0	46	0	76	68	49	16	112	29	68	84	0	0	62
280	Bacteria	Firmicutes	Clostridia	Clostridiales	Lachnospiraceae	Enterocloster	Enterocloster_clostridioformis	0	0	0	0	0	0	0	0	0	0	0	0	0	0	0	0	0	0	0	0	0	0	0	0	0	0	0	0	0	0	0	0	0	0	0	0	0	50	0	0	0	0
281	Bacteria	Firmicutes	Bacilli	Lactobacillales	Enterococcaceae	Enterococcus	Enterococcus_casseliflavus	0	0	0	0	0	0	0	0	0	0	0	0	0	0	0	0	0	0	0	0	0	0	0	0	0	0	0	0	0	0	0	0	0	0	0	0	0	0	0	0	0	0
282	Bacteria	Firmicutes	Bacilli	Lactobacillales	Enterococcaceae	Enterococcus	Enterococcus_cecorum	0	0	0	0	0	0	0	0	0	0	0	0	0	0	0	0	0	0	0	0	0	0	0	0	0	0	0	15	0	0	0	0	0	0	0	0	0	0	0	21	0	0
283	Bacteria	Firmicutes	Bacilli	Lactobacillales	Enterococcaceae	Enterococcus	Enterococcus_faecalis	0	0	0	0	0	0	0	0	0	0	238	0	0	0	0	0	0	12	14613	0	0	0	0	0	0	102	20	0	0	0	12	0	0	74	32	16	16	0	0	0	0	0
284	Bacteria	Firmicutes	Bacilli	Lactobacillales	Enterococcaceae	Enterococcus	Enterococcus_faecium	0	0	0	0	0	0	0	0	0	0	0	0	0	0	0	0	0	27	253	0	0	0	0	0	0	11	0	0	0	0	0	0	0	155	0	0	0	0	0	0	0	0
285	Bacteria	Firmicutes	Bacilli	Lactobacillales	Enterococcaceae	Enterococcus	Enterococcus_gallinarum	0	0	0	0	0	0	0	0	0	0	0	0	0	0	0	0	0	0	0	0	0	0	0	0	0	0	0	0	0	0	0	0	0	0	0	0	0	0	21	0	0	0
286	Bacteria	Firmicutes	Bacilli	Lactobacillales	Enterococcaceae	Enterococcus	Enterococcus_hirae	0	0	0	0	0	0	0	0	0	0	0	0	0	0	0	0	0	14	0	0	0	0	0	0	0	50	0	0	0	0	0	0	0	974	0	0	0	0	0	0	0	0
287	Bacteria	Firmicutes	Bacilli	Lactobacillales	Enterococcaceae	Enterococcus	Enterococcus_mundtii	0	0	0	0	0	0	0	0	0	0	0	0	0	0	0	0	0	0	0	0	0	0	0	0	0	0	0	0	0	0	0	0	0	40	0	0	0	0	0	0	0	0
288	Bacteria	Firmicutes	Bacilli	Lactobacillales	Enterococcaceae	Enterococcus	Enterococcus_sp._CR_Ec1	0	0	0	0	0	0	0	0	0	0	0	0	0	0	0	0	0	0	0	0	0	0	0	0	0	0	0	0	0	0	0	0	0	0	0	0	0	0	0	0	0	0
289	Bacteria	Firmicutes	Bacilli	Lactobacillales	Enterococcaceae	Enterococcus	Enterococcus_sp._FDAARGOS_375	0	0	0	0	0	0	0	0	0	0	0	0	0	0	0	0	0	0	0	0	0	0	0	0	0	0	0	0	0	0	0	0	0	0	0	0	0	0	26	0	0	0
290	Bacteria	Firmicutes	Bacilli	Lactobacillales	Enterococcaceae	Enterococcus	Enterococcus_sp._FDAARGOS_553	0	0	0	0	0	0	0	0	0	0	0	0	0	0	0	0	0	0	0	0	0	0	0	0	0	0	0	0	0	0	0	0	0	0	0	0	0	0	0	0	0	0
291	Bacteria	Firmicutes	Bacilli	Lactobacillales	Enterococcaceae	Enterococcus	Enterococcus_sp._M190262	0	0	0	0	0	0	0	0	0	0	0	0	0	0	0	0	0	0	0	0	0	0	0	0	0	0	0	0	0	0	0	0	0	0	0	0	0	0	0	0	0	0
292	Bacteria	Firmicutes	Bacilli	Lactobacillales	Enterococcaceae	Enterococcus	Enterococcus_sulfureus	0	0	0	0	0	0	0	0	0	0	0	0	0	0	0	0	0	0	0	0	0	0	0	0	0	0	0	0	0	0	0	32	0	0	0	0	0	0	0	22	0	0
293	Bacteria	Actinobacteria	Coriobacteriia	Eggerthellales	Eggerthellaceae	Enterorhabdus	Enterorhabdus_caecimuris	0	0	0	0	0	0	0	0	18	0	0	0	0	0	19	18	0	0	0	19	0	16	19	0	0	0	14	0	0	21	0	0	0	0	0	0	0	0	33	0	0	0
294	Bacteria	Tenericutes	Mollicutes	Entomoplasmatales	Entomoplasmataceae	Entomoplasma	Entomoplasma_luminosum	0	0	0	0	0	0	0	0	0	19	0	0	0	0	21	0	0	0	0	0	0	0	0	0	0	0	0	31	0	0	0	0	0	0	0	0	0	0	0	29	0	0
295	Bacteria	Proteobacteria	Betaproteobacteria	Burkholderiales	Burkholderiaceae	Ephemeroptericola	Ephemeroptericola_cinctiostellae	0	0	0	0	0	0	0	0	0	0	0	0	0	0	0	0	0	0	0	0	0	0	23	24	0	21	0	0	0	0	0	34	0	0	0	0	0	0	0	26	0	0
296	Bacteria	Firmicutes	Clostridia	Clostridiales	Hungateiclostridiaceae	Ercella	Ercella_succinigenes	0	0	0	0	0	13	0	0	0	0	0	0	16	0	0	0	0	0	0	17	0	0	0	19	26	21	0	0	0	0	0	0	0	0	0	0	0	0	0	0	0	38
297	Bacteria	Firmicutes	Erysipelotrichia	Erysipelotrichales	Erysipelotrichaceae	Erysipelatoclostridium	Erysipelatoclostridium_ramosum	36	13	0	165	72	962	95	68	50	0	0	0	14	0	178	0	0	0	0	21	28	191	21	0	45	0	0	16	0	0	33	310	14	0	0	228	16	0	32	179	0	0
298	Bacteria	Firmicutes	Erysipelotrichia	Erysipelotrichales	Erysipelotrichaceae	Erysipelothrix	Erysipelothrix_inopinata	0	0	0	16	0	0	0	0	0	0	0	0	0	0	0	0	0	0	0	0	12	0	0	0	0	0	0	0	0	0	0	0	0	0	0	0	0	0	0	0	0	21
299	Bacteria	Firmicutes	Erysipelotrichia	Erysipelotrichales	Erysipelotrichaceae	Erysipelothrix	Erysipelothrix_larvae	0	0	0	0	0	0	0	0	0	0	0	0	0	0	0	0	0	0	0	0	0	0	0	0	0	0	0	0	0	0	0	12	0	0	0	0	0	0	0	0	0	0
300	Bacteria	Firmicutes	Erysipelotrichia	Erysipelotrichales	Erysipelotrichaceae	Erysipelothrix	Erysipelothrix_piscisicarius	0	0	0	0	0	0	0	0	25	0	0	0	0	0	0	0	0	0	0	0	24	0	0	0	0	0	0	0	0	0	0	0	0	0	0	0	0	0	0	0	0	0
301	Bacteria	Firmicutes	Erysipelotrichia	Erysipelotrichales	Erysipelotrichaceae	Erysipelothrix	Erysipelothrix_tonsillarum	0	0	0	23	24	0	0	0	0	0	0	0	42	0	0	0	0	0	0	0	14	0	0	0	30	0	0	18	0	0	49	0	0	0	0	0	0	0	0	0	0	0
302	Bacteria	Firmicutes	Erysipelotrichia	Erysipelotrichales	Erysipelotrichaceae		Erysipelotrichaceae_bacterium_GAM147	0	60	0	132	142	65	31	50	18	0	0	0	0	0	0	0	0	0	0	0	0	34	0	15	33	19	0	54	0	0	33	436	0	0	0	28	20	0	39	249	0	0
303	Bacteria	Firmicutes	Erysipelotrichia	Erysipelotrichales	Erysipelotrichaceae		Erysipelotrichaceae_bacterium_I46	743	34	0	250	78	135	652	56	1701	226	20	1137	138	26	426	257	290	0	0	646	218	59	678	321	942	603	146	170	0	25	207	578	655	289	30	4946	604	59	249	357	0	120
304	Bacteria	Proteobacteria	Gammaproteobacteria	Enterobacterales	Enterobacteriaceae	Escherichia	Escherichia_coli	0	17	0	39	0	0	0	0	0	93	0	0	0	0	132	45	0	129	386	0	0	0	30	0	19	25	40	0	0	0	24	0	18	314	499	22	13	0	126	0	0	30
305	Bacteria	Firmicutes	Clostridia	Clostridiales	Ruminococcaceae	Ethanoligenens	Ethanoligenens_harbinense	0	0	0	0	0	0	0	0	0	0	0	28	0	0	0	0	0	0	0	0	0	0	0	0	0	0	0	41	0	0	0	0	0	0	0	165	0	0	0	0	0	0
306	Bacteria	Firmicutes	Clostridia	Clostridiales	Clostridiales Family XIII. Incertae Sedis		Eubacterium_brachy	0	0	0	0	68	0	0	0	24	0	0	0	18	0	0	0	0	0	0	0	0	0	0	0	0	21	0	0	0	36	0	73	18	0	0	16	0	35	0	0	0	12
307	Bacteria	Firmicutes	Clostridia	Clostridiales	Eubacteriaceae	Eubacterium	Eubacterium_callanderi	0	0	0	0	0	0	0	0	0	0	0	0	0	0	0	0	0	0	0	0	0	0	0	0	0	0	0	0	0	0	0	0	0	0	35	0	0	0	0	0	0	0
308	Bacteria	Firmicutes	Clostridia	Clostridiales	Eubacteriaceae	Eubacterium	Eubacterium_coprostanoligenes	0	0	0	12	15	15	0	0	0	60	0	24	60	0	0	0	0	0	0	24	318	0	38	453	1526	422	0	66	0	0	132	481	52	33	0	0	19	19	53	118	0	33
309	Bacteria	Firmicutes	Clostridia	Clostridiales	Eubacteriaceae	Eubacterium	Eubacterium_limosum	0	0	0	0	0	0	0	0	0	0	0	0	0	0	0	0	0	0	0	0	0	32	0	0	0	0	28	0	0	0	0	0	0	0	361	0	0	0	0	0	0	0
310	Bacteria	Firmicutes	Clostridia	Clostridiales	Eubacteriaceae	Eubacterium	Eubacterium_oxidoreducens	0	0	0	51	39	0	78	0	45	0	0	18	0	25	0	0	25	0	0	0	0	20	32	56	0	28	0	20	0	33	0	27	94	23	0	20	118	0	53	0	0	20
311	Bacteria	Firmicutes	Clostridia	Clostridiales	Eubacteriaceae	Eubacterium	Eubacterium_ramulus	0	0	0	0	0	0	31	0	13	0	0	0	11	0	0	0	0	0	0	0	0	0	0	0	0	0	0	0	0	0	0	0	0	0	0	0	0	0	0	0	0	0
312	Bacteria	Firmicutes	Clostridia	Clostridiales	Lachnospiraceae		Eubacterium_rectale	0	0	0	0	0	0	14	20	12	0	0	0	0	0	0	0	0	0	0	0	0	0	0	0	0	0	0	0	0	19	0	0	24	0	0	0	63	0	38	0	0	0
313	Bacteria	Firmicutes	Clostridia	Clostridiales	Eubacteriaceae	Eubacterium	Eubacterium_ruminantium	0	0	0	18	45	0	42	0	0	15	0	0	31	0	0	0	0	0	0	0	0	0	46	0	0	0	0	53	0	138	0	0	19	36	0	0	432	13	21	0	0	61
314	Bacteria	Firmicutes	Clostridia	Clostridiales	Ruminococcaceae		Eubacterium_siraeum	0	0	0	38	0	0	20	0	54	24	0	112	23	0	37	29	22	0	0	40	0	0	99	32	34	39	28	0	0	0	35	349	60	28	0	23	26	0	28	296	0	0
315	Bacteria	Firmicutes	Clostridia	Clostridiales	Clostridiales Family XIII. Incertae Sedis		Eubacterium_sulci	0	0	0	18	58	0	0	0	51	39	0	22	33	0	31	0	20	0	0	20	23	0	0	0	31	32	0	26	0	0	0	188	49	25	0	37	43	51	32	24	0	23
316	Bacteria	Firmicutes	Clostridia	Clostridiales	Eubacteriaceae	Eubacterium	Eubacterium_uniforme	0	0	0	0	73	0	0	0	0	0	0	0	16	41	0	0	0	0	0	0	0	46	0	0	0	18	0	46	0	91	0	0	29	43	0	0	20	0	0	0	0	20
317	Bacteria	Firmicutes	Clostridia	Clostridiales	Eubacteriaceae	Eubacterium	Eubacterium_ventriosum	0	0	0	0	0	28	88	0	0	0	0	0	0	0	0	0	0	0	0	0	0	0	0	0	0	0	0	36	0	0	0	0	0	0	0	13	394	0	0	0	0	13
318	Bacteria	Firmicutes	Clostridia	Clostridiales	Eubacteriaceae	Eubacterium	Eubacterium_xylanophilum	0	0	0	0	0	25	0	0	34	0	0	15	17	0	19	0	12	0	0	48	14	0	16	25	11	0	0	18	0	0	0	0	0	0	0	16	0	0	0	0	0	0
319	Bacteria	Firmicutes	Bacilli	Bacillales		Exiguobacterium	Exiguobacterium_aurantiacum	0	0	0	0	0	0	0	0	0	67	0	0	0	0	0	0	0	0	0	0	0	0	0	0	0	0	0	0	0	0	0	0	0	37	0	0	0	0	0	0	0	18
320	Bacteria	Firmicutes	Bacilli	Bacillales		Exiguobacterium	Exiguobacterium_marinum	0	0	0	0	0	0	0	0	0	19	0	0	0	0	0	0	0	0	0	0	0	0	0	0	0	0	0	0	0	0	0	0	0	13	0	0	0	0	0	0	0	0
321	Bacteria	Firmicutes	Bacilli	Bacillales		Exiguobacterium	Exiguobacterium_mexicanum	0	0	0	0	0	0	0	0	0	0	0	0	0	0	0	0	0	0	0	0	0	0	0	0	0	0	0	0	0	0	0	0	0	20	0	0	0	0	0	0	0	0
322	Bacteria	Firmicutes	Bacilli	Bacillales		Exiguobacterium	Exiguobacterium_sp._AT1b	0	0	0	0	0	0	0	0	0	38	0	0	0	0	0	0	0	0	0	0	0	0	0	0	0	0	0	0	0	0	0	0	0	19	0	0	0	0	0	0	0	0
323	Bacteria	Firmicutes	Clostridia	Clostridiales	Ruminococcaceae	Faecalibacterium	Faecalibacterium_prausnitzii	0	0	0	168	76	15	30	27	90	47	0	102	80	0	49	66	79	0	0	360	62	0	60	191	86	185	103	14	0	0	85	58	58	155	0	35	53	16	32	135	0	49
324	Bacteria	Firmicutes	Erysipelotrichia	Erysipelotrichales	Erysipelotrichaceae	Faecalibaculum	Faecalibaculum_rodentium	79	22	0	630	70	18	29	70	963	112	33	369	725	122	33	45	731	112	540	137	961	406	51	26	852	2031	1543	2121	999	77	383	74	186	730	628	1036	215	34	468	16	0	604
325	Bacteria	Firmicutes	Clostridia	Clostridiales	Lachnospiraceae	Faecalicatena	Faecalicatena_contorta	0	0	0	25	255	55	25	0	194	31	0	0	27	242	21	0	18	0	0	0	499	951	0	0	0	38	42	70	0	530	0	0	28	52	0	0	35	138	0	0	0	87
326	Bacteria	Firmicutes	Clostridia	Clostridiales	Lachnospiraceae	Faecalicatena	Faecalicatena_fissicatena	0	0	0	582	4286	469	264	61	311	216	0	27	1240	2232	300	39	304	25	0	17	1025	2301	41	0	264	952	257	2409	20	6576	0	23	1188	1769	73	246	807	591	0	0	0	1474
327	Bacteria	Firmicutes	Clostridia	Clostridiales	Lachnospiraceae	Faecalicatena	Faecalicatena_orotica	0	0	0	52	645	266	473	19	901	76	0	18	154	386	37	55	66	0	0	44	2433	1292	19	31	36	95	70	426	0	1550	0	14	93	209	191	118	1274	151	31	0	0	215
328	Bacteria	Firmicutes	Erysipelotrichia	Erysipelotrichales	Erysipelotrichaceae	Faecalicoccus	Faecalicoccus_acidiformans	28	0	0	178	24	0	45	35	350	35	0	89	164	56	36	22	228	35	61	31	320	155	67	30	124	41	30	634	45	0	429	53	56	161	0	603	58	0	185	35	0	139
329	Bacteria	Firmicutes	Erysipelotrichia	Erysipelotrichales	Erysipelotrichaceae	Faecalicoccus	Faecalicoccus_pleomorphus	0	0	0	14	0	0	0	0	0	0	0	0	0	0	24	0	0	0	0	0	0	0	0	0	0	0	0	19	0	0	0	0	0	0	0	0	0	0	0	0	0	0
330	Bacteria	Firmicutes	Clostridia	Clostridiales	Lachnospiraceae	Faecalimonas	Faecalimonas_umbilicata	36	0	0	113	354	305	657	70	524	128	0	48	173	608	71	144	58	0	0	48	443	1035	58	19	68	183	438	378	77	1989	47	61	141	315	249	131	1426	288	75	38	0	760
331	Bacteria	Firmicutes	Erysipelotrichia	Erysipelotrichales	Erysipelotrichaceae	Faecalitalea	Faecalitalea_cylindroides	32	0	0	184	20	19	29	58	193	165	15	28	197	43	88	21	171	63	38	41	315	85	66	75	84	141	45	367	19	0	417	80	80	83	0	173	51	21	87	141	0	65
332	Bacteria	Firmicutes	Clostridia	Clostridiales	Clostridiaceae	Falcatimonas	Falcatimonas_natans	0	0	0	0	0	0	30	0	0	0	0	0	0	0	0	0	0	0	0	0	0	0	0	0	0	0	0	0	0	0	0	0	0	0	0	0	0	0	0	0	0	0
333	Bacteria	Firmicutes	Clostridia	Clostridiales	Hungateiclostridiaceae	Fastidiosipila	Fastidiosipila_sanguinis	0	0	0	67	26	0	0	0	39	30	0	42	38	0	22	13	15	0	0	53	17	0	25	99	44	54	18	0	0	0	52	130	36	48	0	16	19	0	20	119	0	21
334	Bacteria	Actinobacteria	Acidimicrobiia	Acidimicrobiales	Acidimicrobiaceae	Ferrimicrobium	Ferrimicrobium_acidiphilum	0	0	0	0	0	0	0	0	0	22	0	0	0	0	0	0	0	0	0	0	0	0	0	0	0	0	0	0	0	0	0	0	0	0	0	0	0	0	0	0	0	0
335	Bacteria	Firmicutes	Clostridia	Clostridiales	Clostridiaceae	Fervidicella	Fervidicella_metallireducens	0	0	0	0	0	22	0	0	0	0	0	0	0	0	0	0	0	0	0	0	0	0	0	0	0	0	0	0	0	0	0	0	0	0	0	0	0	0	0	0	0	29
336	Bacteria	Firmicutes	Tissierellia	Tissierellales	Peptoniphilaceae	Finegoldia	Finegoldia_magna	0	0	0	19	0	0	0	0	0	0	0	0	0	0	0	0	0	0	0	0	0	0	0	0	0	0	0	0	0	0	0	0	0	0	0	25	0	0	0	0	0	0
337	Bacteria	Firmicutes	Clostridia	Clostridiales	Ruminococcaceae	Flavonifractor	Flavonifractor_plautii	0	0	0	0	19	0	89	0	79	0	0	17	25	21	209	0	35	0	0	0	0	0	27	0	0	0	0	51	0	21	21	0	78	0	0	31	49	0	329	0	0	13
338	Bacteria	Firmicutes	Clostridia	Clostridiales		Flintibacter	Flintibacter_butyricus	0	0	0	0	0	0	11	0	0	0	0	0	0	0	0	0	0	0	0	0	0	0	0	0	0	0	0	17	0	0	0	0	0	0	0	0	16	0	0	0	0	0
339	Bacteria	Firmicutes	Clostridia	Clostridiales		Flintibacter	Flintibacter_sp._KGMB00164	29	0	0	59	105	30	473	31	507	25	0	85	231	121	107	87	136	0	0	44	19	86	134	63	45	135	17	530	24	96	64	67	160	33	19	78	249	29	715	51	0	64
340	Bacteria	Firmicutes	Clostridia	Clostridiales	Ruminococcaceae	Fournierella	Fournierella_massiliensis	0	0	0	0	0	0	41	0	18	0	0	0	0	0	0	0	0	0	0	0	0	0	0	0	0	0	0	38	0	0	0	18	0	0	0	100	25	15	0	0	0	0
341	Bacteria	Proteobacteria	Gammaproteobacteria	Thiotrichales	Francisellaceae	Francisella	Francisella_halioticida	0	0	0	0	0	0	0	0	0	0	0	0	0	0	0	0	0	0	0	0	0	0	0	0	0	0	0	0	0	0	0	0	0	0	0	0	0	0	0	0	0	17
342	Bacteria	Actinobacteria	Actinobacteria	Frankiales	Frankiaceae	Frankia	Frankia_alni	0	0	0	0	0	0	0	0	0	0	0	0	0	0	0	0	0	0	0	0	0	0	0	0	0	26	0	0	0	0	0	0	0	0	0	0	0	0	0	0	0	0
343	Bacteria	Actinobacteria	Actinobacteria	Propionibacteriales	Nocardioidaceae	Friedmanniella	Friedmanniella_spumicola	0	0	0	0	0	0	0	0	0	33	0	0	0	0	0	0	0	0	0	0	0	0	0	0	0	49	0	0	0	0	0	0	0	43	0	0	0	0	0	0	0	0
344	Bacteria	Firmicutes	Clostridia	Clostridiales	Lachnospiraceae	Frisingicoccus	Frisingicoccus_caecimuris	0	0	0	19	0	0	57	0	36	0	0	0	35	0	0	0	0	0	0	0	0	0	17	0	0	0	0	49	0	147	0	0	53	19	0	0	338	0	0	0	0	29
345	Bacteria	Firmicutes	Clostridia	Clostridiales	Lachnospiraceae	Fusicatenibacter	Fusicatenibacter_saccharivorans	0	0	0	0	0	0	16	0	0	0	0	0	0	0	0	0	0	0	0	0	0	0	0	0	0	0	0	0	0	0	0	0	0	0	0	0	0	0	0	0	0	0
346	Bacteria	Fusobacteria	Fusobacteriia	Fusobacteriales	Fusobacteriaceae	Fusobacterium	Fusobacterium_nucleatum	0	0	0	0	0	0	0	0	0	0	0	0	13	0	0	0	0	0	0	0	0	0	0	0	0	17	0	0	0	0	0	0	0	0	0	0	0	0	0	0	0	0
347	Bacteria	Bacteroidetes	Bacteroidia	Bacteroidales	Porphyromonadaceae	Gabonia	Gabonia_massiliensis	0	0	0	0	0	0	0	0	0	0	0	0	20	0	0	0	0	0	0	0	0	0	0	0	0	0	0	0	0	0	18	0	0	0	0	0	0	0	0	0	0	0
348	Bacteria	Firmicutes	Bacilli	Bacillales		Gemella	Gemella_bergeri	0	0	0	0	0	0	0	0	0	0	0	0	0	0	0	0	0	0	0	0	0	0	0	0	0	0	0	0	0	0	0	0	0	0	0	0	0	0	0	0	0	0
349	Bacteria	Firmicutes	Bacilli	Bacillales		Gemella	Gemella_cuniculi	0	0	48	0	0	0	0	0	0	0	0	0	0	0	0	0	0	0	0	0	0	0	0	0	0	0	0	0	0	0	20	0	0	0	0	0	0	0	0	0	0	0
350	Bacteria	Firmicutes	Bacilli	Bacillales		Gemella	Gemella_haemolysans	0	0	0	0	0	0	0	0	0	0	0	0	0	0	0	0	0	0	0	0	0	0	0	0	0	0	0	0	0	0	0	0	0	0	0	0	0	0	0	0	0	0
351	Bacteria	Firmicutes	Bacilli	Bacillales		Gemella	Gemella_morbillorum	0	0	153	0	0	0	0	0	0	0	0	0	0	0	0	0	0	0	0	0	0	0	0	0	0	0	0	0	0	0	41	0	0	0	0	0	0	0	0	0	0	0
352	Bacteria	Firmicutes	Bacilli	Bacillales		Gemella	Gemella_palaticanis	0	0	0	0	0	0	0	0	0	0	0	0	0	0	0	0	0	0	0	0	0	0	0	0	0	0	0	0	0	0	0	0	0	0	0	0	0	0	0	0	0	0
353	Bacteria	Firmicutes	Bacilli	Bacillales		Gemella	Gemella_sp._ND_6198	0	0	0	0	0	0	0	0	0	0	0	0	0	0	0	0	0	0	0	0	0	0	0	0	0	0	0	0	0	0	0	0	0	0	0	0	0	0	0	0	0	0
354	Bacteria	Firmicutes	Bacilli	Bacillales		Gemella	Gemella_sp._oral_taxon_928	0	0	0	0	0	0	0	0	0	0	0	0	0	0	0	0	0	0	0	0	0	0	0	0	0	0	0	0	0	0	0	0	0	0	0	0	0	0	0	0	0	0
355	Bacteria	Proteobacteria	Deltaproteobacteria	Desulfuromonadales	Geobacteraceae	Geoalkalibacter	Geoalkalibacter_ferrihydriticus	0	0	0	0	0	0	0	0	0	0	0	0	0	0	64	0	0	0	0	0	0	0	0	0	0	0	0	0	0	0	0	0	0	0	0	0	0	0	0	49	0	0
356	Bacteria	Proteobacteria	Deltaproteobacteria	Desulfuromonadales	Geobacteraceae	Geoalkalibacter	Geoalkalibacter_subterraneus	0	0	0	0	0	0	0	0	0	0	0	0	0	0	0	0	0	0	0	0	0	0	0	0	0	20	0	0	0	0	0	0	0	0	0	0	0	0	0	0	0	0
357	Bacteria	Proteobacteria	Deltaproteobacteria	Desulfuromonadales	Geobacteraceae	Geobacter	Geobacter_sp._FeAm09	0	0	0	0	0	0	0	0	0	0	0	0	0	0	0	0	0	0	0	0	0	0	0	30	0	39	0	0	0	0	0	0	0	0	0	0	0	0	0	0	0	0
358	Bacteria	Proteobacteria	Deltaproteobacteria	Desulfuromonadales	Geobacteraceae	Geobacter	Geobacter_uraniireducens	0	0	0	0	0	0	0	0	0	0	0	0	0	0	0	0	0	0	0	0	0	0	0	0	0	24	0	0	0	0	0	0	0	0	0	0	0	0	0	0	0	0
359	Bacteria	Firmicutes	Clostridia	Clostridiales	Clostridiaceae	Geosporobacter	Geosporobacter_ferrireducens	0	0	0	0	0	0	0	0	0	0	0	0	0	0	0	0	0	0	0	0	0	0	0	0	0	0	0	0	0	0	0	0	0	0	0	0	0	0	0	0	0	0
360	Bacteria	Proteobacteria	Gammaproteobacteria	Pasteurellales	Pasteurellaceae	Glaesserella	Glaesserella_parasuis	0	0	0	0	0	0	0	0	0	0	0	0	0	0	0	0	0	0	0	0	0	0	0	0	0	0	0	0	0	0	0	0	0	0	0	0	0	0	0	0	0	0
361	Bacteria	Cyanobacteria	Gloeobacteria	Gloeobacterales	Gloeobacteraceae	Gloeobacter	Gloeobacter_kilaueensis	0	0	0	0	0	0	0	0	0	0	0	10	0	0	0	0	0	0	0	0	0	0	0	29	0	26	0	0	0	0	0	0	0	0	0	0	0	0	0	23	0	0
362	Bacteria	Cyanobacteria	Gloeobacteria	Gloeobacterales	Gloeobacteraceae	Gloeobacter	Gloeobacter_violaceus	0	0	0	0	0	0	0	0	0	0	0	0	0	0	0	15	0	0	0	0	0	0	0	0	0	0	0	0	0	0	0	0	0	0	0	0	0	0	0	0	0	0
363	Bacteria	Actinobacteria	Actinobacteria	Corynebacteriales	Gordoniaceae	Gordonia	Gordonia_alkanivorans	0	0	0	29	0	0	0	0	0	0	0	0	0	0	0	0	0	0	0	0	0	0	0	0	0	0	0	0	0	0	0	0	0	0	0	0	0	0	0	0	0	0
364	Bacteria	Actinobacteria	Actinobacteria	Corynebacteriales	Gordoniaceae	Gordonia	Gordonia_hongkongensis	0	0	0	14	0	0	0	0	0	0	0	0	0	0	0	0	0	0	0	0	0	0	0	0	0	0	0	0	0	0	0	0	0	0	0	0	0	0	0	0	0	0
365	Bacteria	Actinobacteria	Actinobacteria	Corynebacteriales	Gordoniaceae	Gordonia	Gordonia_namibiensis	0	0	0	26	0	0	0	0	0	0	0	0	0	0	0	0	0	0	0	0	0	0	0	0	0	0	0	0	0	0	0	0	0	0	0	0	0	0	0	0	0	0
366	Bacteria	Actinobacteria	Coriobacteriia	Eggerthellales	Eggerthellaceae	Gordonibacter	Gordonibacter_urolithinfaciens	0	0	0	0	0	0	0	0	0	0	0	0	0	0	0	0	0	0	0	0	0	0	0	0	0	19	16	0	0	0	26	0	0	0	0	0	0	0	0	0	0	0
367	Bacteria	Firmicutes	Tissierellia	Tissierellales	Gottschalkiaceae	Gottschalkia	Gottschalkia_purinilytica	0	0	0	38	0	76	0	0	0	0	0	0	0	0	0	0	0	0	0	43	34	0	0	0	54	76	0	0	0	0	0	0	0	26	0	0	0	0	0	0	0	55
368	Bacteria	Firmicutes	Bacilli	Lactobacillales	Carnobacteriaceae	Granulicatella	Granulicatella_adiacens	0	0	0	0	0	0	0	0	0	0	0	0	0	0	18	0	0	0	0	0	0	0	0	0	0	0	0	0	0	0	16	0	0	0	0	0	0	0	0	0	0	0
369	Bacteria	Firmicutes	Bacilli	Lactobacillales	Carnobacteriaceae	Granulicatella	Granulicatella_elegans	0	0	0	0	0	0	0	0	0	0	0	0	0	0	0	0	0	0	0	0	0	0	0	0	0	0	0	0	0	0	0	0	0	0	0	0	0	0	0	0	0	0
370	Bacteria	Proteobacteria	Gammaproteobacteria	Pasteurellales	Pasteurellaceae	Haemophilus	Haemophilus_haemolyticus	0	0	0	0	0	0	0	0	0	0	0	0	0	0	0	0	0	0	0	0	0	0	0	0	0	0	0	0	0	0	0	0	0	0	0	0	0	0	0	0	0	0
371	Bacteria	Firmicutes	Bacilli	Bacillales	Bacillaceae	Halobacillus	Halobacillus_mangrovi	0	0	0	0	0	0	0	0	0	0	0	0	0	0	0	0	0	0	0	0	0	0	0	0	0	0	0	0	0	0	0	30	0	0	0	0	0	0	0	0	0	0
372	Bacteria	Proteobacteria	Oligoflexia	Bacteriovoracales	Halobacteriovoraceae	Halobacteriovorax	Halobacteriovorax_sp._BALOs_7	0	0	0	85	0	0	0	0	0	0	0	0	0	0	0	0	0	0	0	0	0	0	0	0	0	0	0	0	0	0	0	0	0	0	0	0	0	0	0	0	0	0
373	Bacteria	Proteobacteria	Deltaproteobacteria	Desulfovibrionales	Desulfovibrionaceae	Halodesulfovibrio	Halodesulfovibrio_aestuarii	0	0	0	0	0	0	0	0	0	0	0	0	0	0	0	0	0	0	0	11	0	0	0	0	0	0	0	0	0	0	0	0	0	0	0	0	0	0	0	0	0	0
374	Bacteria	Firmicutes	Clostridia	Clostridiales	Clostridiaceae	Haloimpatiens	Haloimpatiens_lingqiaonensis	0	0	0	0	0	0	0	0	0	0	0	0	0	0	0	0	0	0	0	0	0	0	0	0	0	0	0	0	0	0	0	0	0	0	0	14	0	0	0	0	0	0
375	Bacteria	Firmicutes	Clostridia	Clostridiales	Ruminococcaceae	Harryflintia	Harryflintia_acetispora	0	0	0	0	0	0	34	0	0	0	0	0	0	0	0	0	0	0	0	0	0	0	0	0	0	0	0	0	0	0	0	0	0	0	0	0	0	0	0	0	0	0
376	Bacteria	Firmicutes	Clostridia	Clostridiales	Clostridiaceae	Hathewaya	Hathewaya_proteolytica	0	0	0	27	0	16	0	0	18	0	0	21	22	0	28	0	0	0	0	28	24	0	0	30	34	0	0	0	0	0	0	14	0	0	0	0	0	0	0	19	0	53
377	Bacteria	Proteobacteria	Epsilonproteobacteria	Campylobacterales	Helicobacteraceae	Helicobacter	Helicobacter_apodemus	0	0	0	15	0	0	0	0	0	0	0	12	0	0	0	0	0	0	0	0	0	0	0	0	0	0	0	0	0	21	22	0	0	0	0	0	0	0	0	0	0	0
378	Bacteria	Proteobacteria	Epsilonproteobacteria	Campylobacterales	Helicobacteraceae	Helicobacter	Helicobacter_rodentium	0	0	0	0	0	0	91	0	0	0	0	0	0	0	0	0	0	0	0	0	0	0	0	0	0	0	0	0	0	0	0	0	0	0	0	0	0	0	0	0	0	0
379	Bacteria	Firmicutes	Clostridia	Clostridiales	Heliobacteriaceae	Heliobacterium	Heliobacterium_modesticaldum	0	0	0	0	0	0	0	0	0	0	0	0	0	0	0	0	0	0	0	0	0	0	0	0	0	0	0	0	0	0	0	0	0	0	0	19	0	0	0	0	0	0
380	Bacteria	Proteobacteria	Betaproteobacteria	Burkholderiales	Oxalobacteraceae	Herbaspirillum	Herbaspirillum_seropedicae	0	0	0	0	0	0	0	0	0	0	0	0	0	0	0	0	0	0	0	0	0	0	0	0	0	0	0	0	0	0	0	0	0	0	0	0	0	0	0	0	0	0
381	Bacteria	Firmicutes	Clostridia	Clostridiales	Lachnospiraceae	Herbinix	Herbinix_hemicellulosilytica	0	0	0	0	0	0	19	0	0	0	0	0	0	0	0	0	0	0	0	0	0	0	0	0	0	0	0	0	0	0	0	0	0	0	0	0	0	0	0	0	0	0
382	Bacteria	Firmicutes	Clostridia	Clostridiales	Lachnospiraceae	Herbinix	Herbinix_luporum	0	0	0	0	0	53	18	39	17	0	0	0	0	0	0	0	0	0	0	0	0	15	0	0	0	0	0	0	24	18	0	0	0	0	66	0	16	24	14	0	0	0
383	Bacteria	Chloroflexi	Chloroflexia	Herpetosiphonales	Herpetosiphonaceae	Herpetosiphon	Herpetosiphon_gulosus	0	0	0	0	0	0	0	0	0	0	0	0	0	0	0	0	0	0	0	0	0	0	0	0	0	0	0	0	0	0	0	0	0	0	0	0	0	0	0	0	0	0
384	Bacteria	Firmicutes	Clostridia	Clostridiales	Lachnospiraceae	Hespellia	Hespellia_stercorisuis	0	0	0	0	0	0	0	0	0	0	0	0	0	0	0	0	0	0	0	0	0	0	0	0	0	0	0	0	0	0	0	0	0	0	0	0	0	0	0	0	0	0
385	Bacteria	Proteobacteria	Alphaproteobacteria	Rhizobiales	Phyllobacteriaceae	Hoeflea	Hoeflea_sp._IMCC20628	0	0	0	0	0	0	0	0	0	0	0	0	0	0	0	0	0	0	0	0	0	0	0	0	0	0	0	0	0	0	0	0	0	0	0	0	0	0	0	0	0	0
386	Bacteria	Firmicutes	Erysipelotrichia	Erysipelotrichales	Erysipelotrichaceae	Holdemanella	Holdemanella_biformis	0	0	0	0	0	0	0	0	0	0	0	0	0	0	0	0	0	0	0	0	21	11	0	0	0	0	0	14	0	0	33	0	0	0	0	0	0	281	0	0	0	0
387	Bacteria	Firmicutes	Erysipelotrichia	Erysipelotrichales	Erysipelotrichaceae	Holdemania	Holdemania_massiliensis	0	0	0	137	97	25	0	0	150	57	0	27	117	0	0	0	25	0	0	0	60	0	0	0	72	58	58	39	0	0	106	50	73	49	17	0	18	0	23	0	0	157
388	Bacteria	Firmicutes	Clostridia	Clostridiales		Howardella	Howardella_ureilytica	0	0	0	0	0	0	0	0	0	0	0	0	0	0	0	0	0	0	0	0	0	0	0	0	0	0	0	0	0	0	0	0	0	0	0	0	15	0	0	0	0	0
389	Bacteria	Firmicutes	Clostridia	Clostridiales	Hungateiclostridiaceae		Hungateiclostridiaceae_bacterium_KB18	0	0	0	12	0	15	21	0	0	0	0	0	0	0	0	0	0	0	0	0	0	0	0	0	0	48	0	0	0	12	0	54	16	0	0	0	0	0	14	26	0	0
390	Bacteria	Firmicutes	Clostridia	Clostridiales	Hungateiclostridiaceae	Hungateiclostridium	Hungateiclostridium_aldrichii	57	0	0	177	85	0	22	30	126	113	0	80	152	28	221	39	43	0	0	234	81	0	43	221	137	120	30	29	0	0	191	440	213	177	0	45	76	0	97	328	0	32
391	Bacteria	Firmicutes	Clostridia	Clostridiales	Hungateiclostridiaceae	Hungateiclostridium	Hungateiclostridium_alkalicellulosi	195	37	0	1227	462	178	83	157	789	527	0	1014	743	120	529	478	560	0	0	1699	412	0	470	1057	991	1080	536	290	0	71	369	2367	780	917	33	306	479	50	514	2158	0	624
392	Bacteria	Firmicutes	Clostridia	Clostridiales	Hungateiclostridiaceae	Hungateiclostridium	Hungateiclostridium_cellulolyticum	31	0	0	676	258	220	21	40	285	312	0	1118	436	75	244	225	200	0	0	390	100	0	442	939	291	464	182	77	0	0	289	653	568	256	49	84	307	41	155	582	0	350
393	Bacteria	Firmicutes	Clostridia	Clostridiales	Hungateiclostridiaceae	Hungateiclostridium	Hungateiclostridium_clariflavum	0	0	0	112	28	55	0	0	27	57	0	79	43	0	23	25	50	0	0	133	33	0	26	109	95	102	31	0	0	0	43	127	70	45	0	25	24	0	36	97	0	96
394	Bacteria	Firmicutes	Clostridia	Clostridiales	Hungateiclostridiaceae	Hungateiclostridium	Hungateiclostridium_saccincola	16	0	0	597	155	39	15	20	119	119	0	187	120	0	58	49	42	0	0	224	84	0	93	628	153	103	37	25	0	0	83	157	135	134	0	30	103	0	51	229	0	76
395	Bacteria	Firmicutes	Clostridia	Clostridiales	Hungateiclostridiaceae	Hungateiclostridium	Hungateiclostridium_straminisolvens	0	0	0	0	0	0	0	0	12	0	0	0	0	0	16	0	0	0	0	22	0	0	0	16	0	0	0	0	0	0	0	0	0	0	0	0	0	0	13	0	0	11
396	Bacteria	Firmicutes	Clostridia	Clostridiales	Hungateiclostridiaceae	Hungateiclostridium	Hungateiclostridium_thermocellum	42	0	0	351	114	275	51	67	343	141	0	199	301	23	125	153	167	0	0	959	157	0	134	237	273	392	98	85	0	36	185	328	269	315	60	217	271	25	127	309	0	335
397	Bacteria	Firmicutes	Clostridia	Clostridiales	Clostridiaceae	Hungatella	Hungatella_hathewayi	41	0	0	136	469	57	258	45	79	27	0	0	194	348	38	0	61	0	0	0	42	392	59	24	46	80	36	365	28	674	0	14	219	297	57	49	457	80	53	0	0	164
398	Bacteria	Firmicutes	Clostridia	Clostridiales	Clostridiaceae	Hungatella	Hungatella_xylanolytica	0	0	0	0	0	0	0	0	0	0	0	0	0	0	0	0	0	0	0	0	0	16	0	0	0	0	14	0	0	0	0	0	0	0	0	0	0	0	0	0	0	0
399	Bacteria	Firmicutes				Hydrogenispora	Hydrogenispora_ethanolica	0	0	0	0	0	0	0	0	0	0	0	0	0	0	0	0	0	0	0	0	0	0	0	0	0	0	0	0	0	0	0	0	0	0	0	0	0	0	0	0	0	0
400	Bacteria	Firmicutes	Clostridia	Clostridiales	Ruminococcaceae	Hydrogenoanaerobacterium	Hydrogenoanaerobacterium_saccharovorans	0	0	0	0	0	0	32	0	0	0	0	0	0	0	0	0	0	0	0	0	0	0	0	0	0	0	0	0	0	0	0	0	0	0	0	0	0	0	0	0	0	0
401	Bacteria	Proteobacteria	Alphaproteobacteria	Rhizobiales	Hyphomicrobiaceae	Hyphomicrobium	Hyphomicrobium_sulfonivorans	0	0	0	0	0	0	0	0	0	0	0	0	0	0	0	0	0	0	0	0	0	0	0	0	0	0	0	0	0	0	0	0	0	0	0	0	0	0	0	0	0	0
402	Bacteria	Firmicutes	Clostridia	Clostridiales	Clostridiales Family XIII. Incertae Sedis	Ihubacter	Ihubacter_massiliensis	38	0	0	46	180	97	111	16	472	48	0	49	65	24	80	31	55	0	0	151	32	35	0	137	178	93	0	165	69	45	0	486	111	39	61	134	210	189	145	60	0	55
403	Bacteria	Firmicutes	Erysipelotrichia	Erysipelotrichales	Erysipelotrichaceae	Ileibacterium	Ileibacterium_valens	37	0	0	1242	35	13	0	0	179	0	12	1420	504	51	0	0	312	0	66	0	482	231	31	0	573	204	312	913	6018	116	0	0	208	64	42	13	19	52	0	0	0	11
404	Bacteria	Firmicutes	Clostridia	Clostridiales	Eubacteriaceae	Intestinibacillus	Intestinibacillus_massiliensis	0	0	0	0	0	0	35	0	20	0	0	0	0	0	0	0	0	0	0	0	0	0	0	0	0	0	0	0	0	0	0	0	0	0	0	16	0	0	11	0	0	0
405	Bacteria	Firmicutes	Erysipelotrichia	Erysipelotrichales	Erysipelotrichaceae	Intestinibaculum	Intestinibaculum_porci	0	0	0	21	12	0	0	0	0	0	0	0	0	0	0	0	0	0	0	0	26	0	0	0	0	0	0	12	0	0	40	0	0	0	0	0	0	0	0	0	0	0
406	Bacteria	Firmicutes	Clostridia	Clostridiales		Intestinimonas	Intestinimonas_butyriciproducens	0	0	0	103	54	21	580	0	346	92	0	46	89	70	34	37	77	0	0	53	18	73	50	0	52	139	33	407	0	56	24	53	88	82	23	111	279	26	384	16	0	62
407	Bacteria	Proteobacteria	Alphaproteobacteria	Rhodobacterales	Rhodobacteraceae	Jannaschia	Jannaschia_rubra	0	0	0	0	0	0	0	0	0	0	0	0	0	0	0	0	0	0	0	0	0	0	0	0	0	0	0	0	0	0	0	14	0	0	0	0	0	0	0	0	0	0
408	Bacteria	Firmicutes	Tissierellia	Tissierellales	Tissierellaceae	Keratinibaculum	Keratinibaculum_paraultunense	0	0	0	14	0	0	0	0	0	0	0	0	0	0	0	0	0	0	0	0	0	0	0	0	0	0	0	0	0	0	0	0	0	0	0	0	0	0	0	0	0	0
409	Bacteria	Proteobacteria	Alphaproteobacteria	Kiloniellales	Kiloniellaceae	Kiloniella	Kiloniella_majae	0	0	0	0	0	0	0	0	0	0	0	0	0	0	0	0	0	0	0	0	0	0	0	0	0	0	0	0	0	0	0	0	0	0	0	0	0	0	0	0	0	0
410	Bacteria	Firmicutes	Clostridia	Clostridiales	Lachnospiraceae	Kineothrix	Kineothrix_alysoides	0	0	0	19	47	0	60	51	50	0	0	0	32	0	0	0	0	0	0	0	0	15	34	17	0	0	0	35	0	62	0	0	27	54	0	0	223	0	184	0	0	67
411	Bacteria	Proteobacteria	Gammaproteobacteria	Enterobacterales	Enterobacteriaceae	Klebsiella	Klebsiella_pneumoniae	0	0	0	0	0	0	0	0	0	0	0	0	0	0	0	0	0	0	0	0	0	0	0	0	0	0	0	0	0	0	0	0	0	0	0	0	0	0	0	0	3	0
412	Bacteria	Firmicutes	Bacilli	Bacillales	Planococcaceae	Kurthia	Kurthia_zopfii	0	0	0	0	0	0	0	0	0	0	0	0	0	0	0	0	0	0	0	0	0	0	0	0	0	39	0	0	0	0	0	0	0	0	0	0	0	0	0	0	0	0
413	Bacteria	Firmicutes	Bacilli	Bacillales	Thermoactinomycetaceae	Laceyella	Laceyella_sacchari	0	0	0	27	0	15	0	0	17	0	0	0	0	15	35	0	0	0	0	25	0	0	0	0	0	19	13	32	0	0	21	20	0	0	0	22	20	0	0	30	0	15
414	Bacteria	Firmicutes	Clostridia	Clostridiales	Lachnospiraceae	Lachnoanaerobaculum	Lachnoanaerobaculum_orale	0	0	0	0	0	17	0	0	0	0	0	0	0	0	0	0	0	0	0	0	0	0	0	0	0	0	0	0	0	0	0	0	0	0	0	0	0	0	0	0	0	24
415	Bacteria	Firmicutes	Clostridia	Clostridiales	Lachnospiraceae	Lachnoanaerobaculum	Lachnoanaerobaculum_umeaense	0	0	0	0	0	46	0	0	23	0	0	0	0	0	0	0	0	0	0	0	0	0	0	0	14	0	0	0	0	0	0	0	13	0	0	0	32	0	0	0	0	28
416	Bacteria	Firmicutes	Clostridia	Clostridiales	Lachnospiraceae	Lachnobacterium	Lachnobacterium_bovis	0	0	0	0	0	0	18	0	0	0	0	0	0	0	0	0	0	0	0	0	0	0	0	0	0	0	0	0	0	0	0	0	0	0	0	0	99	0	0	0	0	0
417	Bacteria	Firmicutes	Clostridia	Clostridiales	Lachnospiraceae	Lachnoclostridium	Lachnoclostridium_phocaeense	0	0	0	48	335	30	172	0	351	27	0	18	151	245	29	29	42	0	0	11	169	204	24	0	24	173	110	184	0	1506	0	16	82	131	0	61	196	86	14	0	0	75
418	Bacteria	Firmicutes	Clostridia	Clostridiales	Lachnospiraceae	Lachnoclostridium	Lachnoclostridium_phytofermentans	0	0	0	0	0	0	0	0	37	0	0	0	20	0	22	0	0	0	0	22	0	0	0	0	16	0	0	0	0	0	0	33	28	15	0	48	35	0	0	0	0	0
419	Bacteria	Firmicutes	Clostridia	Clostridiales	Lachnospiraceae	Lachnoclostridium	Lachnoclostridium_sp._YL32	0	0	0	22	15	75	292	20	174	0	0	0	0	35	0	0	30	0	0	0	0	63	15	0	20	0	40	53	23	20	0	46	75	21	23	25	53	16	36	0	0	38
420	Bacteria	Firmicutes	Clostridia	Clostridiales	Lachnospiraceae	Lachnospira	Lachnospira_eligens	0	0	0	0	0	0	31	0	0	0	0	0	0	0	0	0	0	0	0	0	0	0	0	0	0	0	0	0	0	26	0	0	0	19	0	0	58	0	31	0	0	0
421	Bacteria	Firmicutes	Clostridia	Clostridiales	Lachnospiraceae		Lachnospiraceae_bacterium_Choco86	0	0	0	0	17	12	221	0	93	26	0	0	41	35	0	0	0	0	0	0	47	17	18	0	0	0	0	22	0	97	0	0	30	23	0	22	277	12	22	0	0	20
422	Bacteria	Firmicutes	Clostridia	Clostridiales	Lachnospiraceae		Lachnospiraceae_bacterium_GAM79	69	31	0	160	131	57	366	126	870	73	0	199	273	105	60	436	80	0	0	388	25	50	266	188	47	76	28	300	0	590	55	44	221	286	0	90	1638	59	227	78	0	334
423	Bacteria	Firmicutes	Clostridia	Clostridiales	Lachnospiraceae		Lachnospiraceae_bacterium_KGMB03038	0	0	0	0	0	0	43	0	26	23	0	0	22	0	0	19	0	0	0	49	44	13	0	23	17	46	22	0	0	71	0	0	0	0	0	0	70	0	0	28	0	0
424	Bacteria	Firmicutes	Clostridia	Clostridiales	Lachnospiraceae		Lachnospiraceae_bacterium_oral_taxon_500	0	0	0	158	34	0	0	0	26	22	0	26	36	0	0	0	27	0	0	20	0	0	51	106	0	15	0	0	0	0	0	0	39	32	0	32	25	0	0	50	0	0
425	Bacteria	Firmicutes	Clostridia	Clostridiales	Lachnospiraceae	Lacrimispora	Lacrimispora_algidixylanolytica	0	0	0	39	0	82	56	0	0	0	0	0	0	179	0	0	0	0	0	0	0	131	0	0	0	0	156	44	0	94	0	42	14	14	0	0	58	144	14	0	0	0
426	Bacteria	Firmicutes	Clostridia	Clostridiales	Lachnospiraceae	Lacrimispora	Lacrimispora_amygdalina	0	0	0	13	0	0	116	0	65	0	0	0	0	0	0	0	29	0	0	0	0	13	0	0	0	0	0	0	0	0	0	20	0	0	0	19	72	0	31	0	0	20
427	Bacteria	Firmicutes	Clostridia	Clostridiales	Lachnospiraceae	Lacrimispora	Lacrimispora_celerecrescens	0	0	0	0	0	0	13	0	0	0	0	0	0	0	0	0	0	0	0	0	0	0	0	0	0	0	0	0	0	0	0	0	0	0	0	0	0	0	0	0	0	0
428	Bacteria	Firmicutes	Clostridia	Clostridiales	Lachnospiraceae	Lacrimispora	Lacrimispora_indolis	0	0	0	0	12	0	12	0	0	0	0	0	0	0	0	0	0	0	0	0	0	0	0	0	0	0	0	0	0	0	0	0	0	17	0	0	17	0	26	0	0	0
429	Bacteria	Firmicutes	Clostridia	Clostridiales	Lachnospiraceae	Lacrimispora	Lacrimispora_saccharolytica	58	0	0	254	63	71	519	0	267	31	0	72	136	150	0	32	67	0	0	27	0	188	72	25	33	21	174	336	0	810	0	94	404	159	0	40	516	127	101	0	0	212
430	Bacteria	Firmicutes	Clostridia	Clostridiales	Lachnospiraceae	Lacrimispora	Lacrimispora_sphenoides	17	0	0	14	16	31	62	0	43	0	0	0	0	59	0	0	13	0	0	0	0	153	0	0	0	0	55	0	0	18	0	0	24	27	0	0	73	21	45	0	0	0
431	Bacteria	Firmicutes	Clostridia	Clostridiales	Lachnospiraceae	Lacrimispora	Lacrimispora_xylanolytica	0	0	0	0	0	0	0	0	0	0	0	0	0	0	0	0	0	0	0	0	0	58	0	0	0	0	19	0	0	0	0	0	0	0	0	0	28	0	47	0	0	0
432	Bacteria	Firmicutes	Bacilli	Lactobacillales	Lactobacillaceae	Lactobacillus	Lactobacillus_animalis	33	21	315	0	56	1595	0	39	40	420	2367	11	93	461	121	661	79	525	484	0	0	241	162	168	46	96	331	0	0	65	79	39	190	805	13	0	18	627	315	0	0	902
433	Bacteria	Firmicutes	Bacilli	Lactobacillales	Lactobacillaceae	Lactobacillus	Lactobacillus_apodemi	0	0	0	0	0	12	0	0	0	0	0	0	0	0	0	0	0	0	0	0	0	0	0	0	0	0	0	0	0	0	0	0	0	0	0	0	0	0	0	0	0	0
434	Bacteria	Firmicutes	Bacilli	Lactobacillales	Lactobacillaceae	Lactobacillus	Lactobacillus_brevis	0	0	0	0	0	0	0	0	0	0	0	0	0	0	0	0	0	0	0	0	0	0	0	0	0	0	0	0	0	0	0	0	0	0	0	41	0	0	0	0	0	0
435	Bacteria	Firmicutes	Bacilli	Lactobacillales	Lactobacillaceae	Lactobacillus	Lactobacillus_casei	0	0	0	0	0	0	0	0	0	0	0	0	0	0	0	0	0	0	0	0	0	0	0	0	0	0	0	0	0	0	0	0	0	0	0	0	0	0	0	0	0	0
436	Bacteria	Firmicutes	Bacilli	Lactobacillales	Lactobacillaceae	Lactobacillus	Lactobacillus_caviae	0	0	0	0	0	0	0	0	47	0	0	0	0	0	0	0	0	19	0	0	0	0	0	0	0	0	0	0	0	47	0	0	0	0	0	0	0	0	0	0	0	0
437	Bacteria	Firmicutes	Bacilli	Lactobacillales	Lactobacillaceae	Lactobacillus	Lactobacillus_curtus	0	0	0	0	0	0	0	0	0	0	0	0	0	0	0	0	0	0	0	0	0	0	0	0	0	14	0	0	0	0	0	0	0	0	0	0	0	0	0	0	0	0
438	Bacteria	Firmicutes	Bacilli	Lactobacillales	Lactobacillaceae	Lactobacillus	Lactobacillus_curvatus	0	0	0	25	0	0	0	0	0	0	0	25	0	0	0	0	0	0	0	0	0	0	15	0	0	0	0	23	0	0	23	21	0	0	0	0	0	0	20	51	0	0
439	Bacteria	Firmicutes	Bacilli	Lactobacillales	Lactobacillaceae	Lactobacillus	Lactobacillus_faecis	0	0	0	0	0	40	0	0	23	16	19	0	0	0	22	12	14	0	18	0	0	0	0	12	0	24	34	0	0	0	0	11	0	30	0	0	0	0	0	17	0	0
440	Bacteria	Firmicutes	Bacilli	Lactobacillales	Lactobacillaceae	Lactobacillus	Lactobacillus_frumenti	0	0	0	0	0	0	0	0	0	0	0	0	0	0	0	0	0	0	0	0	0	0	0	0	0	0	0	0	0	0	0	0	0	0	0	0	0	0	0	0	0	0
441	Bacteria	Firmicutes	Bacilli	Lactobacillales	Lactobacillaceae	Lactobacillus	Lactobacillus_gasseri	0	0	0	0	0	0	0	40	0	0	0	0	0	0	0	0	40	0	0	0	0	0	0	0	98	0	0	0	0	0	14	0	14	0	0	36	0	0	0	0	0	0
442	Bacteria	Firmicutes	Bacilli	Lactobacillales	Lactobacillaceae	Lactobacillus	Lactobacillus_heilongjiangensis	0	0	0	0	0	0	0	0	0	0	0	0	0	0	0	0	0	0	0	0	0	0	0	0	0	16	0	0	0	0	0	0	0	0	0	0	0	0	0	0	0	0
443	Bacteria	Firmicutes	Bacilli	Lactobacillales	Lactobacillaceae	Lactobacillus	Lactobacillus_helveticus	0	0	0	0	0	0	0	0	0	0	0	0	0	0	0	0	0	0	0	0	0	0	0	0	0	0	0	0	0	0	0	0	0	0	0	0	0	0	0	0	0	0
444	Bacteria	Firmicutes	Bacilli	Lactobacillales	Lactobacillaceae	Lactobacillus	Lactobacillus_hominis	0	0	0	0	0	0	0	0	0	0	0	0	0	0	0	0	0	0	0	0	0	0	0	0	0	0	0	0	0	0	0	0	0	0	0	0	0	0	0	0	0	0
445	Bacteria	Firmicutes	Bacilli	Lactobacillales	Lactobacillaceae	Lactobacillus	Lactobacillus_intestinalis	0	0	0	0	0	0	0	0	293	0	0	0	0	0	0	0	20	0	0	0	0	0	0	0	0	0	0	0	0	0	0	0	26	0	0	0	0	0	0	0	0	0
446	Bacteria	Firmicutes	Bacilli	Lactobacillales	Lactobacillaceae	Lactobacillus	Lactobacillus_johnsonii	929	0	0	188	0	0	140	2377	1145	40	0	442	0	0	0	55	3015	0	0	0	0	0	50	0	4013	13	0	0	0	0	1143	42	1184	0	0	1915	0	11926	94	61	0	0
447	Bacteria	Firmicutes	Bacilli	Lactobacillales	Lactobacillaceae	Lactobacillus	Lactobacillus_manihotivorans	0	0	0	0	0	0	0	0	0	0	0	0	0	0	0	0	0	0	0	0	0	0	16	0	0	59	0	0	0	0	0	0	0	0	0	0	0	0	0	0	0	0
448	Bacteria	Firmicutes	Bacilli	Lactobacillales	Lactobacillaceae	Lactobacillus	Lactobacillus_murinus	1262	482	6699	445	679	13149	203	10254	2893	4356	21032	363	1568	5696	2944	10819	2742	5596	3532	134	98	1775	2691	1516	850	2250	7552	37	170	1345	3050	415	2991	4887	161	94	478	7525	4516	379	0	6303
449	Bacteria	Firmicutes	Bacilli	Lactobacillales	Lactobacillaceae	Lactobacillus	Lactobacillus_musae	0	0	0	0	0	34	0	0	0	0	0	0	0	0	0	0	0	0	0	0	0	0	0	0	0	100	0	0	0	0	0	0	0	36	0	0	0	0	0	0	0	0
450	Bacteria	Firmicutes	Bacilli	Lactobacillales	Lactobacillaceae	Lactobacillus	Lactobacillus_nenjiangensis	0	0	0	17	0	0	0	0	0	0	0	0	0	0	0	0	0	0	0	0	0	0	0	0	0	0	0	0	0	0	0	0	0	0	0	0	0	0	0	0	0	0
451	Bacteria	Firmicutes	Bacilli	Lactobacillales	Lactobacillaceae	Lactobacillus	Lactobacillus_oris	0	0	0	0	0	0	0	0	0	0	0	0	0	0	0	0	0	0	0	0	0	0	0	0	0	27	0	0	0	0	0	35	0	0	0	0	0	0	0	0	0	0
452	Bacteria	Firmicutes	Bacilli	Lactobacillales	Lactobacillaceae	Lactobacillus	Lactobacillus_paracasei	0	0	0	39	0	0	0	0	0	34	0	0	0	0	0	0	0	0	0	21	0	0	0	14	0	89	0	0	0	0	0	28	0	33	0	45	0	0	0	0	0	17
453	Bacteria	Firmicutes	Bacilli	Lactobacillales	Lactobacillaceae	Lactobacillus	Lactobacillus_rennini	0	0	0	0	0	0	0	0	0	0	0	0	0	0	0	0	0	0	0	0	0	0	0	0	0	0	0	0	0	0	0	0	0	0	0	0	0	0	0	0	0	0
454	Bacteria	Firmicutes	Bacilli	Lactobacillales	Lactobacillaceae	Lactobacillus	Lactobacillus_reuteri	47	51	58	60	21	2365	111	9279	1305	123	693	219	36	1010	0	34	2007	66	320	0	0	27	23	0	269	252	2057	17	95	48	50	0	304	4174	40	1487	0	4560	68	21	0	142
455	Bacteria	Firmicutes	Bacilli	Lactobacillales	Lactobacillaceae	Lactobacillus	Lactobacillus_rhamnosus	0	0	0	0	0	0	0	0	0	0	0	0	0	0	0	0	0	0	0	0	0	0	0	0	0	31	0	0	0	0	0	0	0	0	0	0	0	0	0	0	0	0
456	Bacteria	Firmicutes	Bacilli	Lactobacillales	Lactobacillaceae	Lactobacillus	Lactobacillus_saerimneri	0	0	0	0	0	0	0	0	0	0	0	0	0	0	0	0	0	0	0	0	0	0	0	0	0	0	0	0	0	0	0	0	0	0	0	22	0	0	0	0	0	0
457	Bacteria	Firmicutes	Bacilli	Lactobacillales	Lactobacillaceae	Lactobacillus	Lactobacillus_sakei	0	0	0	0	0	0	0	0	32	0	0	0	0	0	37	0	0	0	0	0	0	0	28	22	23	40	28	0	0	0	13	27	20	0	0	0	0	0	0	0	0	29
458	Bacteria	Firmicutes	Bacilli	Lactobacillales	Lactobacillaceae	Lactobacillus	Lactobacillus_salivarius	0	0	0	0	0	0	0	0	12	0	0	17	0	0	0	0	0	0	0	0	0	0	0	0	0	0	0	0	0	0	0	0	0	0	0	0	0	0	0	0	0	0
459	Bacteria	Firmicutes	Bacilli	Lactobacillales	Lactobacillaceae	Lactobacillus	Lactobacillus_siliginis	0	0	0	0	0	0	0	0	0	0	0	0	0	0	0	0	0	0	0	0	0	0	13	0	0	0	17	0	0	0	14	0	0	0	0	0	0	0	0	0	0	0
460	Bacteria	Firmicutes	Bacilli	Lactobacillales	Lactobacillaceae	Lactobacillus	Lactobacillus_suebicus	0	0	0	13	0	0	0	0	0	23	0	0	0	0	0	0	0	0	0	0	0	0	0	0	0	58	0	0	0	0	0	0	0	27	0	0	0	0	0	0	0	0
461	Bacteria	Firmicutes	Bacilli	Lactobacillales	Lactobacillaceae	Lactobacillus	Lactobacillus_taiwanensis	0	0	0	0	0	0	0	1727	0	0	0	0	0	0	0	0	22	0	0	0	0	0	0	0	21	0	0	0	0	0	0	0	0	0	0	16	0	0	21	0	0	0
462	Bacteria	Firmicutes	Bacilli	Lactobacillales	Lactobacillaceae	Lactobacillus	Lactobacillus_zhachilii	0	0	0	0	0	0	0	0	0	0	0	0	0	0	0	0	0	0	0	0	0	0	0	0	0	21	0	0	0	0	0	0	0	0	0	0	0	0	0	0	0	0
463	Bacteria	Firmicutes	Bacilli	Lactobacillales	Streptococcaceae	Lactococcus	Lactococcus_formosensis	0	0	17	0	0	0	0	0	0	0	13	0	0	0	0	0	0	0	846	0	0	0	243	0	0	243	13	0	0	0	0	0	0	0	474	0	0	0	0	0	0	0
464	Bacteria	Firmicutes	Bacilli	Lactobacillales	Streptococcaceae	Lactococcus	Lactococcus_garvieae	0	0	17	0	0	0	0	0	19	12	92	0	0	0	0	0	0	17	6312	0	0	0	2124	44	0	2104	121	0	0	0	0	0	0	334	4599	0	0	0	0	0	0	16
465	Bacteria	Firmicutes	Bacilli	Lactobacillales	Streptococcaceae	Lactococcus	Lactococcus_lactis	0	0	0	0	0	0	0	0	0	0	0	0	0	0	0	0	0	0	0	0	0	0	32	0	0	0	0	0	0	0	0	0	0	0	0	0	0	0	0	0	0	0
466	Bacteria	Firmicutes	Clostridia	Clostridiales	Clostridiaceae	Lactonifactor	Lactonifactor_longoviformis	0	0	0	23	19	34	21	0	19	0	0	46	21	0	0	14	0	0	0	46	23	0	0	17	13	30	0	13	0	0	0	32	0	0	0	0	60	0	0	29	0	19
467	Bacteria	Proteobacteria	Deltaproteobacteria	Desulfovibrionales	Desulfovibrionaceae	Lawsonia	Lawsonia_intracellularis	0	0	0	0	0	0	25	0	0	0	0	0	0	0	0	0	0	0	0	61	0	0	0	0	0	21	21	0	0	0	0	0	0	0	0	0	0	0	0	0	0	0
468	Bacteria	Firmicutes	Bacilli	Lactobacillales	Leuconostocaceae	Leuconostoc	Leuconostoc_lactis	0	0	0	31	0	0	0	0	0	0	0	0	0	0	0	0	0	0	0	0	0	0	0	27	0	43	0	0	0	0	0	0	18	0	0	0	0	0	0	0	0	0
469	Bacteria	Firmicutes	Bacilli	Lactobacillales	Leuconostocaceae	Leuconostoc	Leuconostoc_mesenteroides	0	0	0	0	0	0	0	0	0	0	0	0	0	0	0	0	0	0	0	0	0	0	0	0	0	39	0	0	0	0	0	0	0	0	0	0	0	0	0	0	0	0
470	Bacteria	Firmicutes	Clostridia	Clostridiales		Levyella	Levyella_massiliensis	0	0	0	67	51	0	0	0	43	35	0	47	62	0	0	62	53	0	0	246	30	0	38	116	37	66	43	35	0	0	33	61	70	38	0	26	67	0	0	67	0	33
471	Bacteria	Firmicutes	Bacilli	Lactobacillales	Lactobacillaceae	Limosilactobacillus	Limosilactobacillus_fermentum	0	0	0	0	0	0	0	14	0	0	0	0	0	0	17	0	27	0	0	0	0	0	0	24	0	36	0	0	0	0	0	58	0	0	0	0	0	0	0	40	0	0
472	Bacteria	Firmicutes	Bacilli	Lactobacillales	Lactobacillaceae	Liquorilactobacillus	Liquorilactobacillus_vini	0	0	0	0	0	0	0	0	0	0	0	0	0	0	0	0	0	0	0	14	0	0	0	0	15	0	0	0	0	0	0	0	0	0	0	0	0	0	0	0	0	0
473	Bacteria	Firmicutes	Bacilli	Bacillales	Listeriaceae	Listeria	Listeria_monocytogenes	0	0	0	0	0	0	0	0	0	0	0	0	0	0	0	0	0	0	0	0	0	0	0	0	0	33	0	0	0	0	0	0	0	0	0	0	0	0	0	0	0	0
474	Bacteria	Firmicutes	Erysipelotrichia	Erysipelotrichales	Erysipelotrichaceae	Longibaculum	Longibaculum_muris	28	23	0	155	98	55	52	358	29	28	0	0	44	0	0	16	0	0	0	48	0	93	0	18	142	25	0	19	0	0	27	208	52	0	20	14	131	0	60	132	0	0
475	Bacteria	Firmicutes	Erysipelotrichia	Erysipelotrichales	Erysipelotrichaceae	Longibaculum	Longibaculum_sp._KGMB06250	0	0	0	154	85	82	0	44	0	0	0	0	19	0	0	25	0	0	0	0	0	32	0	0	13	0	0	0	0	0	44	349	0	0	0	12	0	0	53	225	0	0
476	Bacteria	Firmicutes	Bacilli	Bacillales	Bacillaceae	Lysinibacillus	Lysinibacillus_sp._2017	0	0	0	19	0	0	0	0	0	14	0	0	0	0	0	0	0	0	0	0	0	0	0	0	0	0	0	0	0	0	0	16	0	15	0	0	0	0	0	0	0	0
477	Bacteria	Firmicutes	Clostridia	Clostridiales	Hungateiclostridiaceae	Mageeibacillus	Mageeibacillus_indolicus	0	0	0	15	15	0	0	0	26	0	0	17	16	0	14	12	0	0	0	27	14	0	0	15	27	25	0	0	0	0	0	23	0	19	0	0	0	0	0	20	0	18
478	Bacteria	Proteobacteria	Deltaproteobacteria	Desulfovibrionales	Desulfovibrionaceae	Mailhella	Mailhella_massiliensis	60	0	14	57	112	23	181	21	69	0	0	62	89	75	28	0	14	0	0	533	52	104	64	0	12	312	221	48	0	41	51	24	0	16	0	0	15	0	39	126	0	0
479	Bacteria	Bacteroidetes	Bacteroidia	Bacteroidales	Prevotellaceae	Marseilla	Marseilla_massiliensis	0	0	0	0	0	0	20	0	0	0	0	0	0	0	0	0	0	0	0	0	0	0	0	0	0	0	0	0	0	0	12	0	0	0	0	0	0	0	0	0	0	0
480	Bacteria	Firmicutes	Clostridia	Clostridiales	Lachnospiraceae	Marvinbryantia	Marvinbryantia_formatexigens	0	0	0	0	22	0	71	0	75	0	0	0	0	0	0	0	0	0	0	0	0	0	15	0	0	0	0	22	0	0	0	0	12	67	0	0	38	0	31	0	0	24
481	Bacteria	Firmicutes	Erysipelotrichia	Erysipelotrichales	Erysipelotrichaceae	Massilimicrobiota	Massilimicrobiota_timonensis	16	0	0	206	70	94	258	771	36	22	0	11	85	0	27	150	22	0	0	422	19	48	16	29	505	15	0	30	0	0	85	420	73	0	20	58	200	0	75	175	0	0
482	Bacteria	Firmicutes	Clostridia	Clostridiales		Massilistercora	Massilistercora_timonensis	0	0	0	0	29	0	113	0	136	0	0	0	50	36	0	14	0	0	0	0	128	0	0	0	0	0	0	30	0	134	0	0	0	20	0	40	102	41	24	0	0	0
483	Bacteria	Firmicutes	Clostridia	Clostridiales	Lachnospiraceae	Mediterraneibacter	Mediterraneibacter_glycyrrhizinilyticus	0	0	0	47	111	360	101	0	231	35	0	0	12	66	22	0	0	15	0	0	24	162	39	0	0	56	64	60	0	1759	21	16	23	78	18	21	92	165	48	0	0	389
484	Bacteria	Firmicutes	Negativicutes	Selenomonadales	Selenomonadaceae	Megamonas	Megamonas_funiformis	0	0	0	0	0	59	0	0	0	0	0	0	0	0	0	0	0	0	0	0	0	0	0	0	19	0	0	0	0	0	0	0	0	0	0	0	0	0	0	0	0	65
485	Bacteria	Firmicutes	Negativicutes	Selenomonadales	Selenomonadaceae	Megamonas	Megamonas_hypermegale	0	0	0	0	0	15	0	0	0	0	0	0	0	0	0	0	0	0	0	0	0	0	0	0	0	0	0	0	0	0	0	0	0	0	0	0	0	0	0	0	0	16
486	Bacteria	Firmicutes	Bacilli	Bacillales	Thermoactinomycetaceae	Melghirimyces	Melghirimyces_thermohalophilus	0	0	0	27	0	0	0	0	0	0	0	0	0	0	0	0	0	0	0	0	0	0	0	0	0	0	0	0	0	0	0	0	0	0	0	0	0	0	0	0	0	0
487	Bacteria	Tenericutes	Mollicutes	Entomoplasmatales	Entomoplasmataceae	Mesoplasma	Mesoplasma_lactucae	0	0	0	58	66	0	0	38	103	42	0	63	134	44	56	30	28	0	0	60	67	0	40	78	90	42	50	0	0	0	32	56	80	93	0	42	83	0	35	49	0	39
488	Bacteria	Proteobacteria	Alphaproteobacteria	Rhizobiales	Phyllobacteriaceae	Mesorhizobium	Mesorhizobium_soli	0	0	0	0	0	0	0	0	0	0	0	0	0	0	0	31	0	0	0	0	0	0	0	0	0	0	0	0	0	0	0	0	0	0	0	0	0	0	0	0	0	0
489	Bacteria	Actinobacteria	Actinobacteria	Micrococcales	Microbacteriaceae	Microbacterium	Microbacterium_hydrothermale	0	0	0	0	0	0	0	0	0	0	0	0	0	0	0	0	0	0	0	0	0	0	0	0	0	26	0	0	0	0	0	0	0	0	0	0	0	0	0	0	0	0
490	Bacteria	Actinobacteria	Actinobacteria	Micrococcales	Microbacteriaceae	Microbacterium	Microbacterium_proteolyticum	0	0	0	0	0	0	0	0	0	0	0	0	0	0	0	0	0	0	0	0	0	0	0	0	0	17	0	0	0	0	0	0	0	0	0	0	0	0	0	0	0	0
491	Bacteria	Actinobacteria	Actinobacteria	Micrococcales	Microbacteriaceae	Microbacterium	Microbacterium_sediminis	0	0	0	0	0	0	0	0	0	0	0	0	0	0	0	0	0	0	0	0	0	0	0	0	0	30	0	0	0	0	0	0	0	0	0	0	0	0	0	0	0	0
492	Bacteria	Actinobacteria	Actinobacteria	Micrococcales	Microbacteriaceae	Microbacterium	Microbacterium_sp._ABRD_28	0	0	0	0	0	0	0	0	0	0	0	0	0	0	0	0	0	0	0	0	0	0	0	0	0	0	0	0	0	0	0	0	0	0	0	49	0	0	0	0	0	0
493	Bacteria	Bacteroidetes	Bacteroidia	Bacteroidales	Rikenellaceae	Millionella	Millionella_massiliensis	34	0	0	31	0	0	85	27	270	0	0	164	0	122	950	59	60	0	0	864	0	0	963	29	0	0	0	0	0	0	211	0	17	0	0	250	0	0	548	174	0	0
494	Bacteria	Firmicutes	Clostridia	Clostridiales	Lachnospiraceae	Mobilisporobacter	Mobilisporobacter_senegalensis	0	0	0	0	18	0	0	0	0	0	0	0	0	0	0	0	0	0	0	0	0	0	0	0	0	0	0	0	0	0	0	0	0	0	0	0	22	0	0	0	0	0
495	Bacteria	Firmicutes	Clostridia	Clostridiales	Clostridiales Family XIII. Incertae Sedis	Mogibacterium	Mogibacterium_diversum	0	0	0	0	0	0	0	0	0	0	0	0	0	0	0	0	0	0	0	0	0	0	0	0	0	0	0	0	0	0	0	0	0	0	0	0	0	0	0	0	0	0
496	Bacteria	Firmicutes	Clostridia	Clostridiales	Clostridiales Family XIII. Incertae Sedis	Mogibacterium	Mogibacterium_neglectum	0	0	0	0	0	0	0	0	0	0	0	0	0	0	0	0	0	0	0	0	0	0	0	0	0	0	0	0	0	0	0	0	0	0	0	0	0	0	0	0	0	0
497	Bacteria	Firmicutes	Clostridia	Clostridiales	Clostridiales Family XIII. Incertae Sedis	Mogibacterium	Mogibacterium_pumilum	0	0	0	0	0	0	0	0	34	0	0	0	0	0	0	0	0	0	0	0	0	0	0	0	0	0	0	0	0	0	0	24	0	0	0	0	0	0	0	0	0	0
498	Bacteria	Firmicutes	Clostridia	Clostridiales		Monoglobus	Monoglobus_pectinilyticus	27	0	0	30	0	11	28	12	340	0	0	132	26	0	43	0	121	0	0	701	0	0	63	28	226	18	14	63	0	18	21	119	203	39	0	309	24	0	18	24	0	33
499	Bacteria	Proteobacteria	Gammaproteobacteria	Pseudomonadales	Moraxellaceae	Moraxella	Moraxella_bovoculi	0	0	0	0	0	0	0	0	0	0	0	0	0	0	0	0	0	0	0	0	0	0	0	0	0	0	0	0	0	0	0	0	0	0	0	0	0	0	0	0	0	0
500	Bacteria	Firmicutes	Clostridia	Clostridiales	Clostridiaceae	Mordavella	Mordavella_massiliensis	0	0	0	14	63	0	18	0	42	0	0	0	31	36	0	0	19	0	0	0	57	39	0	0	0	0	0	29	0	69	0	0	17	28	0	14	35	72	0	0	0	0
501	Bacteria	Deferribacteres	Deferribacteres	Deferribacterales	Deferribacteraceae	Mucispirillum	Mucispirillum_schaedleri	16	0	0	0	0	0	344	0	80	0	0	0	0	0	29	0	0	0	0	0	0	13	0	0	0	0	0	0	0	0	15	15	0	0	0	15	0	11	83	0	0	0
502	Bacteria	Firmicutes	Tissierellia	Tissierellales	Peptoniphilaceae	Murdochiella	Murdochiella_massiliensis	0	0	0	47	44	0	0	0	18	0	0	41	23	28	0	0	0	0	0	14	0	0	20	47	0	45	0	0	0	0	20	18	21	0	0	0	37	0	0	43	0	0
503	Bacteria	Firmicutes	Tissierellia	Tissierellales	Peptoniphilaceae	Murdochiella	Murdochiella_vaginalis	0	0	0	30	28	0	0	0	0	0	0	25	25	0	0	24	16	0	0	82	19	0	24	51	24	39	0	0	0	0	20	0	0	20	0	0	30	0	0	33	0	0
504	Bacteria	Bacteroidetes	Bacteroidia	Bacteroidales	Muribaculaceae	Muribaculum	Muribaculum_intestinale	100	184	0	516	282	273	584	37	670	494	27	1447	3331	136	976	786	1306	16	16	1132	1488	237	1311	149	1178	391	778	784	22	28	1664	454	345	464	41	226	595	162	1104	478	0	845
505	Bacteria	Firmicutes	Clostridia	Clostridiales	Lachnospiraceae	Murimonas	Murimonas_intestini	0	0	0	0	0	0	23	0	0	0	0	0	0	0	0	0	0	0	0	0	0	0	0	0	0	0	0	0	0	0	0	0	0	0	0	0	0	0	0	0	0	0
506	Bacteria	Tenericutes	Mollicutes	Mycoplasmatales	Mycoplasmataceae	Mycoplasma	Mycoplasma_capricolum	0	0	0	0	0	0	0	0	0	0	0	17	0	0	0	0	0	0	0	0	0	0	0	0	16	33	0	0	0	0	0	17	0	15	0	0	0	0	0	13	0	0
507	Bacteria	Tenericutes	Mollicutes	Mycoplasmatales	Mycoplasmataceae	Mycoplasma	Mycoplasma_dispar	0	0	0	0	0	0	0	0	0	27	0	0	0	0	0	0	0	0	0	0	0	0	0	0	0	0	0	0	0	0	0	0	0	29	0	0	0	0	0	0	0	0
508	Bacteria	Tenericutes	Mollicutes	Mycoplasmatales	Mycoplasmataceae	Mycoplasma	Mycoplasma_falconis	0	0	0	0	0	0	0	0	0	0	0	0	0	0	0	0	0	0	0	0	0	0	0	0	0	0	0	0	0	0	0	0	0	0	0	0	0	0	0	15	0	0
509	Bacteria	Tenericutes	Mollicutes	Mycoplasmatales	Mycoplasmataceae	Mycoplasma	Mycoplasma_hyopneumoniae	0	0	0	0	0	0	0	0	0	0	0	0	0	0	0	0	0	0	0	0	0	0	0	0	0	61	0	0	0	0	0	0	0	0	0	0	0	0	0	0	0	18
510	Bacteria	Tenericutes	Mollicutes	Mycoplasmatales	Mycoplasmataceae	Mycoplasma	Mycoplasma_iowae	0	0	0	0	0	0	0	0	0	0	0	0	0	0	17	0	0	0	0	0	0	0	0	0	0	0	0	0	0	0	0	0	0	0	0	0	0	0	13	0	0	0
511	Bacteria	Tenericutes	Mollicutes	Mycoplasmatales	Mycoplasmataceae	Mycoplasma	Mycoplasma_muris	0	0	0	0	0	0	0	0	0	0	0	0	0	0	39	0	0	0	0	0	0	0	0	0	0	0	0	0	0	0	0	0	0	0	0	0	18	0	30	0	0	0
512	Bacteria	Tenericutes	Mollicutes	Mycoplasmatales	Mycoplasmataceae	Mycoplasma	Mycoplasma_mycoides	0	0	0	43	0	0	0	0	23	91	0	46	0	0	41	38	33	0	0	43	0	0	39	55	148	39	0	0	0	0	0	24	49	63	0	0	0	0	24	29	0	37
513	Bacteria	Tenericutes	Mollicutes	Mycoplasmatales	Mycoplasmataceae	Mycoplasma	Mycoplasma_pulmonis	0	0	0	0	0	0	0	0	36	0	0	22	0	0	25	0	19	0	0	29	0	0	0	0	0	0	0	0	0	0	0	46	0	0	0	61	0	0	0	0	0	0
514	Bacteria	Tenericutes	Mollicutes	Mycoplasmatales	Mycoplasmataceae	Mycoplasma	Mycoplasma_sualvi	0	0	0	0	0	0	0	0	0	0	0	0	0	0	316	11	17	12	0	154	0	0	0	0	0	0	0	0	0	0	85	0	0	0	0	0	0	0	353	102	0	0
515	Bacteria	Tenericutes	Mollicutes	Mycoplasmatales	Mycoplasmataceae	Mycoplasma	Mycoplasma_yeatsii	0	0	0	30	0	0	0	0	16	0	0	0	0	0	0	0	0	0	0	0	0	0	0	0	16	31	27	0	0	0	0	24	0	0	0	0	0	0	0	32	0	0
516	Bacteria	Firmicutes	Clostridia	Clostridiales		Natranaerovirga	Natranaerovirga_pectinivora	0	0	0	0	0	24	0	0	0	0	0	0	14	0	0	0	0	0	0	0	0	0	0	0	0	15	0	0	0	0	0	0	0	0	0	0	0	0	0	0	0	36
517	Bacteria	Firmicutes				Ndongobacter	Ndongobacter_massiliensis	0	0	0	55	0	0	0	0	45	0	0	26	0	0	0	15	18	0	0	72	14	0	0	29	30	0	0	14	0	0	32	25	23	0	0	22	0	0	30	14	0	0
518	Bacteria	Firmicutes	Clostridia	Clostridiales	Ruminococcaceae	Negativibacillus	Negativibacillus_massiliensis	23	0	0	0	0	0	428	0	107	28	0	89	0	24	42	0	0	0	0	75	0	48	115	0	26	98	43	145	0	23	23	34	49	25	38	689	0	30	44	19	0	29
519	Bacteria	Firmicutes	Clostridia	Clostridiales	Ruminococcaceae	Neglecta	Neglecta_timonensis	170	0	0	58	198	126	89	0	105	24	0	160	109	91	0	25	58	0	0	73	47	212	116	98	399	63	801	235	16	99	38	1915	454	100	200	208	58	62	82	76	0	227
520	Bacteria	Proteobacteria	Betaproteobacteria	Neisseriales	Neisseriaceae	Neisseria	Neisseria_chenwenguii	0	0	0	0	0	0	0	0	0	0	0	0	0	0	0	0	0	0	0	0	0	0	0	0	0	0	0	0	0	0	0	0	0	0	0	0	0	0	0	0	0	0
521	Bacteria	Actinobacteria	Actinobacteria	Micrococcales	Micrococcaceae	Nesterenkonia	Nesterenkonia_aurantiaca	0	0	0	0	0	0	0	0	0	20	0	0	0	0	0	0	0	0	0	0	0	0	0	0	0	24	0	0	0	0	0	0	0	21	0	0	0	0	0	0	0	0
522	Bacteria	Actinobacteria	Actinobacteria	Micrococcales	Micrococcaceae	Nesterenkonia	Nesterenkonia_jeotgali	0	0	0	0	0	0	0	0	0	0	0	0	0	0	0	0	0	0	0	0	0	0	0	0	0	33	0	0	0	0	0	0	0	0	0	0	0	0	0	0	0	0
523	Bacteria	Actinobacteria	Actinobacteria	Micrococcales	Micrococcaceae	Nesterenkonia	Nesterenkonia_lutea	0	0	0	0	0	0	0	0	0	0	0	0	0	0	0	0	0	0	0	0	0	0	0	0	0	17	0	0	0	0	0	0	0	30	0	0	0	0	0	0	0	0
524	Bacteria	Firmicutes	Bacilli	Bacillales	Bacillaceae	Numidum	Numidum_massiliense	0	0	0	18	0	0	0	0	0	0	0	0	0	0	0	0	0	0	0	0	0	0	0	0	0	0	0	0	0	0	0	0	0	0	0	0	0	0	0	0	0	0
525	Bacteria	Proteobacteria	Alphaproteobacteria	Rhizobiales	Brucellaceae	Ochrobactrum	Ochrobactrum_pseudogrignonense	0	0	0	0	0	0	0	0	0	0	0	0	0	0	0	0	0	0	0	0	0	0	0	0	0	0	0	0	0	0	0	0	0	0	0	0	0	0	0	0	0	0
526	Bacteria	Proteobacteria	Alphaproteobacteria	Rhizobiales	Brucellaceae	Ochrobactrum	Ochrobactrum_quorumnocens	0	0	0	0	0	0	0	0	22	26	0	0	0	0	25	42	0	0	0	23	30	0	59	21	17	37	0	0	0	0	32	0	0	23	0	33	0	13	0	18	0	0
527	Bacteria	Bacteroidetes	Bacteroidia	Bacteroidales	Odoribacteraceae	Odoribacter	Odoribacter_laneus	0	0	0	0	30	0	46	0	18	0	0	0	48	25	124	0	0	0	0	13	0	32	24	0	0	61	146	0	0	77	22	0	0	0	0	19	19	0	103	0	0	34
528	Bacteria	Bacteroidetes	Bacteroidia	Bacteroidales	Odoribacteraceae	Odoribacter	Odoribacter_splanchnicus	0	0	0	0	31	0	91	0	0	0	0	0	16	35	79	18	0	0	0	14	0	46	0	0	0	31	39	0	0	38	0	0	0	0	0	0	0	0	40	0	0	14
529	Bacteria	Firmicutes	Bacilli	Lactobacillales	Leuconostocaceae	Oenococcus	Oenococcus_alcoholitolerans	0	0	0	0	0	0	0	0	0	0	0	0	0	0	0	0	0	0	0	0	0	0	0	0	0	0	0	0	0	0	0	0	0	0	0	0	0	0	0	0	0	0
530	Bacteria	Firmicutes	Clostridia	Clostridiales	Oscillospiraceae	Oscillibacter	Oscillibacter_ruminantium	0	0	0	26	28	0	0	0	15	0	0	0	37	0	0	0	0	0	0	28	0	0	0	35	19	17	0	0	0	0	19	45	20	0	0	0	16	0	24	37	0	0
531	Bacteria	Firmicutes	Clostridia	Clostridiales	Oscillospiraceae	Oscillibacter	Oscillibacter_sp._PEA192	0	0	0	13	13	0	45	0	27	0	0	34	16	0	0	0	12	0	0	12	14	0	0	0	19	28	0	21	0	0	0	0	0	0	0	12	0	0	16	0	0	0
532	Bacteria	Firmicutes	Clostridia	Clostridiales	Oscillospiraceae	Oscillibacter	Oscillibacter_valericigenes	36	0	0	330	117	81	274	64	384	179	0	442	262	66	250	195	174	0	0	313	151	17	199	500	223	308	163	153	26	0	195	849	400	371	36	97	214	36	146	611	0	222
533	Bacteria	Proteobacteria	Betaproteobacteria	Burkholderiales	Comamonadaceae	Ottowia	Ottowia_shaoguanensis	0	0	0	0	0	0	0	0	0	0	0	0	0	0	0	0	0	0	0	0	0	0	0	41	0	0	0	0	0	0	0	0	0	0	0	0	0	0	0	0	0	0
534	Bacteria	Firmicutes	Clostridia	Clostridiales	Clostridiaceae	Oxobacter	Oxobacter_pfennigii	0	0	0	33	0	0	0	0	0	0	0	0	0	0	0	0	0	0	0	0	0	0	0	18	0	0	0	0	0	0	0	13	0	0	0	0	0	0	0	19	0	0
535	Bacteria	Firmicutes	Bacilli	Bacillales	Paenibacillaceae	Paenibacillus	Paenibacillus_antarcticus	0	0	0	0	0	0	0	0	0	122	0	0	0	0	0	0	0	0	0	0	0	0	0	0	0	33	0	0	0	0	0	0	19	74	0	0	0	0	0	0	0	0
536	Bacteria	Firmicutes	Bacilli	Bacillales	Paenibacillaceae	Paenibacillus	Paenibacillus_ginsengihumi	0	0	0	0	0	0	0	0	0	0	0	0	0	0	0	0	0	0	0	0	0	0	0	0	0	0	0	21	0	0	0	0	0	0	0	155	0	0	0	0	0	0
537	Bacteria	Firmicutes	Bacilli	Bacillales	Paenibacillaceae	Paenibacillus	Paenibacillus_glacialis	0	0	0	0	0	0	0	0	0	166	0	0	0	0	0	0	0	0	0	0	0	0	0	0	0	47	0	0	0	0	0	0	34	170	0	0	0	0	0	0	0	40
538	Bacteria	Firmicutes	Bacilli	Bacillales	Paenibacillaceae	Paenibacillus	Paenibacillus_gorillae	0	0	0	0	0	0	0	0	0	0	0	0	0	0	0	0	0	0	0	0	0	0	0	0	0	0	0	0	0	0	0	0	0	0	0	0	0	0	0	0	0	0
539	Bacteria	Firmicutes	Bacilli	Bacillales	Paenibacillaceae	Paenibacillus	Paenibacillus_polymyxa	0	0	0	56	0	0	0	0	0	0	0	0	0	0	0	0	0	0	0	0	0	0	0	0	0	0	0	0	0	0	0	0	0	0	0	0	0	0	0	0	0	0
540	Bacteria	Firmicutes	Bacilli	Bacillales	Paenibacillaceae	Paenibacillus	Paenibacillus_sp._FSL_P4_0081	0	0	0	0	0	0	0	0	0	0	0	0	0	0	0	0	0	0	0	0	0	0	0	0	0	26	0	0	0	0	0	0	0	0	0	0	0	0	0	0	0	0
541	Bacteria	Firmicutes	Bacilli	Bacillales	Paenibacillaceae	Paenibacillus	Paenibacillus_sp._FSL_R5_0912	0	0	0	0	0	0	0	0	0	0	0	0	0	0	0	0	0	0	0	20	0	0	0	0	0	51	21	0	0	0	0	79	0	0	0	27	0	0	0	0	0	0
542	Bacteria	Firmicutes	Bacilli	Bacillales	Paenibacillaceae	Paenibacillus	Paenibacillus_terreus	0	0	0	35	0	0	0	0	0	0	0	0	0	0	0	0	18	0	0	0	0	0	0	0	0	0	0	0	0	0	0	0	0	0	0	0	0	0	0	0	0	0
543	Bacteria	Firmicutes	Bacilli	Bacillales	Paenibacillaceae	Paenibacillus	Paenibacillus_tundrae	0	0	0	0	0	0	0	0	0	21	0	0	0	0	0	0	0	0	0	0	0	0	0	0	0	0	0	0	0	0	0	0	0	0	0	0	0	0	0	0	0	0
544	Bacteria	Firmicutes	Bacilli	Bacillales	Paenibacillaceae	Paenibacillus	Paenibacillus_turicensis	0	0	0	0	0	0	0	0	0	0	0	0	0	0	0	0	0	0	0	0	0	0	0	0	0	0	0	0	0	0	0	0	0	0	0	47	0	0	0	0	0	0
545	Bacteria	Firmicutes	Clostridia	Clostridiales	Peptostreptococcaceae	Paeniclostridium	Paeniclostridium_sordellii	0	0	0	0	0	0	0	0	0	0	0	0	0	0	37	0	0	0	0	0	0	0	0	0	0	0	0	0	0	0	0	0	0	0	0	0	0	0	0	0	0	0
546	Bacteria	Bacteroidetes	Bacteroidia	Bacteroidales	Paludibacteraceae	Paludibacter	Paludibacter_propionicigenes	0	0	0	0	0	0	0	0	0	0	0	0	38	0	0	0	0	0	0	0	126	0	0	0	0	0	0	0	0	0	24	0	0	0	0	0	0	0	0	0	0	0
547	Bacteria	Firmicutes	Clostridia	Clostridiales	Ruminococcaceae	Paludicola	Paludicola_psychrotolerans	12	0	0	228	35	122	119	0	61	56	0	87	73	22	84	47	38	0	0	115	94	48	62	138	139	139	57	20	0	20	16	53	62	75	15	34	46	16	38	66	0	148
548	Bacteria	Firmicutes	Clostridia	Clostridiales	Ruminococcaceae	Papillibacter	Papillibacter_cinnamivorans	0	0	0	44	24	0	34	0	51	24	0	51	55	0	30	22	39	0	0	46	29	0	0	67	42	107	19	0	0	0	30	80	42	50	0	19	57	0	64	78	0	26
549	Bacteria	Bacteroidetes	Bacteroidia	Bacteroidales	Tannerellaceae	Parabacteroides	Parabacteroides_distasonis	0	0	0	59	89	85	134	0	61	105	0	68	625	75	94	184	51	0	0	196	193	141	96	0	70	31	62	39	0	0	223	78	29	88	0	33	92	28	128	49	0	171
550	Bacteria	Bacteroidetes	Bacteroidia	Bacteroidales	Tannerellaceae	Parabacteroides	Parabacteroides_goldsteinii	0	0	0	0	0	0	0	0	0	0	0	0	0	0	0	0	0	0	0	0	19	20	0	0	0	13	0	0	0	0	0	0	0	0	0	0	0	0	17	0	0	0
551	Bacteria	Bacteroidetes	Bacteroidia	Bacteroidales	Tannerellaceae	Parabacteroides	Parabacteroides_gordonii	0	0	0	0	0	0	0	0	0	0	0	0	0	33	0	0	0	0	0	0	0	0	0	0	0	0	0	0	0	0	0	0	0	0	0	0	0	0	0	0	0	0
552	Bacteria	Bacteroidetes	Bacteroidia	Bacteroidales	Tannerellaceae	Parabacteroides	Parabacteroides_johnsonii	0	0	0	0	0	0	18	0	0	0	0	0	0	0	0	0	0	0	0	0	0	0	0	0	0	0	0	0	0	0	18	0	0	0	0	0	0	0	0	0	0	0
553	Bacteria	Bacteroidetes	Bacteroidia	Bacteroidales	Tannerellaceae	Parabacteroides	Parabacteroides_merdae	0	0	0	0	0	0	70	0	0	0	0	0	0	0	0	62	0	0	0	0	0	0	16	0	0	0	0	0	0	0	0	0	0	0	0	0	0	0	0	0	0	0
554	Bacteria	Bacteroidetes	Bacteroidia	Bacteroidales	Tannerellaceae	Parabacteroides	Parabacteroides_sp._CT06	0	0	0	0	0	0	0	0	0	0	0	0	0	0	0	0	0	0	0	0	0	0	0	0	0	0	0	0	0	0	0	0	0	0	0	0	0	0	0	0	0	0
555	Bacteria	Bacteroidetes	Bacteroidia	Bacteroidales	Prevotellaceae	Paraprevotella	Paraprevotella_clara	0	148	0	0	47	43	38	0	0	0	0	101	111	26	0	121	0	0	0	0	0	28	0	150	14	189	47	0	23	24	247	49	0	18	127	0	65	0	15	186	0	64
556	Bacteria	Bacteroidetes	Bacteroidia	Bacteroidales	Prevotellaceae	Paraprevotella	Paraprevotella_xylaniphila	0	0	0	0	0	42	52	0	0	0	0	21	44	0	0	46	0	0	0	87	27	29	30	58	26	60	41	0	0	0	351	45	0	0	34	0	26	0	30	62	0	71
557	Bacteria	Firmicutes	Clostridia	Clostridiales	Lachnospiraceae	Parasporobacterium	Parasporobacterium_paucivorans	0	0	0	0	0	0	25	0	17	0	0	0	0	0	0	0	0	0	0	0	0	0	0	0	0	0	0	0	0	0	0	0	0	0	0	0	27	0	17	0	0	0
558	Bacteria	Proteobacteria	Betaproteobacteria	Burkholderiales	Sutterellaceae	Parasutterella	Parasutterella_excrementihominis	0	0	0	0	0	0	58	14	0	0	0	0	22	0	0	41	0	0	0	17	0	0	0	0	0	0	14	0	0	0	0	0	0	0	0	0	0	0	93	22	0	0
559	Bacteria	Proteobacteria	Betaproteobacteria	Burkholderiales	Sutterellaceae	Parasutterella	Parasutterella_secunda	0	0	0	0	0	0	0	0	0	0	0	0	0	0	0	0	0	0	0	0	0	0	0	0	0	0	0	0	0	0	0	0	0	0	0	0	0	0	34	0	0	0
560	Bacteria	Actinobacteria	Coriobacteriia	Coriobacteriales	Coriobacteriaceae	Parvibacter	Parvibacter_caecicola	0	0	0	0	0	0	0	0	0	0	0	0	0	0	0	0	0	0	0	0	0	0	0	0	0	0	0	0	0	0	11	0	0	0	0	0	0	0	51	0	0	0
561	Bacteria	Proteobacteria	Gammaproteobacteria	Pasteurellales	Pasteurellaceae		Pasteurella_aerogenes	0	0	0	0	0	0	0	0	0	0	0	0	0	0	0	0	0	0	0	0	0	0	0	0	0	0	0	0	0	0	0	0	0	0	0	0	0	0	0	0	0	0
562	Bacteria	Proteobacteria	Gammaproteobacteria	Pasteurellales	Pasteurellaceae	Pasteurella	Pasteurella_caecimuris	0	0	0	0	0	0	0	0	0	0	0	0	0	0	0	0	0	0	0	0	0	0	0	0	0	0	0	0	0	0	0	0	0	0	0	0	0	0	0	0	0	0
563	Bacteria	Firmicutes	Negativicutes	Selenomonadales	Selenomonadaceae	Pectinatus	Pectinatus_cerevisiiphilus	0	0	0	0	29	0	0	0	0	0	0	0	0	15	0	0	0	0	0	0	0	0	0	0	0	0	38	0	0	42	0	0	0	22	0	0	0	0	0	0	0	0
564	Bacteria	Firmicutes	Negativicutes	Selenomonadales	Selenomonadaceae	Pectinatus	Pectinatus_haikarae	0	0	0	0	0	0	0	0	0	0	0	0	0	0	0	0	0	0	0	0	0	0	0	0	0	0	0	0	0	0	0	20	0	0	0	0	0	0	0	0	0	0
565	Bacteria	Firmicutes	Bacilli	Lactobacillales	Lactobacillaceae	Pediococcus	Pediococcus_cellicola	0	0	0	0	0	0	0	0	0	0	0	0	0	0	0	0	0	0	0	0	0	0	0	0	0	0	0	0	0	0	0	0	0	14	0	0	0	0	0	0	0	0
566	Bacteria	Firmicutes	Bacilli	Lactobacillales	Lactobacillaceae	Pediococcus	Pediococcus_pentosaceus	0	0	0	25	0	0	0	0	0	0	0	0	0	0	21	0	29	0	0	0	0	0	63	33	24	19	0	0	0	0	14	0	28	0	0	35	0	0	0	26	0	21
567	Bacteria	Bacteroidetes	Sphingobacteriia	Sphingobacteriales	Sphingobacteriaceae	Pedobacter	Pedobacter_ginsengisoli	0	0	0	0	0	0	0	0	0	0	0	0	0	0	0	0	0	0	0	0	0	0	0	0	0	0	0	0	0	0	19	0	0	0	0	0	0	0	0	0	0	0
568	Bacteria	Bacteroidetes	Sphingobacteriia	Sphingobacteriales	Sphingobacteriaceae	Pedobacter	Pedobacter_heparinus	0	0	0	0	0	0	0	0	0	0	0	0	0	0	0	0	0	0	0	0	0	0	0	0	0	0	0	0	0	0	0	0	0	0	0	0	0	0	0	0	0	0
569	Bacteria	Proteobacteria	Deltaproteobacteria	Desulfuromonadales	Desulfuromonadaceae	Pelobacter	Pelobacter_acidigallici	0	0	0	0	0	0	0	0	0	25	0	0	0	0	30	0	0	0	0	0	0	0	0	0	0	0	0	37	0	0	0	0	0	0	0	18	0	0	0	51	0	0
570	Bacteria	Firmicutes	Clostridia	Clostridiales	Peptostreptococcaceae	Peptacetobacter	Peptacetobacter_hiranonis	0	0	0	0	0	0	0	0	0	0	0	0	0	0	0	0	0	0	0	0	0	0	0	0	0	17	0	0	0	0	0	0	0	0	0	0	0	0	0	0	0	0
571	Bacteria	Firmicutes	Clostridia	Clostridiales	Peptococcaceae		Peptococcaceae_bacterium_DCMF	0	0	0	0	0	0	36	0	0	0	0	0	0	0	0	0	0	0	0	0	0	0	0	0	0	0	0	0	0	0	0	0	0	0	0	0	0	0	0	0	0	0
572	Bacteria	Firmicutes	Clostridia	Clostridiales	Peptococcaceae	Peptococcus	Peptococcus_niger	0	0	0	68	36	0	0	0	31	38	0	16	59	0	17	0	0	0	0	0	0	0	17	30	0	54	0	0	0	0	0	52	34	20	0	0	45	0	16	34	0	21
573	Bacteria	Firmicutes	Tissierellia	Tissierellales	Peptoniphilaceae	Peptoniphilus	Peptoniphilus_coxii	0	0	0	14	0	0	0	0	0	0	0	0	20	0	0	0	0	0	0	0	0	0	0	51	0	0	0	0	0	0	0	22	0	0	0	0	0	0	0	17	0	0
574	Bacteria	Firmicutes	Tissierellia	Tissierellales	Peptoniphilaceae	Peptoniphilus	Peptoniphilus_methioninivorax	0	0	0	0	0	0	0	0	0	0	0	0	0	0	0	0	0	0	0	0	0	0	0	0	0	13	0	0	0	0	0	0	0	15	0	0	0	0	0	17	0	0
575	Bacteria	Firmicutes	Tissierellia	Tissierellales	Peptoniphilaceae	Peptoniphilus	Peptoniphilus_stercorisuis	0	0	0	0	0	0	0	0	0	0	0	0	0	0	0	0	0	0	0	0	0	0	0	0	0	13	0	0	0	0	0	0	0	0	0	0	15	0	0	12	0	0
576	Bacteria	Firmicutes	Clostridia	Clostridiales	Peptostreptococcaceae		Peptostreptococcaceae_bacterium_oral_taxon_929	0	0	0	24	23	0	0	0	0	0	0	0	18	0	0	0	0	0	0	0	0	0	0	58	19	16	15	0	0	0	0	22	0	15	0	0	0	0	0	20	0	17
577	Bacteria	Bacteroidetes	Bacteroidia	Bacteroidales	Dysgonomonadaceae	Petrimonas	Petrimonas_mucosa	0	0	0	0	0	0	0	0	0	20	0	0	66	0	0	0	0	0	0	0	31	0	0	0	0	0	0	0	0	0	0	0	0	0	0	0	0	0	0	0	0	18
578	Bacteria	Firmicutes	Clostridia	Clostridiales	Vallitaleaceae	Petrocella	Petrocella_atlantisensis	0	0	0	20	0	0	0	0	0	0	0	0	0	0	0	0	0	0	0	0	0	0	0	0	0	0	0	0	0	0	0	0	0	0	0	0	0	0	0	0	0	0
579	Bacteria	Firmicutes	Negativicutes	Acidaminococcales	Acidaminococcaceae	Phascolarctobacterium	Phascolarctobacterium_succinatutens	0	0	0	28	12	284	0	0	0	0	0	0	0	0	0	0	0	0	0	0	0	117	0	0	0	0	0	0	0	0	0	0	0	0	41	0	0	232	0	0	0	0
580	Bacteria	Bacteroidetes	Bacteroidia	Bacteroidales		Phocaeicola	Phocaeicola_coprocola	0	0	0	0	0	0	0	0	0	0	0	0	0	0	0	0	0	0	0	0	0	0	0	0	0	0	0	0	0	0	16	0	0	0	0	0	0	0	0	0	0	0
581	Bacteria	Bacteroidetes	Bacteroidia	Bacteroidales		Phocaeicola	Phocaeicola_dorei	0	0	0	0	0	0	0	0	0	0	0	20	24	0	0	0	0	0	0	0	0	0	0	0	0	0	0	0	0	0	26	0	0	0	0	0	0	0	0	0	0	0
582	Bacteria	Bacteroidetes	Bacteroidia	Bacteroidales		Phocaeicola	Phocaeicola_massiliensis	0	0	0	0	0	69	0	0	0	0	0	0	0	193	0	0	0	0	0	95	0	25	0	0	0	0	31	0	0	0	0	0	0	0	0	0	18	0	0	0	0	0
583	Bacteria	Bacteroidetes	Bacteroidia	Bacteroidales		Phocaeicola	Phocaeicola_paurosaccharolyticus	0	0	0	0	0	0	0	0	0	0	0	0	0	0	0	0	0	0	0	0	0	0	0	0	0	0	0	0	0	0	0	0	0	0	0	0	0	0	0	0	0	0
584	Bacteria	Bacteroidetes	Bacteroidia	Bacteroidales		Phocaeicola	Phocaeicola_sartorii	0	0	0	0	0	0	0	0	0	0	0	0	19	0	0	0	0	0	0	22	20	0	0	0	22	0	0	0	0	0	29	26	0	0	0	0	0	0	0	26	0	26
585	Bacteria	Bacteroidetes	Bacteroidia	Bacteroidales		Phocaeicola	Phocaeicola_vulgatus	0	21	0	0	0	57	317	13	0	0	0	0	16	209	100	24	0	0	0	48	0	146	0	0	0	0	43	0	55	0	75	0	0	0	14	0	0	0	54	17	0	22
586	Bacteria	Firmicutes	Clostridia	Clostridiales	Ruminococcaceae	Phocea	Phocea_massiliensis	0	0	0	61	21	17	140	0	44	0	0	17	0	13	21	0	0	0	0	24	0	20	44	0	0	21	0	21	0	19	0	101	0	0	0	44	21	16	14	44	0	0
587	Bacteria	Actinobacteria	Coriobacteriia	Eggerthellales	Eggerthellaceae	Phoenicibacter	Phoenicibacter_congonensis	0	0	0	0	0	0	0	0	0	0	0	0	0	0	0	0	0	0	0	0	0	0	0	0	0	0	0	0	0	0	0	0	0	0	0	0	0	0	0	0	0	0
588	Bacteria	Proteobacteria	Gammaproteobacteria	Vibrionales	Vibrionaceae	Photobacterium	Photobacterium_damselae	0	0	0	0	0	0	0	0	0	0	0	0	0	0	0	0	0	0	0	0	0	0	0	0	0	0	0	0	0	0	0	0	0	0	0	0	0	0	0	0	0	0
589	Bacteria	Proteobacteria	Alphaproteobacteria	Rhizobiales	Phyllobacteriaceae	Phyllobacterium	Phyllobacterium_zundukense	0	0	0	0	0	0	0	0	0	0	0	0	0	0	0	0	0	0	0	0	0	0	0	0	0	0	0	0	0	0	0	0	0	11	0	0	0	0	0	0	0	0
590	Bacteria	Bacteroidetes	Saprospiria	Saprospirales	Haliscomenobacteraceae	Portibacter	Portibacter_lacus	0	0	0	0	0	20	0	0	0	0	0	0	0	0	0	0	0	0	0	0	0	0	0	0	0	0	0	0	0	0	0	0	0	0	0	0	0	0	0	0	0	17
591	Bacteria	Bacteroidetes	Bacteroidia	Bacteroidales	Prevotellaceae	Prevotella	Prevotella_baroniae	0	0	0	20	0	128	0	0	0	0	0	39	0	45	16	89	0	0	0	75	0	0	50	24	49	0	80	0	0	0	94	0	0	0	0	0	0	0	169	0	0	0
592	Bacteria	Bacteroidetes	Bacteroidia	Bacteroidales	Prevotellaceae	Prevotella	Prevotella_bryantii	0	0	0	0	0	0	0	0	0	0	0	0	0	0	0	0	0	0	0	0	0	0	0	0	0	0	0	0	0	0	0	0	0	0	0	0	0	0	0	0	0	0
593	Bacteria	Bacteroidetes	Bacteroidia	Bacteroidales	Prevotellaceae	Prevotella	Prevotella_buccae	0	0	0	0	0	0	17	0	0	0	0	0	0	0	0	0	0	0	0	0	0	0	0	0	0	0	0	0	0	0	0	0	0	0	0	0	0	0	39	0	0	0
594	Bacteria	Bacteroidetes	Bacteroidia	Bacteroidales	Prevotellaceae	Prevotella	Prevotella_buccalis	0	0	0	0	0	14	94	0	0	0	0	0	0	0	24	0	0	0	0	0	0	0	0	0	0	0	0	0	0	0	54	0	0	0	0	26	0	0	85	18	0	0
595	Bacteria	Bacteroidetes	Bacteroidia	Bacteroidales	Prevotellaceae	Prevotella	Prevotella_dentalis	0	0	0	0	0	56	30	0	0	0	0	0	0	28	0	32	0	0	0	22	0	0	21	0	22	0	33	0	0	0	39	0	0	0	0	0	0	0	80	0	0	0
596	Bacteria	Bacteroidetes	Bacteroidia	Bacteroidales	Prevotellaceae	Prevotella	Prevotella_dentasini	0	0	0	0	0	26	82	0	0	0	0	0	0	0	35	0	0	0	0	0	0	0	0	0	0	0	0	0	0	0	38	0	0	0	0	0	0	0	80	0	0	0
597	Bacteria	Bacteroidetes	Bacteroidia	Bacteroidales	Prevotellaceae	Prevotella	Prevotella_denticola	0	0	0	0	0	0	18	0	0	0	0	0	0	0	0	0	0	0	0	0	0	0	0	0	0	0	0	0	0	0	0	0	0	0	0	0	0	0	16	0	0	0
598	Bacteria	Bacteroidetes	Bacteroidia	Bacteroidales	Prevotellaceae	Prevotella	Prevotella_enoeca	0	0	0	0	0	17	0	0	0	0	0	0	0	0	0	0	0	0	0	0	0	0	0	0	0	0	0	0	0	0	0	0	0	0	0	0	0	0	24	0	0	0
599	Bacteria	Bacteroidetes	Bacteroidia	Bacteroidales	Prevotellaceae	Prevotella	Prevotella_fusca	0	0	0	0	0	0	11	0	0	0	0	0	0	0	0	0	0	0	0	0	0	0	0	0	0	0	0	0	0	0	0	0	0	0	0	0	0	0	0	0	0	0
600	Bacteria	Bacteroidetes	Bacteroidia	Bacteroidales	Prevotellaceae	Prevotella	Prevotella_jejuni	0	0	0	0	0	0	31	0	0	0	0	0	0	0	0	0	0	0	0	0	0	0	0	0	0	0	0	0	0	0	17	0	0	0	0	0	0	0	38	0	0	0
601	Bacteria	Bacteroidetes	Bacteroidia	Bacteroidales	Prevotellaceae	Prevotella	Prevotella_loescheii	0	0	0	43	0	130	452	0	35	0	0	23	20	51	84	51	0	0	0	59	0	52	82	24	55	0	59	0	0	0	316	44	27	0	0	91	0	22	533	69	0	36
602	Bacteria	Bacteroidetes	Bacteroidia	Bacteroidales	Prevotellaceae	Prevotella	Prevotella_marshii	0	0	0	0	0	0	0	0	0	0	0	0	0	0	0	0	0	0	0	0	0	0	0	0	0	0	0	0	0	0	0	0	0	0	0	0	0	0	0	0	0	0
603	Bacteria	Bacteroidetes	Bacteroidia	Bacteroidales	Prevotellaceae	Prevotella	Prevotella_melaninogenica	0	0	0	0	0	0	27	0	0	0	0	0	0	0	0	0	0	0	0	0	0	0	0	0	0	0	0	0	0	0	46	0	0	0	0	0	0	0	16	0	0	0
604	Bacteria	Bacteroidetes	Bacteroidia	Bacteroidales	Prevotellaceae	Prevotella	Prevotella_nanceiensis	0	0	0	0	0	0	19	0	0	0	0	0	0	0	0	0	0	0	0	0	0	0	0	0	0	0	0	0	0	0	0	0	0	0	0	0	0	0	0	0	0	0
605	Bacteria	Bacteroidetes	Bacteroidia	Bacteroidales	Prevotellaceae	Prevotella	Prevotella_nigrescens	0	0	0	0	0	0	0	0	0	0	0	0	0	0	0	0	0	0	0	0	0	0	0	0	0	0	0	0	0	0	0	0	0	0	0	0	0	0	0	0	0	0
606	Bacteria	Bacteroidetes	Bacteroidia	Bacteroidales	Prevotellaceae	Prevotella	Prevotella_oris	0	0	0	0	0	25	57	0	28	21	0	0	21	0	0	0	0	0	0	43	31	0	0	0	36	0	0	0	0	0	88	26	0	0	0	32	0	0	37	26	0	0
607	Bacteria	Bacteroidetes	Bacteroidia	Bacteroidales	Prevotellaceae	Prevotella	Prevotella_oryzae	0	0	0	0	0	0	0	0	0	0	0	0	0	0	0	0	0	0	0	0	0	0	0	0	0	0	0	0	0	0	0	0	0	0	0	0	0	0	13	0	0	0
608	Bacteria	Bacteroidetes	Bacteroidia	Bacteroidales	Prevotellaceae	Prevotella	Prevotella_paludivivens	0	0	0	0	0	0	22	0	0	0	0	0	0	0	0	0	0	0	0	26	14	0	0	0	19	0	0	0	0	0	37	0	0	0	0	0	0	0	12	0	0	0
609	Bacteria	Bacteroidetes	Bacteroidia	Bacteroidales	Prevotellaceae	Prevotella	Prevotella_saccharolytica	0	0	0	0	0	0	0	0	0	0	0	0	0	0	0	0	0	0	0	0	0	0	0	0	0	0	0	0	0	0	0	0	0	0	0	0	0	0	0	0	0	0
610	Bacteria	Bacteroidetes	Bacteroidia	Bacteroidales	Prevotellaceae	Prevotella	Prevotella_scopos	0	0	0	0	0	0	35	0	0	0	0	0	0	0	0	0	0	0	0	0	0	0	0	0	0	0	0	0	0	0	34	0	0	0	0	0	0	0	41	0	0	0
611	Bacteria	Bacteroidetes	Bacteroidia	Bacteroidales	Prevotellaceae	Prevotella	Prevotella_shahii	0	0	0	0	0	41	65	0	0	0	0	0	0	0	18	16	0	0	0	21	0	0	25	0	0	0	0	0	0	0	58	0	0	0	0	17	0	0	84	0	0	0
612	Bacteria	Bacteroidetes	Bacteroidia	Bacteroidales	Prevotellaceae	Prevotellamassilia	Prevotellamassilia_timonensis	0	0	0	0	0	32	60	0	0	0	0	95	0	17	0	84	0	0	0	0	0	0	0	27	0	0	50	0	0	0	291	20	0	0	13	0	0	0	0	0	0	0
613	Bacteria	Proteobacteria	Betaproteobacteria	Neisseriales	Neisseriaceae	Prolinoborus	Prolinoborus_fasciculus	0	0	0	0	0	0	0	0	0	0	0	0	0	0	0	0	0	0	0	0	0	0	0	0	0	0	0	0	0	0	0	0	0	0	0	0	0	0	0	0	0	0
614	Bacteria	Bacteroidetes	Bacteroidia	Bacteroidales	Dysgonomonadaceae	Proteiniphilum	Proteiniphilum_saccharofermentans	0	0	0	0	0	0	0	0	0	0	0	0	39	0	0	0	0	0	0	0	0	0	0	0	0	0	0	0	0	0	0	0	0	0	0	0	0	0	0	0	0	0
615	Bacteria	Proteobacteria	Deltaproteobacteria	Myxococcales	Nannocystaceae	Pseudenhygromyxa	Pseudenhygromyxa_salsuginis	0	0	0	37	0	0	0	0	0	0	0	0	0	0	0	0	0	0	0	0	0	0	0	0	0	0	0	0	0	0	0	0	0	0	0	0	0	0	0	0	0	0
616	Bacteria	Proteobacteria	Gammaproteobacteria	Alteromonadales	Pseudoalteromonadaceae	Pseudoalteromonas	Pseudoalteromonas_piscicida	0	0	0	0	0	0	0	0	21	0	0	0	0	0	0	0	0	0	0	0	0	0	53	34	15	36	34	0	0	0	32	32	18	0	0	23	0	0	0	34	0	37
617	Bacteria	Firmicutes	Clostridia	Clostridiales	Lachnospiraceae	Pseudobutyrivibrio	Pseudobutyrivibrio_xylanivorans	0	0	0	23	0	0	46	0	15	0	0	20	0	0	0	0	0	0	0	0	0	0	0	0	21	0	0	18	0	23	0	0	16	0	0	25	189	0	0	0	0	0
618	Bacteria	Actinobacteria	Actinobacteria	Micrococcales	Microbacteriaceae	Pseudoclavibacter	Pseudoclavibacter_endophyticus	0	0	0	0	0	0	0	0	0	0	0	0	0	0	0	0	0	0	0	0	0	0	0	0	0	0	0	0	0	0	0	0	0	0	0	0	0	0	0	0	0	0
619	Bacteria	Firmicutes	Clostridia	Clostridiales	Hungateiclostridiaceae	Pseudoclostridium	Pseudoclostridium_thermosuccinogenes	83	18	0	637	196	41	39	52	303	416	0	603	529	49	164	186	248	0	0	946	162	0	201	677	384	304	136	99	0	32	174	962	367	471	0	108	298	20	180	735	0	266
620	Bacteria	Firmicutes	Clostridia	Clostridiales	Ruminococcaceae	Pseudoflavonifractor	Pseudoflavonifractor_capillosus	0	0	0	0	0	0	19	0	0	0	0	0	0	0	0	0	0	0	0	0	0	0	0	0	0	0	0	0	0	0	0	0	0	0	0	11	0	0	0	0	0	0
621	Bacteria	Firmicutes	Clostridia	Clostridiales	Ruminococcaceae	Pseudoflavonifractor	Pseudoflavonifractor_phocaeensis	0	0	0	29	12	0	93	0	63	0	0	20	19	0	19	0	12	0	0	31	0	0	14	17	0	26	0	29	0	0	13	32	48	14	0	13	84	0	34	29	0	16
622	Bacteria	Actinobacteria	Actinobacteria	Kineosporiales	Kineosporiaceae	Pseudokineococcus	Pseudokineococcus_lusitanus	0	0	0	0	0	0	0	0	0	0	0	0	0	0	0	0	0	0	0	0	0	0	0	0	0	18	0	0	0	0	0	0	0	0	0	0	0	0	0	0	0	0
623	Bacteria	Proteobacteria	Gammaproteobacteria	Pseudomonadales	Pseudomonadaceae	Pseudomonas	Pseudomonas_sp._NC02	0	0	0	27	0	0	0	14	15	0	0	0	0	0	33	0	21	0	0	18	12	0	12	27	0	30	0	0	0	0	40	0	0	20	0	12	16	0	0	19	0	0
624	Bacteria	Proteobacteria	Gammaproteobacteria	Pseudomonadales	Pseudomonadaceae	Pseudomonas	Pseudomonas_sp._SXM_1	0	0	0	0	0	0	0	0	46	43	0	0	0	0	37	61	0	0	0	27	63	0	112	0	41	44	29	0	0	0	27	30	27	31	0	26	13	0	26	39	0	27
625	Bacteria	Proteobacteria	Gammaproteobacteria	Pseudomonadales	Pseudomonadaceae	Pseudomonas	Pseudomonas_veronii	0	0	0	0	0	0	0	0	0	0	0	0	0	0	0	0	0	0	0	0	0	0	0	0	0	0	0	0	0	0	0	0	0	0	0	0	0	0	0	12	0	0
626	Bacteria	Actinobacteria	Coriobacteriia	Eggerthellales	Eggerthellaceae	Raoultibacter	Raoultibacter_massiliensis	0	0	0	0	20	0	0	0	0	0	0	0	0	0	0	0	0	0	0	0	0	0	0	0	0	0	0	0	0	0	0	0	0	0	0	0	0	0	0	0	0	0
627	Bacteria	Actinobacteria	Coriobacteriia	Eggerthellales	Eggerthellaceae	Raoultibacter	Raoultibacter_timonensis	0	0	0	34	0	46	0	0	24	34	0	0	29	57	23	17	0	0	0	0	0	24	31	102	0	101	120	0	0	27	16	14	21	30	0	0	0	39	0	27	0	0
628	Bacteria	Proteobacteria	Alphaproteobacteria	Rhodospirillales		Reyranella	Reyranella_graminifolii	0	0	0	0	0	0	0	0	0	0	0	0	0	0	0	0	0	0	0	0	0	0	0	0	0	0	0	0	0	0	0	0	0	0	0	0	0	0	0	0	0	0
629	Bacteria	Bacteroidetes	Bacteroidia	Bacteroidales	Rikenellaceae	Rikenella	Rikenella_microfusus	0	0	0	0	0	0	0	0	25	0	0	0	0	0	54	0	0	0	0	60	0	0	61	0	0	0	0	0	0	0	18	0	0	0	0	0	0	0	39	12	0	0
630	Bacteria	Firmicutes	Clostridia	Clostridiales	Lachnospiraceae	Robinsoniella	Robinsoniella_peoriensis	0	0	0	21	44	18	114	0	72	18	0	36	68	32	0	77	0	0	0	31	0	0	16	18	24	21	0	124	0	32	20	22	48	55	0	0	110	0	25	22	0	117
631	Bacteria	Proteobacteria	Gammaproteobacteria	Pasteurellales	Pasteurellaceae	Rodentibacter	Rodentibacter_heylii	0	0	0	0	0	0	0	0	0	0	0	0	0	0	0	0	0	0	0	0	0	0	0	0	0	0	0	0	0	0	0	0	0	0	0	0	0	0	0	0	0	0
632	Bacteria	Proteobacteria	Gammaproteobacteria	Pasteurellales	Pasteurellaceae	Rodentibacter	Rodentibacter_pneumotropicus	0	0	0	0	0	0	0	0	0	0	0	0	0	0	0	0	0	0	0	0	0	0	0	0	0	0	0	0	0	0	0	0	0	0	0	0	0	0	0	0	0	0
633	Bacteria	Firmicutes	Clostridia	Clostridiales	Peptostreptococcaceae	Romboutsia	Romboutsia_ilealis	0	0	0	0	21	0	0	0	0	0	30	0	15	1247	114	0	0	0	198	0	0	0	49	0	0	429	109	0	7140	28	0	0	0	181	2045	0	0	31	147	0	0	62
634	Bacteria	Firmicutes	Clostridia	Clostridiales	Peptostreptococcaceae	Romboutsia	Romboutsia_lituseburensis	0	0	0	0	0	0	0	0	0	0	0	0	0	0	0	0	0	0	0	0	0	0	0	0	0	0	0	0	12	0	0	0	0	0	0	0	0	0	0	0	0	0
635	Bacteria	Firmicutes	Clostridia	Clostridiales	Peptostreptococcaceae	Romboutsia	Romboutsia_timonensis	0	0	0	0	0	0	0	0	0	0	0	0	16	336	41	0	0	0	35	0	0	0	17	0	0	167	24	0	2565	20	0	0	0	90	1092	0	0	0	28	0	0	18
636	Bacteria	Firmicutes	Clostridia	Clostridiales	Lachnospiraceae	Roseburia	Roseburia_faecis	0	0	0	0	0	0	0	0	0	0	0	0	0	0	0	0	0	0	0	0	0	0	0	0	0	0	0	0	0	0	0	0	0	0	0	0	0	0	0	0	0	0
637	Bacteria	Firmicutes	Clostridia	Clostridiales	Lachnospiraceae	Roseburia	Roseburia_hominis	0	0	0	31	15	138	258	0	106	0	0	0	44	37	0	0	0	0	0	21	0	0	23	18	48	30	0	55	0	77	0	36	237	30	0	116	201	0	23	0	0	160
638	Bacteria	Firmicutes	Clostridia	Clostridiales	Lachnospiraceae	Roseburia	Roseburia_intestinalis	0	0	0	19	0	0	215	0	71	18	0	0	0	0	0	25	24	0	0	34	0	0	20	15	16	0	0	16	0	0	0	15	496	18	0	107	277	0	20	0	0	12
639	Bacteria	Firmicutes	Clostridia	Clostridiales	Lachnospiraceae	Roseburia	Roseburia_inulinivorans	0	0	0	0	0	0	0	0	0	0	0	0	0	0	0	0	0	0	0	0	0	0	0	0	0	0	0	0	0	0	0	0	24	0	0	0	18	0	0	0	0	0
640	Bacteria	Actinobacteria	Actinobacteria	Micrococcales	Micrococcaceae	Rothia	Rothia_nasimurium	0	0	0	0	0	0	0	0	0	0	0	0	0	0	0	0	0	0	0	0	0	0	0	0	0	0	0	0	0	0	0	0	0	0	0	0	0	0	0	0	0	0
641	Bacteria	Actinobacteria	Rubrobacteria	Rubrobacterales	Rubrobacteraceae	Rubrobacter	Rubrobacter_bracarensis	0	0	0	0	0	0	0	0	0	18	0	0	0	0	16	0	0	0	0	0	0	0	0	0	0	0	0	0	0	0	0	0	0	0	0	0	0	0	0	32	0	0
642	Bacteria	Firmicutes	Clostridia	Clostridiales	Hungateiclostridiaceae	Ruminiclostridium	Ruminiclostridium_cellobioparum	47	0	0	164	66	53	30	38	89	74	0	189	48	0	33	73	77	0	0	125	49	0	86	152	265	183	64	42	0	0	81	80	124	120	0	44	66	0	50	100	0	80
643	Bacteria	Firmicutes	Clostridia	Clostridiales	Hungateiclostridiaceae	Ruminiclostridium	Ruminiclostridium_cellulolyticum	0	0	0	14	12	0	0	0	0	0	0	22	0	0	0	0	0	0	0	0	0	0	0	23	23	17	0	0	0	0	0	0	0	0	0	0	0	0	0	30	0	0
644	Bacteria	Firmicutes	Clostridia	Clostridiales	Hungateiclostridiaceae	Ruminiclostridium	Ruminiclostridium_hungatei	0	0	0	0	0	0	0	0	0	0	0	35	0	0	0	0	0	0	0	0	0	0	0	0	0	0	0	0	0	0	0	0	0	0	0	0	0	0	0	0	0	0
645	Bacteria	Firmicutes	Clostridia	Clostridiales	Hungateiclostridiaceae	Ruminiclostridium	Ruminiclostridium_sufflavum	0	0	0	0	0	0	0	0	0	0	0	50	0	0	0	0	14	0	0	0	0	0	12	0	0	16	0	0	0	0	0	12	0	0	0	0	0	0	0	23	0	0
646	Bacteria	Firmicutes	Clostridia	Clostridiales	Ruminococcaceae		Ruminococcaceae_bacterium_CPB6	17	0	0	17	18	11	44	0	0	0	0	39	12	0	24	0	12	0	0	0	0	0	0	0	13	41	17	43	0	0	0	49	0	0	0	237	0	0	17	11	0	0
647	Bacteria	Firmicutes	Clostridia	Clostridiales	Ruminococcaceae	Ruminococcus	Ruminococcus_albus	0	0	0	19	16	0	17	0	18	0	0	0	12	0	0	0	0	0	0	0	0	0	18	48	21	24	22	0	0	0	24	34	20	17	0	11	0	0	0	34	0	30
648	Bacteria	Firmicutes	Clostridia	Clostridiales	Ruminococcaceae	Ruminococcus	Ruminococcus_bicirculans	66	0	0	50	0	0	37	0	54	24	0	250	27	0	42	28	69	0	0	32	16	0	95	89	41	27	19	207	0	0	32	364	120	0	0	1273	14	0	23	321	0	15
649	Bacteria	Firmicutes	Clostridia	Clostridiales	Ruminococcaceae	Ruminococcus	Ruminococcus_callidus	0	0	0	0	0	0	0	0	0	45	0	0	0	0	0	0	0	0	0	0	0	0	0	0	0	102	50	0	0	0	0	0	24	37	54	0	0	0	0	0	0	46
650	Bacteria	Firmicutes	Clostridia	Clostridiales	Ruminococcaceae	Ruminococcus	Ruminococcus_champanellensis	0	0	0	119	36	0	61	0	45	120	0	55	29	30	21	33	24	0	0	40	17	30	65	141	72	437	217	36	0	0	126	111	133	160	125	51	59	0	34	124	0	139
651	Bacteria	Firmicutes	Clostridia	Clostridiales	Lachnospiraceae	Mediterraneibacter	Ruminococcus_faecis	0	0	0	0	0	0	0	0	0	0	0	0	0	0	0	0	0	0	0	0	0	26	0	0	0	0	0	0	0	22	0	0	0	0	0	0	0	0	0	0	0	105
652	Bacteria	Firmicutes	Clostridia	Clostridiales	Ruminococcaceae	Ruminococcus	Ruminococcus_flavefaciens	0	0	0	0	0	0	0	0	0	0	0	0	0	0	0	0	0	0	0	0	0	0	0	0	0	41	27	0	0	0	0	0	13	16	0	0	0	0	0	0	0	19
653	Bacteria	Firmicutes	Clostridia	Clostridiales	Lachnospiraceae	Mediterraneibacter	Ruminococcus_gnavus	27	0	0	310	1660	136	470	59	811	131	0	64	476	956	168	118	169	21	0	28	288	1206	78	76	172	347	107	1103	49	2122	34	46	590	724	742	162	1266	187	42	44	4	353
654	Bacteria	Firmicutes	Clostridia	Clostridiales	Ruminococcaceae	Ruminococcus	Ruminococcus_sp._JE7A12	0	0	0	48	19	43	32	0	38	22	0	24	35	0	36	20	18	0	0	52	48	0	27	65	63	45	20	16	0	0	30	120	57	58	19	24	0	0	35	68	0	59
655	Bacteria	Firmicutes	Clostridia	Clostridiales	Lachnospiraceae	Mediterraneibacter	Ruminococcus_torques	0	0	0	18	27	87	0	0	12	24	0	0	0	63	0	0	0	18	0	0	0	265	0	0	0	14	19	0	0	439	0	0	0	33	0	0	32	51	0	0	0	430
656	Bacteria	Firmicutes	Clostridia	Clostridiales	Ruminococcaceae	Ruthenibacterium	Ruthenibacterium_lactatiformans	0	0	0	52	38	96	30	0	39	11	0	19	53	23	24	0	10	0	0	0	14	312	20	60	22	81	27	40	92	42	0	56	22	45	306	44	249	397	20	45	0	18
657	Bacteria	Firmicutes	Bacilli	Bacillales	Paenibacillaceae	Saccharibacillus	Saccharibacillus_brassicae	0	0	0	22	0	0	0	0	0	44	0	0	0	0	0	0	0	0	0	0	0	0	0	0	0	25	0	28	0	0	0	0	0	40	0	0	0	0	0	0	0	0
658	Bacteria	Firmicutes	Clostridia	Clostridiales	Hungateiclostridiaceae	Saccharofermentans	Saccharofermentans_acetigenes	0	0	0	0	0	0	0	0	0	0	0	0	0	0	0	0	0	0	0	0	0	0	0	0	17	21	0	0	0	0	0	0	0	0	0	0	0	0	0	0	0	19
659	Bacteria	Firmicutes	Bacilli	Bacillales	Staphylococcaceae	Salinicoccus	Salinicoccus_halodurans	0	0	0	0	0	0	0	0	0	0	0	0	0	0	0	0	0	0	0	0	0	0	0	0	0	0	0	0	0	0	0	0	0	0	0	0	0	0	0	0	0	0
660	Bacteria	Firmicutes	Bacilli	Bacillales	Staphylococcaceae	Salinicoccus	Salinicoccus_hispanicus	0	0	0	0	0	0	0	0	0	0	0	0	0	0	0	0	0	0	0	0	0	0	0	0	0	0	0	0	0	0	0	0	0	0	0	0	0	0	0	0	0	0
661	Bacteria	Firmicutes	Bacilli	Bacillales	Staphylococcaceae	Salinicoccus	Salinicoccus_roseus	0	0	0	0	0	0	0	0	0	0	0	0	0	0	0	0	0	0	0	0	0	0	0	0	0	23	0	0	0	0	0	0	0	0	0	0	0	0	0	0	0	0
662	Bacteria	Firmicutes	Bacilli	Bacillales	Thermoactinomycetaceae	Salinithrix	Salinithrix_halophila	0	0	0	28	0	0	0	0	0	0	0	0	0	0	0	0	0	0	0	0	0	0	0	0	0	0	0	0	0	0	0	0	0	0	0	0	0	0	0	0	0	0
663	Bacteria	Proteobacteria	Gammaproteobacteria	Enterobacterales	Enterobacteriaceae	Salmonella	Salmonella_enterica	0	0	0	0	0	0	0	0	0	0	0	0	0	0	0	0	0	0	0	0	0	0	0	0	0	0	0	0	0	0	0	0	0	0	0	0	0	0	0	0	0	0
664	Bacteria	Firmicutes	Clostridia	Clostridiales	Lachnospiraceae	Schaedlerella	Schaedlerella_arabinosiphila	0	0	0	0	12	0	63	0	0	0	0	0	33	157	0	14	0	0	0	0	0	89	0	0	0	0	0	0	0	79	0	0	0	25	0	0	99	39	0	0	0	0
665	Bacteria	Firmicutes	Negativicutes	Selenomonadales	Selenomonadaceae	Schwartzia	Schwartzia_succinivorans	0	0	0	0	62	0	0	0	0	0	0	0	0	33	0	0	0	0	0	0	0	0	0	0	0	0	52	0	0	61	0	38	0	52	0	0	0	0	29	22	0	0
666	Bacteria	Fusobacteria	Fusobacteriia	Fusobacteriales	Leptotrichiaceae	Sebaldella	Sebaldella_termitidis	0	0	0	0	0	0	0	0	0	0	0	0	0	0	0	0	0	0	0	0	0	0	0	0	0	0	0	0	0	0	0	0	0	0	0	27	0	0	0	0	0	0
667	Bacteria	Firmicutes	Negativicutes	Selenomonadales	Selenomonadaceae	Selenomonas	Selenomonas_artemidis	0	0	0	0	0	0	0	0	0	0	0	0	0	0	0	0	0	0	0	0	0	0	0	0	0	0	0	0	0	0	0	0	0	0	0	0	0	0	0	0	0	0
668	Bacteria	Firmicutes	Negativicutes	Selenomonadales	Selenomonadaceae	Selenomonas	Selenomonas_flueggei	0	0	0	0	59	0	0	0	0	0	0	0	0	0	0	0	0	0	0	0	0	0	0	0	0	0	35	0	0	58	0	21	0	0	0	0	0	0	16	0	0	0
669	Bacteria	Firmicutes	Negativicutes	Selenomonadales	Selenomonadaceae	Selenomonas	Selenomonas_infelix	0	0	0	0	0	0	0	0	0	0	0	0	0	0	0	0	0	0	0	0	0	0	0	0	0	0	0	0	0	0	0	0	0	0	0	0	0	0	0	0	0	0
670	Bacteria	Firmicutes	Negativicutes	Selenomonadales	Selenomonadaceae	Selenomonas	Selenomonas_sp._oral_taxon_136	0	0	0	0	0	0	0	0	0	0	0	0	0	0	0	0	0	0	0	0	0	0	0	0	0	0	0	0	0	0	0	0	0	0	0	0	0	0	0	0	0	0
671	Bacteria	Firmicutes	Negativicutes	Selenomonadales	Selenomonadaceae	Selenomonas	Selenomonas_sputigena	0	0	0	0	47	0	0	0	0	0	0	0	0	0	0	0	0	0	0	0	0	0	0	0	0	0	23	0	0	49	0	0	0	29	0	0	0	0	24	0	0	0
672	Bacteria	Proteobacteria	Gammaproteobacteria	Enterobacterales	Yersiniaceae	Serratia	Serratia_proteamaculans	0	0	0	11	0	0	0	0	0	11	0	0	0	0	0	17	0	0	0	0	0	0	18	0	0	0	16	0	0	0	0	0	0	23	0	0	0	0	0	0	0	11
673	Bacteria	Proteobacteria	Gammaproteobacteria	Enterobacterales	Yersiniaceae	Serratia	Serratia_quinivorans	0	0	0	0	0	0	0	0	43	0	0	0	0	0	0	15	0	0	0	0	21	0	0	0	0	0	0	0	0	0	0	0	0	0	0	34	0	12	0	0	0	0
674	Bacteria	Proteobacteria	Gammaproteobacteria	Enterobacterales	Enterobacteriaceae	Shigella	Shigella_flexneri	0	0	0	0	0	0	0	0	0	0	0	0	0	0	0	0	0	0	0	0	0	0	0	0	0	0	0	0	0	0	0	0	0	0	0	0	0	0	0	0	0	0
675	Bacteria	Firmicutes	Bacilli	Bacillales	Thermoactinomycetaceae	Shimazuella	Shimazuella_kribbensis	0	0	0	0	0	0	0	0	0	0	0	0	0	0	0	0	0	0	0	0	0	0	0	0	0	15	0	0	0	0	0	0	0	0	0	0	0	0	0	0	0	0
676	Bacteria	Firmicutes	Tissierellia	Tissierellales	Tissierellaceae	Soehngenia	Soehngenia_saccharolytica	0	0	0	0	0	0	0	0	0	0	0	0	0	0	0	0	0	0	0	0	0	0	0	0	0	16	0	0	0	0	0	0	0	0	0	0	0	0	0	0	0	0
677	Bacteria	Firmicutes	Erysipelotrichia	Erysipelotrichales	Erysipelotrichaceae	Solobacterium	Solobacterium_moorei	0	0	0	46	38	0	0	0	42	18	0	18	28	0	0	0	0	0	0	0	17	0	0	0	29	26	14	18	0	0	34	22	19	17	0	141	0	0	0	0	0	42
678	Bacteria	Bacteroidetes	Sphingobacteriia	Sphingobacteriales	Sphingobacteriaceae	Sphingobacterium	Sphingobacterium_spiritivorum	0	0	0	0	0	0	0	0	0	0	0	0	0	0	0	11	0	0	0	0	0	0	0	0	0	0	0	0	0	0	0	0	0	0	0	0	0	0	0	0	0	0
679	Bacteria	Proteobacteria	Alphaproteobacteria	Sphingomonadales	Sphingomonadaceae	Sphingobium	Sphingobium_yanoikuyae	0	0	0	0	0	0	0	0	0	0	0	0	0	0	0	0	0	0	0	0	0	0	0	0	0	0	0	0	0	0	0	0	0	0	0	0	0	0	0	0	0	0
680	Bacteria	Spirochaetes	Spirochaetia	Spirochaetales	Spirochaetaceae	Spirochaeta	Spirochaeta_halophila	0	0	0	0	0	0	0	0	0	0	0	0	0	0	0	0	0	0	0	0	0	0	0	0	0	0	0	0	0	0	0	36	0	0	0	0	0	0	0	0	0	0
681	Bacteria	Tenericutes	Mollicutes	Entomoplasmatales	Spiroplasmataceae	Spiroplasma	Spiroplasma_alleghenense	0	0	0	0	0	0	0	0	0	52	0	0	0	0	0	0	0	0	0	0	0	0	0	0	0	0	0	0	0	0	0	0	0	34	0	0	0	0	0	0	0	0
682	Bacteria	Tenericutes	Mollicutes	Entomoplasmatales	Spiroplasmataceae	Spiroplasma	Spiroplasma_apis	0	0	0	0	0	0	0	0	0	0	0	0	0	0	0	0	0	0	0	25	0	0	0	0	0	18	30	0	0	0	0	0	0	0	0	0	0	0	0	0	0	0
683	Bacteria	Tenericutes	Mollicutes	Entomoplasmatales	Spiroplasmataceae	Spiroplasma	Spiroplasma_cantharicola	0	0	0	0	0	0	0	0	0	0	0	0	0	0	0	0	0	0	0	0	0	0	0	0	0	28	0	0	0	0	0	0	0	0	0	0	0	0	0	0	0	0
684	Bacteria	Tenericutes	Mollicutes	Entomoplasmatales	Spiroplasmataceae	Spiroplasma	Spiroplasma_chinense	0	0	0	0	0	0	0	0	0	33	0	0	0	0	0	0	0	0	0	0	0	0	0	30	0	31	0	0	0	0	0	19	0	26	0	0	0	0	0	0	0	0
685	Bacteria	Tenericutes	Mollicutes	Entomoplasmatales	Spiroplasmataceae	Spiroplasma	Spiroplasma_chrysopicola	0	0	0	19	0	0	0	0	0	26	0	0	0	0	22	0	0	0	0	0	0	0	0	31	0	0	0	0	0	0	0	41	0	0	0	0	0	0	0	30	0	0
686	Bacteria	Tenericutes	Mollicutes	Entomoplasmatales	Spiroplasmataceae	Spiroplasma	Spiroplasma_culicicola	0	0	0	0	0	0	0	0	0	0	0	0	0	0	0	0	0	0	0	0	0	0	0	0	0	14	0	0	0	0	0	0	0	0	0	0	0	0	0	0	0	0
687	Bacteria	Tenericutes	Mollicutes	Entomoplasmatales	Spiroplasmataceae	Spiroplasma	Spiroplasma_eriocheiris	0	0	0	0	0	0	0	0	0	33	0	0	0	0	22	0	0	0	0	37	0	0	0	0	0	25	0	0	0	0	0	21	0	0	0	35	0	0	0	0	0	0
688	Bacteria	Tenericutes	Mollicutes	Entomoplasmatales	Spiroplasmataceae	Spiroplasma	Spiroplasma_gladiatoris	0	0	0	18	0	0	0	0	0	0	0	20	0	0	0	0	0	0	0	12	0	0	0	0	21	0	0	0	0	0	0	0	0	0	0	0	0	0	0	0	0	0
689	Bacteria	Tenericutes	Mollicutes	Entomoplasmatales	Spiroplasmataceae	Spiroplasma	Spiroplasma_lampyridicola	0	0	0	0	0	0	0	0	0	17	0	0	0	0	18	0	0	0	0	0	0	0	0	0	0	0	0	0	0	0	0	0	0	0	0	0	0	0	0	0	0	0
690	Bacteria	Tenericutes	Mollicutes	Entomoplasmatales	Spiroplasmataceae	Spiroplasma	Spiroplasma_mirum	0	0	0	38	0	0	0	0	0	32	0	0	0	0	0	0	36	0	0	0	0	0	0	30	0	18	0	0	0	0	0	24	0	0	0	0	0	0	0	0	0	0
691	Bacteria	Tenericutes	Mollicutes	Entomoplasmatales	Spiroplasmataceae	Spiroplasma	Spiroplasma_phoeniceum	0	0	0	0	0	0	0	0	0	21	0	0	0	0	0	0	0	0	0	0	0	0	0	0	0	21	0	0	0	0	0	22	0	0	0	0	0	0	0	0	0	0
692	Bacteria	Tenericutes	Mollicutes	Entomoplasmatales	Spiroplasmataceae	Spiroplasma	Spiroplasma_syrphidicola	0	0	0	19	0	0	0	0	0	0	0	0	0	0	29	0	0	0	0	0	0	0	0	24	0	32	0	43	0	0	0	0	0	0	0	0	0	0	0	52	0	0
693	Bacteria	Tenericutes	Mollicutes	Entomoplasmatales	Spiroplasmataceae	Spiroplasma	Spiroplasma_turonicum	0	0	0	0	0	0	0	0	0	0	0	0	0	0	0	0	0	0	0	0	0	0	0	0	0	19	0	0	0	0	0	0	0	0	0	0	0	0	0	0	0	0
694	Bacteria	Tenericutes	Mollicutes	Entomoplasmatales	Spiroplasmataceae	Spiroplasma	Spiroplasma_velocicrescens	0	0	0	0	0	0	0	0	0	0	0	0	0	0	20	0	0	0	0	0	0	0	0	0	0	0	0	0	0	0	0	0	0	0	0	0	0	0	0	0	0	0
695	Bacteria	Proteobacteria	Gammaproteobacteria	Oceanospirillales	Oceanospirillaceae	Spongiispira	Spongiispira_norvegica	0	0	0	0	0	0	0	0	0	31	0	0	0	0	0	0	0	0	0	0	0	0	0	0	0	16	0	0	0	0	0	0	0	0	0	0	0	0	0	0	0	0
696	Bacteria	Firmicutes	Clostridia	Clostridiales	Ruminococcaceae	Sporobacter	Sporobacter_termitidis	0	0	0	0	0	0	0	0	13	0	0	14	0	0	0	0	0	0	0	33	0	0	0	25	0	21	0	0	0	0	0	0	0	19	0	14	42	0	0	0	0	0
697	Bacteria	Firmicutes	Clostridia	Clostridiales	Lachnospiraceae	Sporobacterium	Sporobacterium_olearium	0	0	0	0	0	0	0	0	0	0	0	0	0	0	0	0	0	0	0	0	0	0	0	0	0	0	0	0	0	0	0	0	0	0	0	0	17	0	0	0	0	0
698	Bacteria	Firmicutes	Bacilli	Bacillales	Planococcaceae	Sporosarcina	Sporosarcina_pasteurii	0	0	0	0	0	0	0	0	0	0	0	0	0	0	0	0	0	0	0	0	0	0	0	0	0	19	0	0	0	0	0	0	0	0	0	0	0	0	0	0	0	0
699	Bacteria	Firmicutes	Bacilli	Bacillales	Planococcaceae	Sporosarcina	Sporosarcina_psychrophila	0	0	0	0	0	0	0	0	0	0	0	0	0	0	0	0	0	0	0	0	0	0	0	0	0	47	0	0	0	0	0	0	0	0	0	0	0	0	0	0	0	0
700	Bacteria	Firmicutes	Bacilli	Bacillales	Planococcaceae	Sporosarcina	Sporosarcina_ureae	0	0	0	0	0	0	0	0	0	0	0	0	0	0	0	0	0	0	0	0	0	0	0	0	0	0	0	0	0	0	0	0	0	0	0	0	0	0	0	0	0	0
701	Bacteria	Firmicutes	Bacilli	Bacillales	Staphylococcaceae	Staphylococcus	Staphylococcus_aureus	0	0	0	0	0	0	0	0	0	0	0	0	0	0	0	0	0	0	0	0	0	0	0	0	0	0	0	0	0	0	0	0	0	0	0	0	0	0	0	28	0	0
702	Bacteria	Firmicutes	Bacilli	Bacillales	Staphylococcaceae	Staphylococcus	Staphylococcus_auricularis	0	0	0	0	0	0	0	0	0	0	0	0	0	0	0	0	0	0	0	0	0	0	0	0	0	0	0	0	0	0	0	18	0	0	0	0	0	0	0	0	0	0
703	Bacteria	Firmicutes	Bacilli	Bacillales	Staphylococcaceae	Staphylococcus	Staphylococcus_haemolyticus	0	0	0	0	0	0	0	0	0	0	0	0	0	0	0	0	0	0	0	0	0	0	0	0	0	0	0	0	0	0	0	0	0	0	0	0	0	0	0	0	0	0
704	Bacteria	Firmicutes	Bacilli	Bacillales	Staphylococcaceae	Staphylococcus	Staphylococcus_hominis	0	0	0	0	0	0	0	0	0	0	0	0	0	0	0	0	0	0	0	0	0	0	0	0	0	0	0	0	0	0	0	0	0	0	0	0	0	0	0	0	0	0
705	Bacteria	Firmicutes	Bacilli	Bacillales	Staphylococcaceae	Staphylococcus	Staphylococcus_nepalensis	0	0	0	25	0	0	0	0	0	0	0	0	0	0	0	0	0	0	0	0	0	0	0	0	0	0	0	0	0	0	0	0	0	0	0	0	0	0	0	0	0	0
706	Bacteria	Firmicutes	Bacilli	Bacillales	Staphylococcaceae	Staphylococcus	Staphylococcus_pseudintermedius	0	0	0	27	0	0	0	0	0	0	0	0	0	0	0	0	0	0	0	0	0	0	0	0	0	0	0	0	0	0	0	0	0	0	0	0	0	0	0	0	0	0
707	Bacteria	Firmicutes	Bacilli	Bacillales	Staphylococcaceae	Staphylococcus	Staphylococcus_saprophyticus	0	0	0	0	0	0	0	0	0	0	0	0	0	0	0	0	0	0	0	0	0	0	0	0	0	0	0	0	0	0	0	0	0	0	0	0	0	0	0	0	0	0
708	Bacteria	Firmicutes	Bacilli	Bacillales	Staphylococcaceae	Staphylococcus	Staphylococcus_schleiferi	0	0	0	36	0	0	0	0	0	0	0	36	0	0	0	0	0	0	0	0	0	0	0	0	0	0	0	0	0	0	0	0	0	0	0	0	0	0	0	0	0	0
709	Bacteria	Firmicutes	Bacilli	Bacillales	Staphylococcaceae	Staphylococcus	Staphylococcus_schweitzeri	0	0	0	0	0	0	0	0	0	0	0	0	0	0	0	0	0	0	0	0	14	0	0	0	0	0	0	0	0	0	23	0	0	0	0	0	0	0	0	0	0	0
710	Bacteria	Firmicutes	Bacilli	Bacillales	Staphylococcaceae	Staphylococcus	Staphylococcus_xylosus	0	0	0	0	0	0	0	0	0	0	0	0	0	0	0	0	0	0	0	0	0	0	0	0	0	0	48	0	0	0	0	0	0	0	0	0	0	0	0	0	0	0
711	Bacteria	Proteobacteria	Gammaproteobacteria	Xanthomonadales	Xanthomonadaceae	Stenotrophomonas	Stenotrophomonas_humi	0	0	0	0	0	0	0	0	29	0	0	0	0	0	11	27	0	0	0	0	41	0	18	0	0	17	0	0	0	0	0	0	0	0	0	27	0	0	13	0	0	0
712	Bacteria	Proteobacteria	Gammaproteobacteria	Xanthomonadales	Xanthomonadaceae	Stenotrophomonas	Stenotrophomonas_maltophilia	43	26	15	94	30	0	0	40	290	338	37	61	71	0	438	313	80	24	31	247	279	0	545	116	113	272	109	45	0	61	398	113	91	215	0	255	101	77	83	205	0	243
713	Bacteria	Firmicutes	Bacilli	Lactobacillales	Streptococcaceae	Streptococcus	Streptococcus_acidominimus	0	0	0	111	0	0	0	48	52	97	23	0	0	0	113	176	294	12	36	43	31	0	294	240	16	21	25	0	16	76	67	75	24	61	24	32	65	24	23	32	0	49
714	Bacteria	Firmicutes	Bacilli	Lactobacillales	Streptococcaceae	Streptococcus	Streptococcus_agalactiae	0	0	0	0	0	0	0	0	0	0	0	0	0	0	0	0	0	0	0	0	0	0	0	0	0	0	0	0	0	0	0	0	0	0	18	0	0	0	0	0	0	0
715	Bacteria	Firmicutes	Bacilli	Lactobacillales	Streptococcaceae	Streptococcus	Streptococcus_anginosus	0	0	0	0	0	0	0	0	0	0	0	0	0	0	0	0	0	0	0	0	0	0	0	0	0	0	0	0	0	0	0	0	0	0	0	0	0	0	0	0	0	0
716	Bacteria	Firmicutes	Bacilli	Lactobacillales	Streptococcaceae	Streptococcus	Streptococcus_azizii	0	0	0	0	0	0	0	0	0	0	0	0	0	0	0	0	0	0	0	0	0	0	0	0	0	0	0	0	0	0	0	0	0	0	0	0	0	0	0	0	0	0
717	Bacteria	Firmicutes	Bacilli	Lactobacillales	Streptococcaceae	Streptococcus	Streptococcus_castoreus	0	0	0	0	0	0	0	0	0	0	0	0	0	0	0	0	0	0	0	0	0	0	0	0	0	0	0	0	0	0	0	0	0	0	0	0	0	0	0	0	0	0
718	Bacteria	Firmicutes	Bacilli	Lactobacillales	Streptococcaceae	Streptococcus	Streptococcus_cristatus	195	100	21	250	411	126	0	106	404	237	396	107	570	432	2107	647	366	82	181	204	35	160	2089	1822	319	135	504	39	123	468	1193	183	284	125	137	75	705	53	919	588	0	76
719	Bacteria	Firmicutes	Bacilli	Lactobacillales	Streptococcaceae	Streptococcus	Streptococcus_danieliae	117	112	0	0	0	14	15	78	189	0	0	0	0	0	156	210	82	0	0	356	36	16	533	339	47	0	0	0	0	16	99	23	107	0	0	61	0	55	103	170	0	0
720	Bacteria	Firmicutes	Bacilli	Lactobacillales	Streptococcaceae	Streptococcus	Streptococcus_dentasini	0	0	0	0	0	0	0	14	32	0	0	0	0	0	33	38	13	0	0	73	16	0	78	72	0	0	0	0	0	0	23	0	22	0	0	12	0	18	15	32	0	0
721	Bacteria	Firmicutes	Bacilli	Lactobacillales	Streptococcaceae	Streptococcus	Streptococcus_dentiloxodontae	0	0	0	0	0	0	0	0	0	0	0	0	0	0	0	0	0	0	0	0	0	0	0	0	0	0	0	0	0	0	0	0	0	0	0	0	0	0	0	0	0	0
722	Bacteria	Firmicutes	Bacilli	Lactobacillales	Streptococcaceae	Streptococcus	Streptococcus_gordonii	17	0	0	0	0	0	0	26	59	0	0	0	0	0	48	62	23	0	0	104	30	0	176	96	0	16	0	0	0	0	46	0	54	0	0	16	0	36	70	69	0	0
723	Bacteria	Firmicutes	Bacilli	Lactobacillales	Streptococcaceae	Streptococcus	Streptococcus_halotolerans	0	0	0	0	0	0	0	0	0	0	0	0	0	0	0	24	0	0	0	0	0	0	15	0	0	47	0	0	13	0	13	0	0	0	161	0	0	0	0	0	0	0
724	Bacteria	Firmicutes	Bacilli	Lactobacillales	Streptococcaceae	Streptococcus	Streptococcus_himalayensis	0	0	0	0	0	0	0	0	0	0	0	0	0	0	0	0	0	0	0	0	0	0	0	0	0	0	0	0	0	0	0	0	0	0	0	0	0	0	0	0	0	0
725	Bacteria	Firmicutes	Bacilli	Lactobacillales	Streptococcaceae	Streptococcus	Streptococcus_hyointestinalis	205	131	37	271	498	159	0	126	454	237	396	138	623	519	2325	652	440	87	177	192	47	204	2274	1955	373	178	589	53	160	555	1333	206	246	147	161	91	780	63	958	669	0	64
726	Bacteria	Firmicutes	Bacilli	Lactobacillales	Streptococcaceae	Streptococcus	Streptococcus_hyovaginalis	0	0	0	0	0	0	0	0	0	0	0	0	0	0	0	0	0	0	0	0	0	0	0	0	0	0	0	0	0	0	0	0	0	0	0	0	0	0	0	0	0	0
727	Bacteria	Firmicutes	Bacilli	Lactobacillales	Streptococcaceae	Streptococcus	Streptococcus_iniae	0	0	0	0	0	0	0	0	0	0	0	0	0	0	0	0	0	0	0	0	0	0	0	0	0	0	0	0	0	0	0	0	0	0	0	0	0	0	0	0	0	0
728	Bacteria	Firmicutes	Bacilli	Lactobacillales	Streptococcaceae	Streptococcus	Streptococcus_marmotae	0	0	0	0	0	0	0	0	0	0	0	0	0	0	0	0	0	0	0	0	0	0	0	0	0	0	0	0	0	0	0	0	0	0	0	0	0	0	0	0	0	0
729	Bacteria	Firmicutes	Bacilli	Lactobacillales	Streptococcaceae	Streptococcus	Streptococcus_merionis	0	0	0	0	0	0	0	18	0	0	0	0	0	0	0	0	0	0	0	0	0	0	0	0	0	0	0	0	0	0	32	14	0	0	54	0	0	0	0	0	0	0
730	Bacteria	Firmicutes	Bacilli	Lactobacillales	Streptococcaceae	Streptococcus	Streptococcus_mitis	0	0	0	0	0	0	0	0	0	0	0	0	0	0	0	0	0	0	0	0	0	0	0	0	0	0	0	0	0	0	0	0	0	0	0	0	0	0	0	0	0	0
731	Bacteria	Firmicutes	Bacilli	Lactobacillales	Streptococcaceae	Streptococcus	Streptococcus_oralis	0	0	0	0	0	0	0	0	0	0	0	0	0	0	0	17	20	0	0	14	0	0	32	15	0	0	0	0	0	0	23	0	0	0	0	22	0	17	0	0	0	0
732	Bacteria	Firmicutes	Bacilli	Lactobacillales	Streptococcaceae	Streptococcus	Streptococcus_orisasini	0	0	0	0	0	0	0	0	0	0	0	0	0	0	0	0	0	0	0	0	0	0	0	0	0	0	0	0	0	0	0	0	0	0	0	0	0	0	0	0	0	0
733	Bacteria	Firmicutes	Bacilli	Lactobacillales	Streptococcaceae	Streptococcus	Streptococcus_ovis	0	0	0	0	0	0	0	0	0	0	0	0	0	0	0	0	0	0	0	0	0	0	0	0	0	0	0	0	0	0	0	0	0	0	0	0	0	0	0	0	0	0
734	Bacteria	Firmicutes	Bacilli	Lactobacillales	Streptococcaceae	Streptococcus	Streptococcus_periodonticum	0	0	0	0	0	0	0	0	0	0	0	0	0	0	0	0	0	0	0	0	0	0	0	0	0	0	0	0	0	0	0	0	0	0	0	0	0	0	0	0	0	0
735	Bacteria	Firmicutes	Bacilli	Lactobacillales	Streptococcaceae	Streptococcus	Streptococcus_pluranimalium	0	0	0	0	0	0	0	0	0	0	0	0	0	0	0	0	0	0	0	0	0	0	0	0	0	0	0	0	0	0	0	0	0	0	0	0	0	0	0	0	0	0
736	Bacteria	Firmicutes	Bacilli	Lactobacillales	Streptococcaceae	Streptococcus	Streptococcus_pneumoniae	0	0	0	0	0	0	0	0	0	0	0	0	0	0	0	0	22	0	0	0	0	0	31	0	0	0	0	0	0	0	0	0	0	0	0	0	0	0	0	0	0	0
737	Bacteria	Firmicutes	Bacilli	Lactobacillales	Streptococcaceae	Streptococcus	Streptococcus_pyogenes	0	0	0	0	0	0	0	0	0	0	0	0	0	0	0	0	0	0	0	0	0	0	0	0	0	0	0	0	0	0	0	0	0	0	0	0	0	0	0	0	0	0
738	Bacteria	Firmicutes	Bacilli	Lactobacillales	Streptococcaceae	Streptococcus	Streptococcus_respiraculi	0	0	0	0	0	0	0	0	0	0	0	0	0	0	17	0	0	0	0	0	0	0	0	0	16	0	0	0	0	0	13	0	0	0	0	0	0	0	0	0	0	0
739	Bacteria	Firmicutes	Bacilli	Lactobacillales	Streptococcaceae	Streptococcus	Streptococcus_ruminantium	0	0	0	0	0	0	0	0	0	0	0	0	0	0	0	0	0	0	0	0	0	0	0	0	0	0	0	0	0	0	12	0	0	0	0	0	0	0	13	0	0	0
740	Bacteria	Firmicutes	Bacilli	Lactobacillales	Streptococcaceae	Streptococcus	Streptococcus_sanguinis	0	0	0	0	0	0	0	16	30	0	0	0	0	0	29	34	0	0	0	28	0	0	66	45	0	36	0	0	0	0	29	0	28	0	0	16	0	0	17	45	0	0
741	Bacteria	Firmicutes	Bacilli	Lactobacillales	Streptococcaceae	Streptococcus	Streptococcus_sinensis	0	0	0	0	0	0	0	0	0	0	0	0	0	0	0	0	0	0	0	0	0	0	0	0	0	0	0	0	0	0	0	0	0	0	0	0	0	0	0	0	0	0
742	Bacteria	Firmicutes	Bacilli	Lactobacillales	Streptococcaceae	Streptococcus	Streptococcus_sp._FDAARGOS_520	0	0	0	0	0	0	0	0	0	0	0	0	0	0	0	0	0	0	0	0	0	0	0	0	0	0	0	0	0	0	0	0	0	0	0	0	0	0	0	0	0	0
743	Bacteria	Firmicutes	Bacilli	Lactobacillales	Streptococcaceae	Streptococcus	Streptococcus_sp._I_P16	0	0	0	0	0	0	0	19	35	0	0	0	0	0	18	50	13	0	0	60	0	0	115	62	20	0	0	0	0	0	0	0	0	0	0	25	0	0	19	32	0	0
744	Bacteria	Firmicutes	Bacilli	Lactobacillales	Streptococcaceae	Streptococcus	Streptococcus_sp._LPB0220	0	0	0	0	0	0	0	0	0	0	0	0	0	0	0	0	0	0	0	15	0	0	0	0	0	0	0	0	0	0	0	0	0	0	0	0	0	0	0	0	0	0
745	Bacteria	Firmicutes	Bacilli	Lactobacillales	Streptococcaceae	Streptococcus	Streptococcus_sp._oral_taxon_431	0	0	0	0	0	0	0	0	0	0	0	0	0	0	0	0	0	0	0	0	0	0	0	0	0	0	0	0	0	0	0	0	0	0	0	0	0	0	0	0	0	0
746	Bacteria	Firmicutes	Bacilli	Lactobacillales	Streptococcaceae	Streptococcus	Streptococcus_suis	53	0	24	60	86	35	26	82	226	48	53	22	113	101	365	268	130	12	53	366	55	40	544	559	87	74	137	25	48	84	321	70	124	29	77	91	113	60	224	314	0	0
747	Bacteria	Firmicutes	Bacilli	Lactobacillales	Streptococcaceae	Streptococcus	Streptococcus_tangierensis	0	0	0	0	0	0	0	12	0	0	0	0	0	0	0	0	0	0	0	0	0	0	0	0	0	0	0	0	0	0	0	0	0	0	15	0	0	0	0	0	0	0
748	Bacteria	Firmicutes	Bacilli	Lactobacillales	Streptococcaceae	Streptococcus	Streptococcus_thoraltensis	0	0	0	0	0	0	0	0	0	0	0	0	0	0	0	0	0	0	0	0	0	0	0	0	0	16	0	0	0	0	0	0	0	0	67	0	0	0	0	0	0	0
749	Bacteria	Actinobacteria	Actinobacteria	Streptomycetales	Streptomycetaceae	Streptomyces	Streptomyces_griseocarneus	0	0	0	0	0	0	0	0	0	20	0	0	0	0	0	0	0	0	0	0	0	0	0	0	0	0	0	0	0	0	0	0	0	27	0	0	0	0	0	0	0	0
750	Bacteria	Actinobacteria	Actinobacteria	Streptomycetales	Streptomycetaceae	Streptomyces	Streptomyces_lavendulae	0	0	0	0	0	0	0	0	0	22	0	0	0	0	0	0	0	0	0	0	0	0	0	0	0	0	0	0	0	0	0	0	0	0	0	0	0	0	0	0	0	0
751	Bacteria	Proteobacteria	Epsilonproteobacteria	Campylobacterales	Campylobacteraceae	Sulfurospirillum	Sulfurospirillum_halorespirans	0	0	0	0	0	0	0	0	0	0	0	0	27	0	0	0	0	0	0	0	0	0	0	0	0	0	0	0	0	0	0	30	0	0	0	0	0	0	0	38	0	0
752	Bacteria	Proteobacteria	Epsilonproteobacteria	Campylobacterales	Campylobacteraceae	Sulfurospirillum	Sulfurospirillum_sp._SL2_1	0	0	0	0	0	0	0	0	0	0	0	0	0	0	0	0	0	0	0	0	0	0	0	0	0	0	0	0	0	0	0	21	0	0	0	0	0	0	0	0	0	0
753	Bacteria	Proteobacteria	Betaproteobacteria	Burkholderiales	Sutterellaceae	Sutterella	Sutterella_massiliensis	0	0	0	0	0	0	175	0	0	0	0	0	0	0	48	0	0	0	0	0	0	19	0	0	0	0	0	0	0	0	0	0	0	0	0	0	0	0	23	0	0	0
754	Bacteria	Firmicutes	Clostridia	Clostridiales	Lachnospiraceae	Syntrophococcus	Syntrophococcus_sucromutans	0	0	0	0	0	0	0	0	0	0	0	0	0	0	0	0	0	0	0	0	0	0	0	0	0	0	0	0	0	0	0	0	0	0	0	0	24	0	0	0	0	0
755	Bacteria	Firmicutes	Clostridia	Clostridiales	Syntrophomonadaceae	Syntrophothermus	Syntrophothermus_lipocalidus	0	0	0	0	0	0	0	0	0	0	0	0	0	0	0	0	0	0	0	0	0	0	0	25	0	0	0	0	0	0	0	0	0	0	0	0	0	0	0	0	0	0
756	Bacteria	Bacteroidetes	Bacteroidia	Bacteroidales	Tannerellaceae	Tannerella	Tannerella_forsythia	0	0	0	0	0	23	32	0	21	23	0	27	26	14	0	48	0	0	0	68	24	0	23	0	26	0	0	0	0	0	127	30	0	0	0	0	0	0	23	17	0	20
757	Bacteria	Bacteroidetes	Bacteroidia	Bacteroidales	Tannerellaceae	Tannerella	Tannerella_sp._oral_taxon_HOT_286	0	0	0	0	0	0	0	0	0	0	0	0	0	0	0	0	0	0	0	0	0	0	0	0	0	0	0	0	0	0	12	0	0	0	0	0	0	0	0	0	0	0
758	Bacteria	Firmicutes	Clostridia	Clostridiales	Ruminococcaceae	Tepidibaculum	Tepidibaculum_saccharolyticum	0	0	0	0	0	0	0	0	0	12	0	0	0	0	15	0	0	0	0	16	0	0	0	0	0	18	0	0	0	0	16	14	0	0	0	0	0	0	0	0	0	0
759	Bacteria	Firmicutes	Clostridia	Clostridiales	Peptostreptococcaceae	Terrisporobacter	Terrisporobacter_glycolicus	0	0	0	0	0	0	0	0	0	0	0	0	0	0	0	0	0	0	0	0	0	0	0	0	0	0	0	0	0	0	0	0	0	0	0	0	0	0	0	0	0	0
760	Bacteria	Proteobacteria	Gammaproteobacteria	Oceanospirillales	Oceanospirillaceae	Thalassolituus	Thalassolituus_oleivorans	0	0	0	0	0	0	0	0	0	0	0	0	0	0	0	0	0	0	0	0	0	0	0	0	0	0	0	0	0	0	0	0	0	0	0	0	0	0	0	0	0	0
761	Bacteria	Firmicutes	Clostridia	Clostridiales	Hungateiclostridiaceae	Thermoclostridium	Thermoclostridium_stercorarium	0	0	0	58	0	34	0	0	57	31	0	64	21	0	24	16	25	0	0	94	16	0	20	33	59	15	0	24	0	0	40	79	38	0	0	27	0	0	27	25	0	23
762	Bacteria	Firmicutes	Clostridia	Clostridiales	Syntrophomonadaceae	Thermosyntropha	Thermosyntropha_tengcongensis	0	0	0	0	0	0	0	0	0	0	0	0	0	0	0	0	0	0	0	0	0	0	0	0	0	16	0	0	0	0	0	0	0	0	0	0	0	0	0	0	0	0
763	Bacteria	Bacteroidetes	Bacteroidia	Bacteroidales	Rikenellaceae	Tidjanibacter	Tidjanibacter_massiliensis	0	70	0	201	84	61	47	52	77	21	0	393	23	65	66	213	0	0	0	52	0	60	77	64	0	374	113	0	0	60	158	51	0	0	0	161	0	0	176	329	0	0
764	Bacteria	Firmicutes	Clostridia	Clostridiales	Clostridiaceae	Tindallia	Tindallia_texcoconensis	0	0	0	39	0	0	0	0	0	29	0	0	27	0	0	0	0	0	0	25	37	0	0	0	26	37	0	0	0	0	0	0	0	0	0	0	0	0	0	45	0	0
765	Bacteria	Candidatus Saccharibacteria					TM7_phylum_sp._oral_taxon_952	14	15	0	27	30	0	0	0	25	49	0	13	32	0	45	0	45	0	0	26	45	0	130	215	52	104	70	16	0	0	61	104	42	26	0	81	39	0	18	102	0	44
766	Bacteria	Firmicutes	Erysipelotrichia	Erysipelotrichales	Erysipelotrichaceae	Traorella	Traorella_massiliensis	34	0	0	12	0	0	0	0	17	0	0	203	0	0	0	0	22	0	0	0	13	0	11	0	75	0	0	0	0	0	19	12	17	0	0	1087	0	0	25	0	0	0
767	Bacteria	Spirochaetes	Spirochaetia	Spirochaetales	Spirochaetaceae	Treponema	Treponema_berlinense	0	0	0	0	0	0	0	0	0	0	0	0	0	0	0	0	0	0	0	0	0	0	0	0	33	0	0	0	0	0	0	0	0	0	0	0	0	0	0	0	0	0
768	Bacteria	Deinococcus-Thermus	Deinococci	Trueperales	Trueperaceae	Truepera	Truepera_radiovictrix	0	0	0	0	0	0	0	0	0	46	0	0	0	0	0	0	0	0	0	0	0	0	0	0	0	13	0	0	0	0	0	0	0	26	0	0	0	0	0	0	0	0
769	Bacteria	Firmicutes	Erysipelotrichia	Erysipelotrichales	Erysipelotrichaceae	Turicibacter	Turicibacter_sanguinis	0	0	0	0	0	0	0	0	0	0	0	0	0	0	0	0	0	0	0	0	0	0	0	0	0	0	24	0	21	0	0	0	0	0	63	0	0	0	0	0	0	0
770	Bacteria	Firmicutes	Erysipelotrichia	Erysipelotrichales	Erysipelotrichaceae	Turicibacter	Turicibacter_sp._H121	0	0	0	0	0	0	0	0	0	0	0	0	0	0	21	0	0	0	0	0	0	0	0	0	0	21	145	0	360	16	0	0	0	15	915	0	0	0	0	0	0	0
771	Bacteria	Firmicutes	Clostridia	Clostridiales	Lachnospiraceae	Tyzzerella	Tyzzerella_nexilis	0	0	0	61	304	29	24	0	28	17	0	0	88	138	0	0	21	0	0	0	17	197	0	0	27	80	17	202	29	332	0	0	88	159	20	13	262	40	0	0	0	67
772	Bacteria	Firmicutes	Bacilli	Bacillales	Planococcaceae	Ureibacillus	Ureibacillus_thermophilus	0	0	0	41	0	0	0	0	0	0	0	0	0	0	0	0	0	0	0	0	0	0	0	0	0	0	0	0	0	0	0	0	0	0	0	0	0	0	0	0	0	0
773	Bacteria	Candidatus Melainabacteria		Vampirovibrionales		Vampirovibrio	Vampirovibrio_chlorellavorus	0	0	0	21	0	0	0	0	0	0	0	73	0	0	0	88	0	0	0	0	0	0	0	138	0	134	29	0	0	0	49	0	23	0	23	0	65	0	22	151	0	0
774	Bacteria	Proteobacteria	Betaproteobacteria	Burkholderiales	Comamonadaceae	Variovorax	Variovorax_boronicumulans	0	0	0	0	0	0	0	0	0	0	0	0	0	0	0	0	0	0	0	0	0	0	0	0	0	24	0	0	0	0	0	0	0	14	0	0	0	0	0	0	0	0
775	Bacteria	Proteobacteria	Betaproteobacteria	Burkholderiales	Comamonadaceae	Variovorax	Variovorax_paradoxus	0	0	0	0	0	0	0	0	0	0	0	0	0	0	0	0	0	0	0	0	0	0	0	0	0	0	0	0	0	0	0	0	0	17	0	0	0	0	0	0	0	0
776	Bacteria	Firmicutes	Negativicutes	Veillonellales	Veillonellaceae	Veillonella	Veillonella_atypica	0	0	0	0	0	0	0	0	0	0	0	0	0	0	0	0	0	0	0	0	0	0	0	0	0	0	0	0	0	17	0	0	0	0	0	0	0	0	0	0	0	0
777	Bacteria	Firmicutes	Negativicutes	Veillonellales	Veillonellaceae	Veillonella	Veillonella_criceti	0	0	0	0	0	0	0	0	0	0	0	0	0	0	0	0	0	0	0	0	0	0	0	0	0	0	0	0	131	28	19	0	0	0	0	0	0	50	0	0	0	0
778	Bacteria	Firmicutes	Negativicutes	Veillonellales	Veillonellaceae	Veillonella	Veillonella_denticariosi	0	0	0	0	0	0	0	0	0	0	0	0	0	0	0	0	0	0	0	0	0	0	0	0	0	0	0	0	0	0	0	0	0	0	0	0	0	0	0	0	0	0
779	Bacteria	Firmicutes	Negativicutes	Veillonellales	Veillonellaceae	Veillonella	Veillonella_dispar	0	0	0	0	0	0	0	0	0	0	0	0	0	0	0	0	0	0	0	0	0	0	0	0	0	0	0	0	0	17	0	0	0	0	0	0	0	0	24	0	0	0
780	Bacteria	Firmicutes	Negativicutes	Veillonellales	Veillonellaceae	Veillonella	Veillonella_parvula	0	0	0	0	0	0	0	0	0	0	0	0	0	0	0	0	0	0	0	0	0	0	0	0	0	0	0	0	0	59	0	0	0	0	0	0	0	0	22	0	12	0
781	Bacteria	Firmicutes	Negativicutes	Veillonellales	Veillonellaceae	Veillonella	Veillonella_ratti	0	0	0	0	0	0	0	0	0	0	0	0	0	0	0	0	0	0	0	0	0	0	0	0	0	0	0	0	19	0	0	0	13	0	0	0	0	0	0	0	0	0
782	Bacteria	Firmicutes	Bacilli	Bacillales	Bacillaceae	Virgibacillus	Virgibacillus_kekensis	0	0	0	0	0	0	0	0	0	0	0	0	0	0	0	0	0	0	0	36	0	0	0	0	0	0	0	0	0	0	0	0	0	0	0	0	0	0	0	0	0	0
783	Bacteria	Firmicutes	Bacilli	Lactobacillales	Leuconostocaceae	Weissella	Weissella_ceti	0	0	0	0	0	0	0	0	0	0	0	0	0	0	0	0	0	0	0	0	0	0	17	17	0	0	0	0	0	0	14	0	0	0	0	13	0	0	0	0	0	0
784	Bacteria	Firmicutes	Bacilli	Lactobacillales	Leuconostocaceae	Weissella	Weissella_cibaria	0	0	0	19	0	0	0	0	26	18	0	32	24	0	32	0	37	0	0	0	20	0	104	108	38	58	61	0	0	0	45	61	31	14	0	39	15	0	0	99	0	36
785	Bacteria	Firmicutes	Bacilli	Lactobacillales	Leuconostocaceae	Weissella	Weissella_kandleri	0	0	0	0	0	0	0	0	0	0	0	0	0	0	0	0	0	0	0	0	0	0	21	24	0	25	16	0	0	0	12	14	0	0	0	0	0	0	0	0	0	18
786	Bacteria	Proteobacteria	Gammaproteobacteria	Xanthomonadales	Xanthomonadaceae	Xylella	Xylella_fastidiosa	0	0	0	32	0	0	0	0	0	0	0	0	0	0	0	0	0	0	0	0	0	0	0	0	0	0	0	0	0	0	0	0	0	0	0	0	0	0	0	0	0	0
787	Bacteria	Proteobacteria	Gammaproteobacteria	Enterobacterales	Yersiniaceae	Yersinia	Yersinia_frederiksenii	0	0	0	0	0	0	0	0	0	0	0	0	0	0	0	15	0	0	0	0	0	0	0	0	0	0	0	0	0	0	0	0	0	0	0	0	0	0	0	0	0	0
788	Bacteria	Proteobacteria	Gammaproteobacteria	Enterobacterales	Yersiniaceae	Yersinia	Yersinia_kristensenii	0	0	0	0	0	0	0	0	0	0	0	0	0	0	0	23	0	0	0	0	0	0	0	0	0	0	0	0	0	0	0	0	0	0	0	0	0	0	0	0	0	0
Таблица 1: Содержание бактериальных видов в образцах.
[truncated: 35 more columns]
